# Supplementary material for: HOXB3 drives WNT-activation associated progression in castration-resistant prostate cancer
Source: Cell Death Dis. 2023 Mar 27;14(3):215. doi: 10.1038/s41419-023-05742-y (PMC10042887; doi:10.1038/s41419-023-05742-y)
Supplement: Supplementary file 2 — Table S2 [file 41419_2023_5742_MOESM2_ESM.xlsx]

## Sheet: Title
Table S2. RNA-seq data from HOXB3+ and HOXB3- aPCA
HF6, HG3, HZ9, HX9, HQ6, HX8, HE7, HH2, HE4 and HE6 are HOXB3+ tumors. LM7, LV9, LY8, LA8, LV7, LZ8, LG5, LG3, LY9 and LG1 are HOXB3- tumors.

## Sheet: Table S2
Gene	HF6	HG3	HZ9	HX9	HQ6	HX8	HE7	HH2	HE4	HE6	LM7	LV9	LY8	LA8	LV7	LZ8	LG5	LG3	LY9	LG1
A1BG	2.46813	1.95473	0.0314232	0.343629	1.09923	0.666226	-0.0111038	0.199423	-1.65934	-0.897354	-3.01817	-1.79797	-3.13278	-3.44357	0.470726	-1.86127	-0.836804	-1.28138	-2.88414	-2.39745
A1CF	-0.569619	-0.732017	-0.00322098	0.470485	-0.476618	0.711282	0.124752	0.154179	0.423812	0.308502	-0.233019	-0.038317	0.171079	0.089285	-0.143718	0.161482	-0.337148	-0.532521	0.223712	0.233902
A2BP1	-0.764754	-1.40285	-0.622656	0.29225	-1.38545	0.248947	-0.0911832	-0.273656	0.0259768	-0.099633	-0.900054	-0.0109522	0.0158438	0.39385	-0.637853	0.115147	0.376617	0.183544	-0.427923	-0.246833
A2LD1	-1.16986	-1.41226	-0.33736	-0.422554	-0.837357	-0.801357	-0.367187	-0.25566	0.0246726	-0.153237	-1.05716	-1.09176	-0.70436	-0.760554	0.382343	-0.605157	0.0904126	-1.24296	-0.611627	-0.331837
A2M	-2.16409	-2.45339	-0.531291	-1.34268	-1.84419	-2.39699	-1.52942	-0.768991	-1.53736	-1.65677	-2.14689	-1.54919	-1.47749	-2.16568	-1.43629	0.168612	-0.928718	-0.888891	-0.798758	-0.931168
A2ML1	0.979702	1.3971	0.0158998	0.786806	0.525403	-0.215597	0.837273	-0.4934	0.0422328	0.276823	-1.141	-0.340796	-0.7629	-1.28259	1.1422	0.0458028	1.72367	0.5647	-0.301967	-0.156077
A4GALT	-0.226352	-0.62625	0.247946	0.575952	0.248549	0.0626491	0.422119	0.0281461	0.756079	0.599469	0.755048	0.21635	1.04995	-0.123948	-0.0182509	0.688549	-0.0430809	0.508546	1.09498	-0.0504307
A4GNT	-1.71801	3.57889	-1.71782	-1.71781	-1.20931	-1.71771	-1.71784	-1.71782	-1.71778	-1.71779	-1.71801	-1.71761	-1.71782	-1.71781	-1.71791	-1.71771	-1.27604	-0.670916	-1.71778	-1.71779
AAA1	-0.175482	-0.17508	-0.175284	-0.175278	-0.175381	-0.175181	-0.175311	-0.175284	-0.175251	-0.175261	-0.175482	-0.17508	-0.175284	-0.175278	-0.175381	-0.175181	-0.175311	-0.175284	-0.175251	-0.175261
AAAS	-0.266844	-0.0284422	-0.164946	-0.55374	-0.00834323	-0.656843	-0.433273	-0.385046	-0.387513	-0.334023	-0.199044	-0.0296422	-0.369946	0.24386	0.178857	-0.0932432	-0.616673	-0.247646	-0.324713	-0.103923
AACS	-1.11173	-1.80563	-0.741531	-0.437725	-2.37743	-1.30933	-0.197458	0.315669	0.0260024	-0.327407	-2.46633	-1.11253	-2.74353	-2.66912	-0.444928	-1.82893	0.420842	-1.47593	-0.920898	-1.50031
AACSL	0.123771	-0.489127	-0.207831	0.105175	-0.678128	-0.612928	0.280142	0.619069	0.0639018	0.312592	-0.131129	-0.432227	-0.118731	0.384575	0.853072	0.320172	0.199642	-0.516631	0.926902	-0.066308
AADAC	1.06499	0.963092	0.801388	0.922694	0.948691	1.62689	0.842661	0.544888	0.619421	0.745711	0.59299	0.821092	0.439388	-0.137406	0.521891	0.965991	1.03916	1.29699	0.120421	1.05061
AADACL2	-0.000201	0.000201	-3e-06	3e-06	-0.0001	0.0001	-3e-05	-3e-06	3e-05	2.02e-05	-0.000201	0.000201	-3e-06	3e-06	-0.0001	0.0001	-3e-05	-3e-06	3e-05	2.02e-05
AADACL3	-0.0968462	-0.0964442	-0.0966482	-0.0966422	-0.0967452	-0.0965452	-0.0966752	-0.0966482	-0.0966152	-0.096625	-0.0968462	-0.0964442	-0.0966482	-0.0966422	-0.0967452	-0.0965452	0.345125	-0.0966482	-0.0966152	-0.096625
AADACL4	0.0087459	0.162148	0.301644	-0.12635	-0.726653	-0.190153	-0.418683	0.573144	-0.224423	0.222067	0.146246	0.404748	0.217944	0.47135	0.473847	-0.0243531	0.112317	-0.0048561	-1.25332	0.258167
AADAT	-0.0963674	1.06463	-0.0961694	-0.0961634	-0.0962664	-0.0960664	-0.0961964	-0.0961694	-0.0961364	-0.0961462	0.377633	-0.0959654	-0.0961694	0.461837	-0.0962664	-0.0960664	-0.0961964	-0.0961694	-0.0961364	-0.0961462
AAGAB	-0.0783907	-0.0779887	-0.0781927	-0.0781867	0.43031	-0.0780897	3.47668	-0.0781927	1.02624	1.03653	-0.0783907	-0.0779887	-0.0781927	-0.0781867	-0.0782897	-0.0780897	-0.0782197	-0.0781927	-0.0781597	-0.0781695
AAK1	0.224582	-0.212116	-0.0620197	0.0343863	0.388583	0.343683	0.246753	0.19818	0.660113	0.534803	1.96008	-0.0677157	0.61918	1.49639	0.144083	1.24448	0.725253	0.81058	1.36281	1.0621
AAMP	-0.143892	-0.73359	0.0428056	-0.285688	-0.615791	-0.189291	-0.167621	0.0122056	-0.171861	-0.159771	-0.546992	-0.59469	-0.604094	-0.490288	-0.225991	-0.356691	0.274979	-0.611994	-0.318361	-0.362971
AANAT	2.00737	0.427973	0.506269	0.434375	0.937072	1.54697	1.21404	3.63797	1.2247	1.11669	0.0087712	0.365173	-0.910131	-1.62082	0.486272	0.177672	-1.07186	-1.08283	0.270102	1.14109
AARS	1.64586	2.15096	-2.50554	-1.44004	2.74586	-3.95814	1.61633	-0.0714417	-0.432009	2.69768	2.33806	1.45626	-4.37954	0.982864	-0.940039	1.21286	0.243831	1.77756	-2.83211	-0.360719
AARS2	1.28056	1.88466	1.33756	0.764664	1.86986	1.52446	0.298831	0.140258	-0.104009	0.505681	0.89606	1.72396	1.78386	0.505364	0.978461	0.404561	0.631231	0.896258	-0.799209	0.448981
AARSD1	-1.56993	-3.40372	-2.44653	-2.52692	-1.97612	-3.40382	-3.40395	-1.46513	-3.40389	-2.7414	-2.05023	-3.40372	-2.86333	-0.389021	-1.56562	-3.40382	-1.45295	-3.40393	-3.02789	-3.4039
AASDH	4.38519	4.52609	3.10609	5.47719	4.19999	6.50829	5.19596	5.57499	5.53932	6.23051	-1.37561	3.98009	-0.653514	6.09599	6.64769	4.15609	5.84726	3.30659	1.21702	6.52091
AASDHPPT	-0.930125	-0.929723	-0.929927	-0.929921	-0.930024	-0.0602237	-0.929954	-0.929927	-0.929894	-0.267404	-0.930125	-0.929723	-0.929927	-0.929921	-0.414624	2.89248	3.13745	4.09017	-0.553894	0.149296
AASS	0.39217	1.34667	0.155468	-1.59353	0.777871	0.00957093	-0.665959	-0.921832	-0.375099	0.0710911	-2.09793	-2.09753	-0.602832	0.418774	-0.903629	0.470371	1.80654	-1.48133	-0.966299	0.696291
AATF	1.67922	0.677622	1.53452	0.656924	0.866721	0.641821	1.44089	0.792118	1.00035	0.924541	1.21822	1.37132	-0.499082	0.541324	1.68502	1.60242	0.491091	0.703718	1.00145	1.37294
AATK	-0.159114	-0.0155123	-0.0231163	-0.67811	-0.554213	-1.05581	-0.189243	-0.362516	-0.0665833	-0.442993	0.402486	-1.12701	-0.591916	0.0923897	-0.285813	-0.0676133	-0.731643	0.403784	-0.200183	-0.785893
ABAT	0.280328	-0.0739696	-0.104374	0.0401324	0.373129	-0.422271	-0.0682006	0.0511264	-0.0195406	0.32095	0.504728	0.27523	0.132026	0.482132	0.423629	0.178429	-0.0569006	-0.352274	0.405859	0.34305
ABCA1	-0.727926	-0.727524	-0.727728	-0.223522	-0.727825	-0.727625	-0.0807546	-0.332728	-0.0722946	-0.727704	-0.727926	-0.727524	0.205272	-0.727722	-0.727825	-0.727625	-0.727755	-0.111328	-0.727695	-0.727704
ABCA10	0.945835	1.51774	0.498833	0.386739	1.69944	1.26254	0.281506	0.301333	-0.0322338	0.382956	1.02594	0.813537	-0.108467	-0.429961	0.313936	0.379136	0.144206	0.494433	0.153666	0.779356
ABCA11P	-0.694199	-0.695297	-0.376501	-0.573595	-0.794998	-0.688198	-0.234128	0.0725993	-0.0424677	-0.244177	-0.272499	-0.924497	-0.493101	-0.393195	-0.111698	-0.651098	-0.355128	-0.954201	0.569432	-0.470877
ABCA12	2.05162	2.30712	1.38292	1.95092	2.62112	1.79152	1.36399	1.50732	1.45515	1.18994	0.72422	0.617622	0.736818	0.776924	-0.0744793	0.211621	-0.0464093	0.409118	1.09275	0.122841
ABCA13	0.77466	0.188062	0.638058	0.157564	0.561561	-0.490239	0.649531	0.227258	0.519391	0.148481	0.16116	0.451662	0.631758	-0.430136	-0.184639	0.479461	0.0939307	0.339758	0.130791	0.381181
ABCA17P	1.73528	1.07158	1.95057	2.11798	1.35038	3.42858	3.11615	2.85857	2.79311	1.8645	2.28528	-0.223722	1.86487	1.62548	-0.0952231	1.21748	-0.336053	1.45187	1.50621	-1.3758
ABCA2	-4.51385	-5.22774	-0.579947	-0.819541	-4.96594	-1.91534	0.228126	0.721953	0.502586	0.0343759	-2.56865	-1.40554	0.491953	0.479259	-0.229644	-0.964944	0.360326	-1.35065	-0.249114	-0.922024
ABCA3	0.0726084	0.10671	0.892906	0.383012	-0.210391	0.600309	-0.0408206	0.531606	-0.00566056	1.00233	0.218608	-0.16529	1.73801	1.02401	-0.318191	0.102009	0.0603794	0.551306	-0.856061	-0.49867
ABCA4	1.72632	1.40022	1.16272	1.33432	1.30702	0.986718	1.89389	1.59822	1.49365	1.00614	0.376517	0.114119	0.926515	0.963121	0.644318	0.590318	1.05599	0.196815	-0.742552	0.479738
ABCA5	-1.73009	0.92251	3.04901	-1.12039	-1.56739	0.587509	-0.612621	-2.74869	1.44124	-1.29017	-1.91859	5.37671	-1.81569	-0.810188	-1.85449	7.58101	6.31618	11.4569	-1.82796	2.43093
ABCA6	-2.54589	-2.54549	-0.610095	-0.734389	-2.54579	-1.13729	-1.11392	-1.8411	-1.44126	0.554628	-2.07189	0.456909	-0.647495	-2.54569	-0.0289923	-1.38699	-0.349422	-0.898495	-0.176262	-1.03227
ABCA7	-1.25456	0.0513401	-0.902664	-1.61806	-4.40866	-1.07236	-0.376091	-1.30776	-0.734331	-1.37344	-3.93476	-1.71796	-3.86796	-2.87806	-2.96636	-2.61566	-0.611691	-3.79216	-2.55633	-2.23444
ABCA8	0.525466	1.37377	-0.160436	0.84597	1.14877	1.22127	0.576237	0.867064	0.522097	0.400387	0.321566	0.653168	0.918564	0.60857	0.788267	0.291567	-0.0946628	1.69766	1.1955	0.477087
ABCA9	-0.731442	-0.89504	-0.323844	0.0326617	-0.961441	-0.435441	0.131429	0.107156	0.0909887	0.175979	0.146758	-0.53624	0.574856	-0.107838	-0.00454131	-0.0990413	0.115929	-0.297344	0.647189	-0.549821
ABCB1	0.0761064	1.08441	-0.340096	-0.64739	0.964307	0.653607	0.251577	-1.1953	-2.27566	-0.0375724	0.348506	-0.233892	-0.479496	-1.00269	0.780207	-0.589293	-0.140523	-0.0334956	-0.179963	-1.19647
ABCB10	-0.103171	-0.102769	-0.102973	-0.102967	-0.10307	-0.10287	-0.103	0.601627	0.55246	-0.102949	0.370829	-0.102769	-0.102973	-0.102967	-0.10307	0.39363	-0.103	0.513427	-0.10294	-0.102949
ABCB11	1.7495	2.1433	0.408095	0.705601	2.4587	1.1019	0.297468	0.302195	-0.165572	0.252818	1.6649	0.979199	0.757595	0.429801	0.154798	0.453298	-0.413732	0.636195	0.378428	1.26262
ABCB4	1.3837	0.208902	0.871498	-0.527896	-0.675999	-0.265199	-0.919629	-0.917702	-2.00447	-0.416779	-0.7067	-1.9513	-3.0235	-1.7699	0.464901	-2.0182	-1.62423	-1.757	1.03043	-2.01408
ABCB5	-1.46247	-1.46207	-0.504869	-1.46226	-1.46237	-1.46217	-1.4623	-0.286369	-0.806836	-1.46225	-1.46247	-0.106665	-1.46227	-1.46226	-0.946966	-0.303566	-1.0205	1.79003	-1.46224	-1.00705
ABCB6	2.27439	2.17469	1.16399	1.11789	2.71469	1.63949	1.21706	0.993386	0.994419	1.09241	1.72039	1.48599	0.169186	0.892392	0.609989	1.09589	0.336459	1.13409	0.834119	2.12511
ABCB7	0.0207405	-0.316557	-0.0224615	0.0683445	-0.0868585	0.431642	0.237512	0.288339	0.262272	-0.0137383	-0.177959	-0.312657	-0.132561	0.255845	-0.0890585	-0.125558	-0.755188	0.179839	0.00277152	-0.0428383
ABCB8	-1.97714	0.0397667	-0.389937	-3.14523	0.0411657	-1.87563	-3.53226	-3.23394	-3.4343	-2.82101	-2.88174	-1.58683	-2.76854	-1.85793	0.442466	-0.280234	0.233536	-0.451837	-2.3149	-0.128714
ABCB9	1.04153	1.73003	0.683431	0.896837	2.40543	1.12413	0.271604	0.102731	0.190064	0.349754	1.15013	0.659335	0.775031	-0.128263	0.797134	0.944934	0.0867037	1.54583	0.265664	0.478054
ABCC1	0.178758	0.24676	0.377256	-0.232138	-0.429741	-0.510341	-1.01547	-0.966244	-0.160311	-0.798421	-2.82234	-0.36354	-1.01844	0.641662	-1.08084	-0.679641	0.0594287	-1.87164	-1.71791	1.62698
ABCC10	1.22554	1.50045	1.29404	0.576847	1.23004	1.37154	0.374414	-0.335959	-0.020626	0.185064	-1.01386	0.049845	-0.781059	-0.471753	-0.261456	0.311644	0.195614	1.23234	-0.138826	0.0403642
ABCC11	-0.311423	-0.309621	0.543075	0.204581	-0.957022	0.426978	0.012348	-0.483225	-0.398592	-0.384202	0.400577	-0.121121	0.147475	-0.084619	-0.202922	-0.275622	0.113648	-0.034125	0.727708	0.0396982
ABCC12	0.163154	0.373456	0.260152	-0.325042	0.469055	-0.0256447	0.0555253	0.399552	0.265185	0.0714755	0.339954	0.0290563	0.234252	0.0486583	0.277555	0.172255	-0.245375	-0.374348	0.0588853	-0.114324
ABCC13	1.09599	1.12749	0.845486	0.660692	1.63389	1.15089	0.685059	0.755586	0.782019	0.989309	1.74169	1.28289	1.02649	1.07529	1.28889	0.959289	0.309559	0.962486	0.917019	1.51081
ABCC2	4.03896	5.81596	4.02946	3.85096	7.44046	6.87976	4.24633	5.07296	4.69449	2.88988	7.81706	3.02706	-0.300644	6.06616	5.05386	6.24596	5.37153	2.28116	2.57259	4.07248
ABCC3	-0.741232	0.0443698	0.116266	0.399472	-1.37403	0.503769	0.332339	-0.116434	-0.0889012	-0.147611	-7.47533	-4.33633	-5.69833	-5.25213	-4.57153	-5.38913	-3.83066	-4.99263	-3.7442	-5.52411
ABCC4	-0.527016	-1.32641	-0.301218	0.055088	-1.16151	-0.511915	-0.310645	0.514282	-0.649885	-0.127795	0.088084	-0.080814	0.301782	0.200688	0.413185	-0.164015	-0.433145	-0.546818	0.271715	0.0506052
ABCC5	-1.97589	0.805308	0.479504	-0.33999	-0.721493	-1.41869	-1.17072	-0.137196	-0.761063	-0.414373	-0.348394	0.953808	-1.0321	-0.53309	0.0843073	-0.835493	1.57278	1.157	0.670837	-0.226773
ABCC6	0.452353	0.095355	-0.047549	0.177057	0.173254	0.435254	0.464824	0.788351	0.095884	0.378074	0.057153	0.584355	-0.371149	0.905857	0.960254	0.328654	0.342424	1.28035	1.23338	0.768174
ABCC6P1	1.16625	0.821451	0.656147	0.102553	0.59825	0.48785	0.37492	-0.408653	0.22098	0.43127	1.57495	0.887751	-0.302353	0.175653	0.53535	-0.20665	-0.0226799	0.973447	-3.69562	0.70337
ABCC6P2	1.29642	-0.731374	0.225822	-0.227372	-0.731675	-0.731475	-0.0846054	-0.336578	-0.0761454	-0.731555	-0.731776	-0.731374	-0.731578	-0.731572	-0.731675	-0.731475	-0.731605	-0.731578	4.16925	-0.731555
ABCC8	0.388677	0.171779	0.698575	1.31628	-0.113922	2.03668	1.01595	0.777275	1.15821	1.4275	1.17358	0.954979	1.23577	0.770381	0.660878	0.807478	1.29025	1.06217	1.35231	1.338
ABCC9	-0.185546	-0.185144	-0.185348	0.318858	-0.185445	-0.185245	-0.185375	-0.185348	-0.185315	-0.185325	-0.185546	0.646156	-0.185348	-0.185342	-0.185445	-0.185245	-0.185375	-0.185348	-0.185315	-0.185325
ABCD1	-0.0885749	0.00832707	-0.685877	-0.685871	-0.685974	-0.685774	-0.685904	-0.685877	-0.685844	-0.685854	-0.686075	1.05323	-0.685877	-0.685871	0.208326	-0.685774	-0.685904	-0.685877	-0.685844	-0.685854
ABCD2	0.830053	0.930855	0.152851	0.463557	1.14105	0.387654	0.190924	0.353451	0.037984	0.334574	0.580653	0.629455	0.232051	0.774857	-0.141346	0.540154	0.434524	0.711951	0.307884	0.746374
ABCD3	0.739708	0.69021	0.316406	0.0346116	0.841109	0.00870863	0.187679	0.307706	0.377839	0.233429	0.799308	0.0638096	-0.106694	0.0737116	0.433709	0.223409	-0.0352214	-0.424094	0.360939	0.446229
ABCD4	0.477252	0.854154	0.0649497	0.232656	0.661953	0.376353	0.0732227	-0.12675	-0.00751726	0.135373	-0.448048	0.100554	-0.40505	-0.559744	0.309553	-0.477047	-0.658077	-0.57195	-0.0775173	-0.0729271
ABCE1	-1.48602	-1.45402	-0.574522	-0.307616	-1.59532	-0.599419	-0.776649	-0.278322	-0.515989	-0.254399	-0.30462	-0.0132179	0.249178	0.133784	0.308981	-0.441819	-0.302249	-0.428722	-0.801589	-0.529899
ABCF1	-0.0805609	0.364341	-0.538463	-0.356157	0.40064	-0.16816	-0.52449	-0.652363	-0.32363	-0.29454	-1.04906	-0.431159	-1.77706	-0.668157	-0.40756	-0.26036	-0.25679	0.992437	-0.26043	-0.16294
ABCF2	-0.519961	-0.401359	-0.338163	-0.758857	-0.55136	-0.89136	-0.78749	-0.435063	-0.64893	-0.46404	0.224539	-0.459359	-0.634463	-0.316057	0.18114	-0.17776	-0.17599	0.0101372	-0.25443	-0.18994
ABCF3	-2.05392	-0.543816	-0.92782	-2.15881	-1.48672	-1.72352	-1.50825	-2.07992	-0.699887	-1.8245	-3.98082	-1.53542	-4.18182	-3.39621	-1.49192	-1.36512	-0.129347	-1.92752	-1.92539	-2.5249
ABCG1	-0.655907	-1.34171	0.544991	-0.724303	-0.356806	-0.474006	-0.100636	-0.456009	0.338224	0.205214	0.166193	0.511695	1.02439	1.1176	1.19169	0.124594	0.254064	0.173691	0.627624	-0.0551858
ABCG2	-0.234574	0.0209278	-0.352276	-0.0584702	-0.137673	0.00992679	-0.731803	-0.269976	-0.995943	-0.351453	-0.134774	-0.113072	-0.285876	-0.13527	0.0258268	-0.494573	-0.611403	-0.276676	0.0774568	0.137147
ABCG4	1.3711	2.184	1.1578	0.230003	2.6295	0.0855002	-0.0769298	-0.225803	-0.15197	0.27392	1.5538	0.606501	0.965597	1.0747	-0.5064	0.2434	-0.37353	0.307497	0.18043	0.66512
ABCG5	0.485484	-0.0579138	0.556882	1.11139	0.277685	0.804985	0.875755	1.01648	1.21222	0.918005	0.315384	1.02749	1.92488	0.732688	0.780585	0.856685	0.919555	0.512582	1.01202	1.77791
ABCG8	0.34954	0.000342124	0.242738	0.461844	0.109141	0.224241	0.326911	0.946838	0.487571	0.540261	0.75314	0.443742	1.03784	1.03644	0.432641	0.438941	-0.258689	-0.330962	0.818371	0.784261
ABHD1	-0.252838	1.23186	-0.51434	-1.40113	0.367763	-0.424737	-2.22597	-0.46144	-1.19291	-1.69532	-2.78624	-0.635836	-3.39074	-1.72083	0.528263	-0.631337	1.37383	-1.03164	-1.70231	-0.946217
ABHD10	0.475143	0.299345	0.115841	-0.203853	0.739944	-0.625956	-0.0616859	0.112341	-0.0641259	-0.0175357	0.651743	0.277345	-0.00835892	0.193647	-1.96526	-0.255256	-0.211886	-0.280059	-0.138126	0.593264
ABHD11	0.451347	0.246849	0.0496448	-0.0330492	0.376748	-1.01665	-0.187882	-1.03916	0.113378	-0.024932	0.224047	-0.308951	-0.258455	-0.428549	-0.154252	-0.0711522	-0.331282	0.356345	0.334778	-0.290032
ABHD12	0.515779	-0.129319	0.444477	0.907683	0.53178	1.38648	0.54265	0.833177	0.47031	0.6232	1.22008	0.646781	0.602377	0.805583	0.27078	0.51258	-0.10455	0.298577	0.37521	0.6301
ABHD12B	-0.0381889	-0.0557869	0.0695091	0.113915	0.153812	-0.549788	0.213982	-0.330691	0.272342	0.206632	0.0713111	-0.154387	0.103009	-0.00658493	0.301112	0.00251207	-0.424718	-0.127991	0.973942	-0.0730677
ABHD13	-1.23362	-0.354721	-0.511725	-1.57572	-0.506722	-0.438222	-1.17155	-0.951025	-0.990692	-1.0898	-1.68512	-1.12322	-0.160425	-3.29192	-1.01932	-1.69432	-0.367052	-0.490425	-1.03969	-2.032
ABHD14A	2.52167	0.365571	0.231367	0.775073	-1.12093	-0.55323	1.95524	2.15227	0.2656	3.80629	-2.37313	-0.300929	1.53087	2.92157	0.78117	2.45157	-0.86256	1.08637	8.2073	-0.22711
ABHD14B	0.51622	0.350422	0.206218	0.478624	0.278321	0.794821	0.131191	0.146618	0.269551	0.199141	0.53142	0.153322	0.305018	0.265424	0.137221	-0.0140792	-0.336709	0.150118	0.358451	0.425741
ABHD15	-1.28815	-0.516652	0.497244	-2.85405	-0.952853	-1.10925	-0.900883	-1.02186	-1.15422	-1.54543	-1.88195	-2.77155	-1.33516	-2.22085	-3.90565	-0.873653	-3.57788	-0.599956	-1.18952	-1.51663
ABHD2	-0.204471	0.230331	0.546927	0.364133	1.62383	0.65863	1.1302	1.46553	2.37326	0.74735	2.22653	1.41843	1.45213	1.88293	3.11213	2.92753	0.9466	1.21373	0.70326	2.46115
ABHD3	0.468057	1.20606	0.00495527	-0.937339	0.978958	0.753758	-0.469672	-0.765945	-1.22131	-1.07572	-2.44604	-1.29844	-0.924445	-0.531939	-0.795342	0.0825583	-0.887972	1.24006	-0.143812	-0.566822
ABHD4	0.43354	0.0895416	0.0316376	0.0610436	0.262141	-0.522559	0.224811	0.391638	0.155271	0.291961	0.35594	0.229142	0.422038	0.221344	-0.0326594	0.235841	-0.0669894	-0.228362	0.804671	0.504561
ABHD5	-0.823663	-0.814461	-0.384665	-0.338759	-1.08636	-0.555862	-0.815992	-0.494565	-0.898432	-0.550642	-0.799563	-0.407261	-0.168465	-0.0107592	-0.509862	-0.548462	-0.185092	-0.125365	-0.0415322	-0.057142
ABHD6	1.40396	1.23667	0.398763	0.368669	1.94977	0.0398657	0.269636	0.628163	0.777696	0.589486	1.49156	0.483767	0.524063	0.900369	0.975066	1.11927	0.0350357	0.106463	0.477796	0.818486
ABHD8	-0.583364	-0.871362	0.0124335	0.53594	0.334837	1.26744	0.944907	1.17143	0.967767	0.712657	-0.0365645	-0.0968625	0.283934	0.51844	0.391337	0.0814365	-0.834293	-0.837566	0.192967	-0.705643
ABI1	-0.773106	0.864496	-0.413008	-0.866202	-1.3705	-1.3703	-0.723435	-0.975408	-1.37037	-0.255684	-1.37061	-1.3702	-1.37041	-1.3704	-1.3705	-0.873805	-0.590835	-1.37041	-0.449675	-0.915184
ABI2	1.47879	1.47769	0.698491	1.0592	1.26559	1.55919	1.48066	0.815591	0.795224	1.43021	-0.585207	1.68929	0.451191	1.2102	0.868794	0.111294	0.131364	1.71929	0.821724	0.647414
ABI3	5.52409	4.95039	5.87959	4.5863	5.08819	4.22379	4.31046	4.40559	4.19742	4.83081	4.76459	0.929994	1.65559	5.6864	4.78799	4.50609	2.21676	3.09899	4.56612	4.70891
ABI3BP	-2.71915	-3.85654	-1.68525	-1.71404	-4.20894	-4.14614	-0.167775	0.136852	0.344185	-0.0329246	-1.85165	-1.09294	0.715952	-0.0247418	-0.521545	-0.504345	-0.814275	-1.77115	0.204285	-0.597425
ABL1	1.28038	1.11909	0.849682	0.585888	0.835885	0.940685	0.397255	0.354382	0.234815	0.707505	0.751784	0.672586	0.264982	0.823588	0.521885	0.758885	0.255755	0.797982	0.123415	0.760205
ABL2	-2.0894	-1.45459	-1.1194	-1.26969	-1.8932	-1.5246	-0.521626	-1.8474	-0.414966	-1.68208	-0.371997	-2.68109	-2.3884	-2.59449	0.203204	-2.2989	0.259274	-0.121799	-0.248166	-1.69438
ABLIM1	0.0173948	-0.356303	0.0819928	-0.0698012	-0.318804	0.0559958	0.223466	0.135993	-0.0372742	0.076916	-2.14061	-0.202803	-0.902907	-0.127301	-0.0772042	-0.504304	-0.0789342	0.0776928	0.431826	0.152616
ABLIM2	-0.424802	-0.4244	0.532796	-0.424598	-0.424701	0.445099	-0.424631	0.534896	-0.424571	-0.42458	-0.424802	0.4069	0.115996	-0.424598	1.2292	0.440699	0.0171694	0.622296	-0.424571	0.37612
ABLIM3	-1.4969	-1.6878	-0.969404	-0.898098	-1.8532	-1.083	-0.958731	-0.580204	-0.415471	-0.574981	-3.2202	-0.8421	-0.242004	0.211902	-0.904501	-0.276501	-0.390531	-0.630104	-0.391871	-0.758181
ABO	-1.48702	-2.48772	1.03958	1.21609	-3.33832	-0.606716	2.06645	1.74498	0.582714	0.365704	-3.68952	-3.16402	-3.02472	-3.96161	-2.11542	-3.65432	-2.21475	-2.44982	-3.20439	-1.4459
ABP1	7.07812	3.76272	2.05452	0.380925	2.65942	4.28612	5.20569	7.03632	0.489252	2.29194	-4.69218	-4.97628	-5.26718	-5.80778	-3.80588	-4.19698	-2.39181	-1.96718	0.785452	-1.96426
ABR	-0.199066	-0.351764	0.0387325	-0.173362	-0.411865	-0.757165	0.195105	-0.110168	0.277465	-0.402344	-0.345266	-0.980464	-0.554668	-1.33876	-0.935065	-0.104365	-0.0306945	-0.550668	-0.206535	-0.371944
ABRA	2.11866	-2.27414	2.03575	1.94036	-0.846542	1.63856	0.687428	1.52365	1.43449	0.615178	-0.920643	0.862159	-0.779445	-0.743839	-0.620542	0.722858	2.21733	1.05645	-1.35361	0.440378
ABT1	1.21269	0.986189	1.26188	0.915291	1.06889	1.49429	0.419958	0.274585	-0.205182	0.481508	1.47049	1.63549	0.962185	0.942591	0.912188	1.12489	0.864158	1.48648	0.808818	1.43191
ABTB1	0.659763	0.695765	-0.0112386	1.55327	1.33646	1.79706	2.32693	2.44256	1.96559	1.98308	0.197963	1.31597	-0.0442386	-0.981133	0.742964	0.692764	-0.759566	1.34776	1.43289	-0.738415
ABTB2	-0.980894	-2.53489	0.175004	-1.04799	-2.01489	-2.10059	0.478377	-0.0328956	-0.761063	-0.387972	-0.833794	-0.434392	0.393404	-0.37059	0.104207	-0.212793	0.786677	0.609204	0.901337	-0.103072
ACAA1	-1.52911	-2.23621	-0.471814	-0.920608	-0.990911	-2.44341	0.0716593	-0.888014	0.102219	-0.680691	-0.147212	-0.53861	0.116786	-1.26991	-0.373111	0.205589	-0.719841	-0.317914	-0.243681	-0.431791
ACAA2	-1.13914	-1.78183	-1.21094	-0.301632	-2.29783	-0.875935	0.281235	0.332262	0.432295	0.455486	-1.79024	-0.965334	0.443862	-0.209132	0.116265	-0.212435	0.161435	-0.883238	-0.134605	-1.03351
ACACA	0.387848	0.0711504	0.820646	1.49205	1.27245	1.09355	1.54252	2.08795	1.84848	1.36837	2.49525	1.68985	3.56235	1.53735	2.73875	2.22075	1.18712	1.50275	2.34388	1.70227
ACACB	2.75994	3.20984	1.51184	2.42584	2.02414	1.67534	2.47221	1.59144	2.04347	2.25536	-0.0244625	0.68094	-1.35646	-0.370558	1.71964	1.09084	2.91201	0.700036	-0.776431	0.476659
ACAD10	-3.60033	-3.10613	-1.11303	-2.02933	-4.61903	-1.40603	-2.15236	-2.18383	-3.1726	-2.65031	-0.869729	-4.61873	-2.03383	-4.61893	-3.42483	-3.00813	-3.33606	-4.00253	-2.4261	-4.61891
ACAD11	-0.624593	-1.75269	-0.845795	0.953911	-2.64459	0.965908	0.637278	0.569105	1.10564	-0.258472	-1.96389	-0.892291	-3.926	-4.46659	1.41511	1.16211	-0.430422	0.350305	0.720238	-0.866172
ACAD8	-1.3847	-1.3097	-0.370606	0.0101997	-1.3828	0.258397	0.531467	0.924194	0.494627	0.695917	-0.382004	-0.508802	0.665394	0.8148	0.136597	0.135397	0.0296667	-0.171506	0.0741267	-0.378783
ACAD9	0.910957	0.859959	0.915155	0.407061	1.26796	0.476458	0.595228	0.470655	0.354888	0.457878	1.07966	0.946559	0.612155	0.872261	0.713358	0.629458	0.206028	0.486155	0.859088	1.06128
ACADL	4.81203	4.13713	4.54543	4.61944	4.04823	6.39363	5.1853	5.39243	5.44726	4.82905	6.02803	6.20283	6.19463	5.83674	5.34943	6.74683	5.0639	6.40743	2.10646	5.35205
ACADM	-0.749939	-2.58454	-1.49744	0.0894645	-1.90774	-0.551538	0.0349315	-0.181341	0.120492	0.108282	-0.355939	-0.678937	0.624659	1.29126	0.277662	0.748562	-0.182868	0.410859	0.0363915	-0.547418
ACADS	0.312842	-0.280356	1.04494	1.15485	-0.871257	0.530943	0.876513	0.34874	0.802973	0.726363	-1.11756	-0.192556	0.0834397	-0.954454	-0.324457	-0.328557	0.467513	-0.83116	0.293473	-0.441037
ACADSB	1.8965	2.0098	1.5248	1.0563	2.1854	0.973499	0.800469	0.956596	0.722629	0.692119	0.853098	1.2222	0.578296	0.802302	0.632399	0.509499	0.620469	0.980596	1.36543	1.17712
ACADVL	0.858834	1.66444	0.920132	0.685638	1.69603	0.979135	0.139905	-0.519568	0.318865	0.251955	0.0619336	0.465436	-0.186968	-0.427462	0.219435	-0.217065	-0.0912954	0.596132	0.321965	0.353455
ACAN	-1.23661	-2.58071	-0.645312	-1.70391	-2.58101	-0.781109	-1.14914	-1.87631	-1.92548	-1.46619	-2.58111	-2.58071	-2.58091	-0.642406	4.51819	-0.626309	-0.629939	-1.96451	-2.20488	-0.592589
ACAP1	2.15993	1.54683	1.51333	1.08583	1.16343	0.847931	1.6454	0.722628	1.14246	0.708151	-3.35077	-1.52127	-2.63567	-3.92427	-1.73077	1.60193	1.2311	1.25263	-3.02494	-0.906149
ACAP2	1.1665	1.0952	1.25179	1.3381	0.675896	1.5604	0.895366	1.12679	0.763226	1.24892	-0.179805	0.852997	0.275093	0.891999	1.7399	0.896796	1.39847	0.519393	2.02883	0.457816
ACAP3	0.339195	0.622297	0.193093	0.274199	0.640296	-0.221204	0.117766	-0.00980741	-0.251374	-0.171784	0.101595	-0.970703	-0.601307	-0.878701	-0.326304	-0.510904	-0.472034	0.0602926	0.193726	-1.27638
ACAT1	0.151248	0.0278499	-0.567354	-0.366748	-0.0499511	-0.585851	-0.129281	0.215346	-0.0103211	0.273769	0.506448	0.66175	1.05785	0.850152	1.36985	0.995549	0.696519	1.45815	0.684779	-0.428031
ACAT2	-0.528848	-0.528446	0.42875	-0.024444	-0.528747	0.879753	0.563423	-0.52865	1.80058	0.133873	-0.528848	0.302854	-0.52865	-0.528644	-0.013347	1.08215	0.952323	1.11855	-0.528617	-0.0734268
ACBD3	4.1408	2.8766	2.8656	2.8781	1.5706	1.9825	3.08487	2.9573	2.53103	2.61312	2.3838	2.5729	2.6757	3.3162	1.6109	1.6716	1.98597	1.6536	-1.38737	1.49342
ACBD4	1.04559	0.271791	-0.112513	-0.0150071	0.0966899	0.59359	0.13966	0.834387	-0.28668	-0.15079	-0.119411	-0.698609	-0.919513	-0.640007	-0.73861	-0.63021	-1.32084	-0.470413	-0.71588	-0.0792899
ACBD5	-0.75294	-1.43084	-0.409842	-0.149336	-1.04804	0.180661	0.0710307	0.208758	0.158091	-0.123819	-0.48714	0.212562	0.718558	0.503264	0.0257607	0.337061	-0.485469	-0.114342	0.527491	0.425981
ACBD6	0.839279	1.20168	0.355977	0.287383	1.37868	0.17808	0.0766497	-0.0867233	0.13971	0.1922	1.03278	0.131781	0.127677	0.146883	0.59628	0.42928	0.14305	0.820577	-0.45559	0.4114
ACBD7	1.94344	1.65224	-0.27706	-0.459154	2.12094	-0.0166566	0.373313	0.26544	-0.350427	-0.0373364	3.07214	0.0114444	-0.51676	-0.528054	-0.518257	-0.375457	-1.86309	-0.0792596	-0.735427	-0.351736
ACCN1	0.223563	1.08776	-0.553139	0.405067	-0.197236	-0.124736	-0.227166	0.473661	-1.96431	-0.0483158	-0.970137	-0.967635	-2.24794	-0.405533	3.08966	0.543164	1.47083	1.00056	2.75489	-0.0478158
ACCN2	-0.0216769	-0.0212749	-0.0214789	-0.0214729	-0.0215759	-0.0213759	-0.0215059	-0.0214789	-0.0214459	-0.0214557	2.01822	-0.0212749	-0.0214789	-0.0214729	-0.0215759	-0.0213759	-0.0215059	-0.0214789	0.354554	-0.0214557
ACCN3	0.52264	1.74954	0.135738	0.0553443	-0.821759	0.0480413	0.610111	0.354238	-0.821629	0.914361	-0.82186	0.00984226	-0.281062	-0.263656	0.0725413	0.337041	-0.379889	-0.821662	0.309771	2.25206
ACCN4	-0.70772	-0.707318	-0.707522	-0.707516	-0.707619	0.700881	-0.707549	-0.312522	-0.707489	-0.707499	-0.70772	-0.707318	-0.707522	-0.707516	-0.707619	-0.210919	0.345451	-0.707522	-0.707489	-0.707499
ACCN5	-0.823307	-1.22561	-0.843009	-0.213303	-1.01291	-0.709306	-0.419636	-0.0303092	-0.517476	0.074114	-0.467807	-0.424605	0.204491	0.331597	-0.158806	-0.336506	-0.243536	-1.13831	-0.482276	-0.221286
ACCS	1.97311	2.19381	2.36311	3.33681	0.888508	2.01121	2.93718	2.62791	2.93274	2.84643	-1.08499	0.569109	0.204905	-1.32739	1.85221	1.70961	3.04998	0.506005	-0.277862	2.31233
ACCSL	-0.000201	0.000201	-3e-06	3e-06	-0.0001	0.0001	-3e-05	-3e-06	3e-05	2.02e-05	-0.000201	0.000201	-3e-06	3e-06	-0.0001	0.0001	-3e-05	-3e-06	3e-05	2.02e-05
ACD	0.705441	0.960143	0.238839	0.269645	0.521042	0.354442	0.239812	-0.122661	0.0790721	0.144162	0.301141	-0.277557	-1.19496	-0.621355	0.0499421	-0.274658	0.0515121	-0.212961	0.754672	-0.0312377
ACE	0.199487	0.524989	-1.09052	-0.370609	0.276088	-0.139712	-0.949342	-0.889115	-1.06958	-0.430292	-0.778913	0.169789	-1.64082	-0.949309	-2.44651	-1.30381	-1.61914	-0.691615	-1.39468	-1.15139
ACE2	-0.509704	-0.936902	-0.825506	-0.5765	-0.966903	-0.628203	-0.462633	-0.488106	-0.509773	-0.305183	-0.737004	-0.308402	-0.349606	-0.1561	0.021697	-0.187103	-0.00933302	-1.19611	-0.471873	-0.731083
ACER1	-0.103923	-1.84812	-0.752925	-0.265619	-0.787922	-0.473822	-0.349652	0.246675	-0.0912924	-0.316302	-1.10032	0.209579	0.177775	-0.482019	0.196778	-0.0276224	0.946648	-0.235625	-0.233692	-0.419402
ACER2	1.40129	2.0224	0.555193	0.236199	2.0811	0.756096	-0.015934	0.045493	-0.177974	-0.0279838	0.936195	0.466497	-0.371107	-0.178601	-0.024804	0.418896	-0.265334	0.900093	0.592026	0.0148162
ACER3	-1.93768	-2.42908	-0.513482	0.0958238	-2.45748	-0.318079	-0.398909	-0.945482	-0.698049	-0.654559	-2.98478	0.584422	-3.22498	-1.02658	-0.132279	0.945721	1.86309	0.415218	-1.88065	-0.014459
ACHE	1.43711	2.16671	1.64441	0.895814	2.66781	1.84451	0.275181	-0.199792	-0.384959	0.381331	1.70291	1.46441	0.435108	0.315614	0.811111	0.644811	0.0442807	1.86521	1.34334	0.564931
ACIN1	-0.13222	-0.209018	0.103478	0.0934844	-0.267619	0.0684814	0.223351	0.0494784	0.0642114	-0.141098	-0.0389196	-0.590718	-0.365722	-0.0836156	-0.0176186	-0.391519	-0.694849	-0.491622	0.0720114	-0.666098
ACLY	-0.0744207	-0.654819	0.257877	0.769983	0.19438	0.14868	0.56505	0.930577	1.18871	0.952601	1.60978	0.621781	1.04818	0.973683	1.83598	1.68458	0.49635	-0.0386227	1.26201	1.5242
ACMSD	-2.37932	-4.15772	-0.941523	-2.83282	-2.14382	-3.21122	-1.98875	-2.33172	-3.59589	-2.3198	0.244879	-2.46342	-1.05672	-1.75042	-0.67222	-1.67422	-1.95175	-2.92222	-1.88249	-2.8718
ACN9	-0.125464	-1.45006	-0.215666	1.12304	-0.163263	-0.0687631	0.518207	0.366834	0.0456669	0.699357	0.631636	1.33304	1.39193	1.46144	0.786837	0.861137	-0.330193	0.295734	0.534067	0.132757
ACO1	-0.192462	-0.28966	0.436436	0.972342	-1.32666	1.01474	0.911309	0.528236	0.609669	0.480459	-3.93456	0.35794	-2.80256	-3.51816	0.720139	0.661039	1.98861	0.165736	0.647569	-0.132741
ACO2	0.179207	-0.385091	0.114305	-0.0740886	-0.240892	-0.820392	-0.197922	0.0344054	-0.0721616	0.0440286	0.446507	-0.0469906	0.0649054	0.214711	0.452208	0.422308	-0.0898216	1.02611	0.112138	0.361429
ACOT1	-2.27748	-2.27708	-0.749382	-0.858776	0.679121	-1.40758	-2.27731	-1.31778	-2.27725	-0.108459	-2.27748	-2.27708	0.413218	-2.27728	-1.76198	-1.78068	-1.83551	-1.23038	-2.27725	-2.27726
ACOT11	0.503647	0.695249	0.412445	-0.013849	-0.282252	-0.320152	0.458518	0.052745	0.111778	-0.107232	-2.61415	-0.789851	-2.82356	-3.69245	-0.403652	-1.34065	0.048718	-0.797355	-1.27562	-1.44443
ACOT12	-0.554686	-0.366484	0.769412	0.268618	-1.08269	-1.00929	0.0784848	-0.333388	-0.282055	0.429735	1.25791	-0.941984	1.12661	0.00271783	-0.885085	-0.139385	-1.48372	-1.04199	0.643045	-0.581065
ACOT13	0.136676	0.521978	0.283774	0.0510797	-0.106823	0.592677	-0.367353	-0.0621263	-0.452393	-0.121903	-0.772924	0.307878	-0.493326	-0.11952	0.0491767	-0.0368233	0.0119467	0.0417737	-0.0023933	-0.0702031
ACOT2	-0.673056	-0.821954	-0.184058	-0.719652	-2.88445	-0.233155	-0.141985	-0.352258	0.393875	-0.211134	-3.74596	-1.50885	-5.24526	-3.61775	-0.777355	-0.839455	0.824315	-2.25536	-3.39042	-0.415334
ACOT4	3.3663	3.0081	2.8768	3.36041	2.5114	1.9122	2.75257	2.4715	2.24803	2.52712	3.093	3.936	1.0875	0.632006	2.0976	1.7996	1.94957	3.7785	4.84883	2.51592
ACOT6	-0.55468	-0.0139777	-0.323982	-0.192576	-0.134079	-0.448779	-0.277409	0.0583183	-0.142049	0.0636415	0.0678203	-0.148778	-0.738282	0.0479243	0.344221	-0.174679	0.410891	-0.309782	0.0926513	0.107642
ACOT7	3.28885	0.61085	1.15885	1.38455	0.570949	2.08245	1.02172	2.31675	2.15728	1.44357	-2.46215	1.71965	-1.92135	-2.46195	3.21705	3.40885	3.84382	2.21165	-2.08592	3.85357
ACOT8	-0.861545	-1.33264	-0.836447	-0.389641	-1.96954	-0.620444	-0.117474	0.121053	-0.0639137	-0.204123	-1.55584	-0.948543	-0.226947	-0.432641	-0.133444	-0.208644	0.581926	0.191553	-0.824214	-0.864223
ACOT9	-1.1917	0.0663025	-0.792402	-2.7845	1.0539	-0.514299	-3.89873	-4.235	-4.42247	-3.98028	-3.7515	-1.2966	-3.2921	-2.5818	-2.4069	-0.942999	-0.816429	-1.2352	-3.62417	-0.195378
ACOX1	1.53132	1.73192	0.680719	0.590625	1.80952	0.521022	0.229392	0.200519	0.100052	0.434542	1.08342	0.993623	0.283219	0.564125	0.341922	0.470022	0.589992	0.704919	-0.139848	0.827942
ACOX2	1.75091	2.03001	1.59701	1.17542	1.42811	2.05201	1.01168	1.41031	-0.315156	0.958834	0.553113	0.555615	-0.0143892	-0.496983	-0.0903862	0.684214	0.0142838	1.51491	-1.46106	-0.332766
ACOX3	-0.470172	0.33733	-0.208374	-2.46407	-1.26297	-1.58747	-2.3275	-1.71437	-1.82844	-1.67355	-2.44327	-1.91847	-2.71567	-2.71277	0.198429	-1.98277	0.130299	-1.77067	-2.59434	-1.06575
ACOXL	-0.791479	-1.03228	-0.638881	-0.165475	-1.11798	0.0951223	-0.308208	-0.0291807	-0.289548	-0.268157	-0.0683787	-0.490777	-0.272381	0.169725	-0.258678	-0.0196777	-0.718208	-0.556581	-0.205948	-0.503857
ACP1	-0.131271	-0.398169	-0.255373	0.0519327	-0.34657	-0.38057	-0.1459	0.105327	-0.23914	-0.00205008	0.207529	0.297331	0.134627	0.358333	0.37693	-0.0677703	-0.0725003	-0.166973	0.63546	0.25915
ACP2	-0.333765	-0.232763	0.455733	0.240039	0.0248356	0.146936	-0.0612944	0.214033	0.144866	0.466956	0.606335	0.511037	0.322733	0.306339	0.401736	0.159736	0.332006	-0.122767	-0.264734	0.322856
ACP5	-0.152424	1.02888	-0.706726	-2.13812	-2.64242	-0.535023	-0.705153	-0.827226	-1.53789	-1.1838	-1.52672	-2.64212	-1.40123	-2.64232	-2.12702	-1.77702	-0.337453	-0.995126	-1.72159	-0.654003
ACP6	1.56489	1.51089	0.940888	0.750194	1.40189	1.20329	1.29366	0.865888	1.02882	1.39101	0.69519	1.11579	0.560488	1.01279	0.833691	0.543291	-0.782439	0.910988	1.31062	1.05121
ACPL2	-0.874733	-0.874331	0.0828648	-0.874529	-0.874632	-0.874432	-0.874562	-0.874535	-0.874502	-0.874512	-0.0444332	-0.874331	-0.874535	0.0847708	-0.359232	-0.874432	-0.432762	0.503465	-0.498502	-0.874512
ACPP	0.761945	0.738747	0.564943	0.787849	0.982746	-0.313654	0.376816	-0.0511573	0.238476	0.599566	0.00104474	0.935647	0.566243	0.181149	-0.0742543	1.18115	-0.425784	0.0377427	1.13078	1.05137
ACPT	-0.578354	-1.17545	0.352244	-0.29865	0.646347	-0.305953	-0.528683	-0.216156	-1.17562	0.560367	-0.0600541	0.563448	0.534944	-0.21635	-0.660353	0.435147	-1.17568	0.202344	0.302577	-1.17563
ACR	-1.28969	-1.28929	-0.332096	-0.78529	-1.28959	-1.28939	-0.642523	-1.2895	-1.28946	-1.28947	-1.28969	-0.457992	-1.2895	-1.28949	-0.774193	-0.424193	-0.847723	0.952704	-1.28946	-0.834272
ACRBP	-1.23311	-1.83021	-0.873011	-0.411905	-1.32191	-1.83031	0.106762	-0.527511	0.796122	-0.715687	-1.83061	0.461493	-1.83041	-1.8304	-0.176608	-1.33381	-0.547538	-1.83041	-1.83038	-1.83039
ACRC	0.278791	0.0572927	-1.36071	-1.24021	-0.310108	0.217492	-0.284138	0.478489	-0.987378	-0.971188	-0.761209	-1.87481	-0.923411	-1.09741	-1.61201	-0.409608	-0.941638	-1.07851	-0.259478	-1.49659
ACRV1	-0.399302	-0.7731	-0.232504	0.0280017	-0.493501	0.385499	-0.00223132	0.124096	0.149029	-0.230981	-0.406202	-0.735	-1.5161	1.0093	0.231499	0.321599	-0.0567313	-0.440404	0.169829	0.154719
ACSBG1	-0.2216	-0.221198	-0.221402	0.282804	-0.221499	-0.221299	-0.221429	0.483198	-0.221369	-0.221379	-0.2216	-0.221198	-0.221402	-0.221396	-0.221499	-0.221299	-0.221429	-0.221402	-0.221369	-0.221379
ACSBG2	1.16054	1.04414	-0.432665	0.950541	-0.0375623	1.16094	0.816108	0.544235	0.513368	0.165558	-5.01356	1.88754	-0.678565	-1.48056	1.93724	2.14674	3.92421	1.77973	-1.17193	1.56096
ACSF2	1.36564	1.73894	1.16223	0.33284	0.729037	0.987937	0.514107	-0.0720664	-0.155133	0.0263568	-5.81716	-2.90056	-3.79057	-3.18546	-1.06036	-1.80096	-0.485893	-1.11097	-4.16873	-2.09874
ACSF3	1.26119	1.37779	0.581689	0.359095	1.81239	1.01809	0.500662	0.463189	0.116722	0.323212	0.758791	0.375193	-0.312811	0.216095	-0.100908	0.0902916	-0.388738	0.349289	0.674422	0.522312
ACSL1	-0.49911	-1.42191	-0.417412	-0.446506	-1.13221	-0.213509	-0.263139	0.0571877	-0.261779	-0.184089	-0.67681	-0.415108	-0.182312	-0.0216063	-0.140509	-0.111109	-0.0490393	-0.0256123	-0.118079	-0.422689
ACSL3	-0.264007	-0.815005	-1.17141	-0.176503	-0.551706	0.507094	-1.25554	0.0534914	-1.14708	0.443115	-2.29281	-0.900705	1.28499	-1.2148	-2.07881	0.240194	0.492864	-0.156909	-1.44398	-0.804485
ACSL4	0.225683	0.250585	0.110081	0.505587	0.717984	0.415284	0.049654	-0.037819	0.033814	-0.201096	0.486283	-0.177215	-1.00792	0.252387	-0.379216	0.254884	0.255154	1.21118	0.399314	-0.750796
ACSL5	2.56775	3.86375	1.27264	1.37655	3.45465	2.80545	1.81352	0.667343	1.45828	1.16917	1.60765	0.821447	-1.41566	1.02445	0.380646	0.771846	-0.333984	0.0370432	0.883476	0.319966
ACSL6	-1.67108	-1.82288	-0.912182	0.687124	-2.95938	-0.568679	0.582691	0.531618	0.327551	0.378941	0.34812	0.121822	1.38232	1.80622	0.366921	-0.00507903	0.027891	-0.696682	0.796951	0.0172412
ACSM1	-0.106649	-0.106247	-0.106451	-0.106445	-0.106548	0.763252	-0.106478	-0.106451	-0.106418	0.556072	-0.106649	-0.106247	-0.106451	-0.106445	-0.106548	-0.106348	-0.106478	-0.106451	-0.106418	-0.106428
ACSM2A	-0.184408	0.132294	0.0488896	-0.233404	0.137193	0.108193	-0.113837	0.0109896	0.0107226	-0.0358872	0.434392	0.212994	0.24119	0.308296	0.180393	-0.0384074	-0.505737	-0.32151	0.0575226	0.00411283
ACSM2B	0.302238	0.29064	0.244536	-0.235758	0.531039	-0.0122613	-0.0605913	-0.0331643	-0.217531	-0.0984411	0.201738	-0.0215603	-0.227064	0.216342	0.207339	0.0701387	-0.180291	-0.335664	0.365969	0.162859
ACSM3	-0.413914	-0.333812	0.190184	-0.35781	-0.690813	-0.521913	-0.101843	-0.104416	-0.298383	-0.335393	-0.198814	-0.330312	-0.455016	-0.22271	0.0541873	0.0123873	0.157757	-0.0143157	-0.567983	-0.163193
ACSM4	-0.030046	-0.029644	-0.029848	-0.029842	-0.029945	-0.029745	-0.029875	-0.029848	-0.029815	-0.0298248	-0.030046	-0.029644	-0.029848	-0.029842	-0.029945	-0.029745	-0.029875	-0.029848	0.346185	-0.0298248
ACSM5	-1.09099	-1.95818	0.386911	-2.24198	-0.621086	-1.31919	-1.68722	-2.41439	-2.46356	-3.11897	-2.28889	-0.613985	-2.57839	-2.56098	-1.92489	-0.0493859	-0.713116	1.01231	-2.74296	-1.60557
ACSS1	-0.937128	-0.936726	0.0204695	-0.936924	-0.937027	-0.936827	-0.289957	-0.93693	0.167503	-0.274407	-0.106828	0.802174	-0.93693	-0.936924	-0.421627	-0.440327	-0.495157	-0.93693	-0.560897	-0.936907
ACSS2	-0.583761	-0.583359	0.373837	-0.583557	-0.58366	0.82484	-0.58359	-0.583563	-0.58353	-0.58354	-0.109761	0.247941	-0.583563	-0.583557	-0.58366	-0.0869604	0.19601	-0.583563	-0.58353	-0.58354
ACSS3	-0.219692	-0.21929	-0.219494	0.284712	-0.219591	-0.219391	-0.219521	-0.219494	-0.219461	-0.219471	-0.219692	-0.21929	-0.219494	-0.219488	-0.219591	-0.219391	0.560079	-0.219494	-0.219461	0.235729
ACTA1	-2.26352	-2.26312	-2.26332	-1.75912	-2.26342	-0.854921	-2.26335	-1.86832	-2.26329	-1.6008	-1.43322	-1.43182	-2.26332	-1.70532	-1.36912	1.00388	-1.82155	-2.26332	-2.26329	-0.950701
ACTA2	-0.0700728	-0.435171	-0.361975	0.530031	-0.781972	-0.525072	0.470898	-0.554375	0.577258	0.439548	-5.01057	-0.243571	-4.86937	-4.42577	-1.48967	0.225428	1.5468	-0.479175	-3.44804	0.655048
ACTB	2.85796	3.91416	1.86526	2.23726	2.81786	2.35936	1.70913	0.559259	0.792192	1.48538	-1.22824	2.12846	-3.26374	-2.65524	1.43606	4.37116	3.85903	5.53336	-1.33381	2.50328
ACTBL2	-1.77453	-1.76263	-0.365435	-1.08543	-1.60883	-1.29373	-0.437762	-1.16314	-0.0963021	-1.24591	-1.58083	-1.89803	-1.24254	-2.79453	-0.618032	-1.08763	-0.680762	-0.984535	-0.120502	-2.16211
ACTC1	1.25774	1.41934	1.28824	0.533042	1.68144	1.54714	0.475309	0.0795362	0.0391692	0.198959	0.877338	0.86594	0.388436	0.588342	0.321239	0.738639	0.290109	1.15844	0.502669	0.666659
ACTG1	-0.446068	1.19153	-0.0859705	-1.04336	2.19733	1.53273	-0.396397	-1.04337	0.0610625	-1.04335	-1.04357	-1.04317	-1.04337	-0.485364	0.150733	-1.04327	-1.0434	-1.04337	-1.04334	-1.04335
ACTG2	1.43825	1.49875	0.793545	0.245251	1.39925	1.12065	0.235518	0.0740447	-0.694022	-0.119732	0.310247	0.767149	-0.227955	-0.0252493	0.550648	0.487948	-0.0450823	0.943645	0.0795777	0.288368
ACTL6A	-1.35781	-1.69781	-0.448617	-0.340511	-1.79571	-0.767014	-0.931144	-0.251517	-0.683884	-0.522394	0.0763851	-0.330813	0.0130831	-0.166511	-0.163414	-0.315514	-0.563544	-0.879517	0.0237161	-0.436394
ACTL6B	-0.588434	-1.24813	-0.558736	0.35597	-0.836233	0.0469675	0.331237	0.0598645	0.589197	0.481188	-1.47313	-0.248332	0.235664	0.61717	-1.09453	0.248167	-0.0227625	-0.529736	0.544797	-0.0490123
ACTL7A	0.0170219	-0.0688761	0.25622	0.126826	-0.891877	0.0906229	0.634893	0.95842	0.428453	0.548343	-0.0474781	-0.0678761	-0.31488	-0.540074	-0.259877	0.0794229	0.747393	1.30162	-0.560747	0.528743
ACTL7B	1.01191	1.42062	0.669813	0.661619	1.54432	1.34532	0.103486	0.350613	-0.0544544	0.472036	1.03101	1.52272	0.913513	0.316319	1.62452	0.706416	0.758586	0.460413	1.07565	0.410436
ACTL8	-0.165322	-0.29942	-0.0527242	0.408882	-0.814121	-0.815821	0.483049	0.345176	0.576709	0.573199	0.149278	-0.22792	0.784176	-0.339818	0.00407885	-0.213221	0.125249	-0.778524	0.290209	-0.178601
ACTL9	-0.250055	-0.249653	-0.249857	-0.249851	-0.249954	-0.249754	-0.249884	-0.249857	-0.249824	-0.249834	-0.250055	-0.249653	-0.249857	-0.249851	-0.249954	-0.249754	-0.249884	-0.249857	-0.249824	-0.249834
ACTN1	-0.887664	-1.33726	-0.542266	-0.28276	-1.46246	-0.971863	-0.448993	0.231234	-0.372333	-0.689743	-1.05096	-0.644862	-0.653966	-0.55346	0.0853371	-0.451163	-0.681593	-1.35747	-0.429833	-0.441243
ACTN2	0.355594	0.277696	0.411692	-0.0916022	0.0164948	-0.157405	-0.178335	0.0693918	-0.551975	-0.086585	-0.0936062	0.0424958	-0.0768082	-0.0506022	-0.184905	-0.154205	-0.314435	-0.266208	0.132725	-0.230985
ACTN3	1.69439	1.76459	1.85449	1.5558	3.09239	1.59359	1.74016	1.23999	1.86842	1.73421	2.78329	0.712293	1.74969	1.7176	0.850792	1.70249	0.774062	0.707389	1.64542	1.12341
ACTN4	0.0281027	-0.810695	1.0529	1.41101	-3.3713	-0.918896	1.79107	-0.490099	0.430134	1.00402	-1.3268	-0.202995	0.198501	-0.162993	1.0693	0.599704	0.0660737	-0.168399	1.43433	-0.203676
ACTR10	-0.0927369	-0.180935	-0.0207389	-0.673633	-0.188036	-1.31034	-0.586566	-0.563239	-0.436506	-0.309616	-0.170137	-0.392535	-0.285339	0.927967	-0.207236	0.182664	-0.213166	0.631561	-1.28991	-0.110116
ACTR1A	-0.182746	-0.242644	0.252752	-0.109042	0.078455	-0.908245	0.419125	-0.650448	0.450285	-0.144125	0.095654	-1.31464	0.684552	-0.423842	-1.16004	-0.161445	-0.080375	0.666552	-0.470115	-0.438825
ACTR1B	0.0896034	-3.07319	0.129701	-0.690593	-3.5011	-2.0363	-0.759926	-0.151199	-0.383666	-0.414175	-4.1323	-2.48339	-2.9009	-2.65039	-1.7364	-0.192896	-0.994326	1.4821	1.06213	-1.60568
ACTR2	-1.41246	-1.83606	-1.43627	-0.578261	-2.10456	-0.957864	-0.683594	-0.640067	-0.773134	-0.661343	-1.21856	-0.730663	-0.362267	-0.313661	-0.312564	-0.477164	-0.133094	-1.00787	-0.214734	-0.520043
ACTR3	-1.30049	-1.47559	-1.17139	-0.586985	-2.09769	-1.05859	-0.883018	-0.872591	-0.996958	-0.769468	-1.39619	-0.884787	-0.317691	-0.942685	-0.526688	-0.533888	-0.0667178	-1.19159	-0.0442578	-0.349068
ACTR3B	0.00960967	0.0477117	0.0233077	0.238714	-0.0611893	0.0395107	-0.273019	0.234208	-0.420159	0.164231	1.25071	0.577812	0.583808	0.401714	-0.198889	0.248511	-0.250619	0.378408	0.674841	0.110031
ACTR3C	-0.142079	-1.01628	0.0650192	0.468325	-1.17188	0.249522	0.807392	0.868919	1.00615	0.611042	-0.703079	0.115023	-0.557481	0.0110252	0.705022	0.544322	1.36459	-0.285981	0.462052	0.783842
ACTR5	0.0761925	0.550094	0.49049	-0.125804	0.668293	0.535593	-0.245637	-0.21261	-0.222677	-0.166286	0.102292	0.153994	-0.26861	-0.137304	-0.675707	-0.230807	-0.546437	-0.48641	-0.0813765	0.0274137
ACTR6	-0.0976585	-0.682557	-0.446661	0.173145	-0.895758	-0.633358	-0.130888	0.108339	-0.188628	0.0229627	0.380641	0.0655435	0.365139	0.334245	0.362642	0.209742	0.134012	-0.517561	0.0248725	-0.189837
ACTR8	-0.764945	-0.338043	0.500853	0.536659	-0.266244	0.413156	0.372326	-0.203747	-0.817814	-0.114423	-0.615745	-0.140943	-0.322347	-0.230441	-0.320144	-0.995044	-0.812774	0.875753	-0.416514	-1.24882
ACTRT1	-0.0859716	1.94203	-0.453774	1.67083	-0.739171	-0.0444706	0.569899	0.229026	1.08356	2.08555	-3.87137	-0.74907	-3.69337	1.66753	-1.52447	0.399229	1.2518	-2.49787	-3.01564	-2.31445
ACTRT2	-0.000201	0.000201	-3e-06	3e-06	-0.0001	0.0001	-3e-05	-3e-06	3e-05	2.02e-05	-0.000201	0.000201	-3e-06	3e-06	-0.0001	0.0001	-3e-05	-3e-06	3e-05	2.02e-05
ACVR1	-0.24312	2.55558	2.60778	0.147384	3.28548	1.13938	0.878651	-0.512422	0.594811	-0.808199	-0.30242	-0.0503178	-0.274422	1.62298	0.0616812	1.80978	0.714751	0.453678	-0.293889	1.5178
ACVR1B	-2.84802	-2.06042	-1.11513	-2.03672	-2.64012	-1.58222	-1.78485	-1.93583	-1.09879	-2.6444	-1.48462	-2.35472	-3.90853	-3.66732	-1.45082	-3.00842	-2.22885	-2.08383	-0.686893	-1.3324
ACVR1C	0.266066	0.347368	-2.22384	-1.05083	-0.238933	-2.22373	-0.792063	-2.22384	-0.501203	0.547587	-0.870134	0.281168	-0.982736	-0.95083	-0.221933	0.129067	-1.44426	0.663064	-1.3031	-1.42311
ACVR2A	1.44074	2.27444	1.13084	1.15884	3.10414	1.30804	0.557509	0.791636	0.793269	1.34236	2.51414	1.93874	1.71424	1.59464	1.15434	1.87134	0.418909	1.87284	1.22947	1.13326
ACVR2B	-0.918951	-2.82585	-0.375353	0.00275334	-2.24505	-0.72775	0.71692	0.843947	0.50848	0.795771	0.784649	-0.631549	0.863747	0.645353	1.12495	-0.55405	-0.13238	-2.21415	0.99388	-0.867929
ACVRL1	-0.0201792	-0.207477	-0.129381	-0.0402752	-0.393278	-0.903478	-0.476308	0.773519	-0.137048	0.458642	0.368521	-0.694477	-2.62138	-1.51048	-1.62038	-0.763978	-0.740508	-1.27478	1.37695	1.00494
ACY1	-1.03034	-0.515639	-0.682843	-0.726337	-1.37884	-0.50784	-1.32667	-0.794943	-1.14351	-1.08252	-2.63904	-0.661539	-2.56564	-1.90054	1.03436	-0.99434	1.71473	0.0114571	-1.07251	-0.66812
ACY3	0.283793	0.496195	-0.0637095	-0.320803	0.748994	-0.729106	-0.336736	-0.501609	-0.313676	-0.126786	0.169493	-0.184805	0.00819052	-0.241403	0.352794	-0.194206	-0.145336	-0.265809	-0.263776	0.0115137
ACYP1	0.321793	-0.264605	-0.0700086	0.636897	-0.231806	0.468494	0.273764	0.213891	0.153224	0.00401456	1.83759	-0.385905	-0.105209	-0.704703	0.719094	-0.272106	-0.867336	0.278691	-0.0912756	-0.702285
ACYP2	-0.46382	-0.249918	1.50348	2.46168	2.01038	-0.0866185	1.96775	2.63788	-0.333489	4.0796	3.16058	1.94498	2.81758	1.78198	0.0556815	0.883481	1.63235	3.72308	6.45051	0.131302
ADA	-0.755902	-0.8185	0.0991957	-0.459898	-0.826001	0.102599	-0.446831	-0.190104	-0.359771	-0.132581	-0.532502	-0.406	-0.0666043	0.0339017	-0.0755013	-0.551301	-0.587731	-0.600104	-0.0716713	-0.635881
ADAD1	-0.012508	-0.012106	-0.01231	-0.012304	-0.012407	-0.012207	-0.012337	-0.01231	-0.012277	-0.0122868	-0.012508	-0.012106	-0.01231	-0.012304	-0.012407	-0.012207	-0.012337	-0.01231	-0.012277	-0.0122868
ADAD2	3.36489	3.65659	1.80649	2.88249	2.11119	1.66799	1.95596	1.62059	1.86942	0.462208	-1.23281	-1.70641	-0.773615	-1.70661	-1.04321	-0.857612	0.878758	-0.328615	-1.70658	-0.393992
ADAL	-1.25157	1.94283	0.78523	-2.09166	-0.464667	0.853833	-0.889397	-0.91597	-1.14954	-2.59585	-1.76577	-0.554066	-2.05527	-2.59586	-0.447067	-0.641267	0.369003	-1.54897	-1.46444	-1.51665
ADAM10	0.898588	1.19979	1.70889	1.33759	0.0432894	1.58639	1.45316	0.805786	1.23592	0.66611	-5.26631	0.51129	-2.45991	-5.12791	0.936789	0.832589	2.49076	0.0631864	-1.40178	1.03511
ADAM11	-2.71819	-0.987686	-5.02419	-3.38958	-2.12139	-2.41319	-5.57092	-2.26969	-1.99366	-2.81927	-6.44729	-3.03509	-6.73679	-4.26248	-0.0653871	-1.24389	-0.765017	0.62831	-1.16536	0.0625331
ADAM12	-5.79185	-3.48164	-3.38595	-4.39844	-6.74204	-4.54774	-4.46837	-4.28515	-4.27521	-4.34172	-1.62555	-4.48934	-4.05175	-4.45154	-2.07314	-4.29834	-1.85127	-4.45665	-1.68501	-5.39022
ADAM15	0.213882	0.0271836	0.0603796	0.185686	-0.199817	-0.407017	-0.0735474	-0.25332	-0.198487	0.200303	0.206082	-0.137416	0.0666796	-0.267514	0.469683	0.0764826	0.0167526	-0.33392	0.794713	-0.272897
ADAM17	-0.127035	-0.409633	-0.143137	0.200369	-0.460734	-0.553234	-0.0723645	0.0944625	-0.191304	0.186386	0.0065645	0.501067	0.110063	0.0796685	0.453266	0.347066	0.191036	0.0068625	-1.11	0.0718857
ADAM18	-0.425939	-0.425537	-0.425741	-0.425735	-0.425838	-0.425638	-0.425768	-0.425741	-0.425708	-0.425718	-0.425939	-0.425537	-0.425741	-0.425735	-0.425838	-0.425638	0.0160322	-0.425741	-0.425708	-0.425718
ADAM19	-0.391841	-0.341939	0.804957	0.818463	-0.27524	0.51326	1.17103	1.06966	1.36719	0.984281	1.62276	-0.172639	1.09376	0.955663	0.55166	0.87876	-0.54767	-0.543243	1.57639	0.916581
ADAM2	0.220897	-0.519101	0.411395	0.838301	0.179098	0.453798	1.11557	1.39639	1.45343	1.40422	0.446697	0.636499	1.22669	1.3119	0.885698	0.804998	0.515868	-0.150505	1.51223	1.08672
ADAM20	-0.846907	-0.523405	-0.351509	0.0550972	-1.32551	0.143794	-0.00613577	0.225391	0.0123242	-0.131486	-0.659407	-0.669405	-0.306409	-0.303703	-0.392206	-0.392006	0.216164	-0.232509	-0.978676	-0.422586
ADAM21	2.26579	2.2998	3.56939	0.954397	3.14069	1.54989	2.19236	1.96159	2.75562	2.44831	-3.76411	2.7791	-1.14921	-2.4874	-1.49491	4.04199	-4.87974	3.46739	2.56032	3.25511
ADAM21P1	-1.00943	-1.50783	-0.865033	-0.204127	-2.28623	-0.71753	0.11114	0.500867	0.0670999	-0.19091	-0.838431	-1.32933	-0.872533	0.246873	-0.0102301	-0.36023	0.26284	-0.740233	-0.609	-0.93991
ADAM22	-1.33168	-1.23478	-1.92898	-1.92898	-1.92908	-1.92888	-0.836908	-1.53398	0.400252	-0.470458	-1.45518	-1.09748	-1.92898	-1.92898	-1.92908	0.826322	-0.646108	-1.92898	-1.92895	-1.47376
ADAM23	-0.596634	-0.605532	-0.383436	-0.10033	-1.14953	-0.426133	0.179937	0.248164	0.305697	0.159688	-0.0601335	-0.645432	0.867064	-0.23753	-0.190433	-0.130633	0.655137	-0.115436	1.3041	-0.245412
ADAM28	2.71129	2.19799	2.98289	2.83469	1.65739	2.26929	3.36476	2.89929	3.82732	2.95711	-0.225513	2.58449	2.96139	-1.29021	1.14229	0.672988	2.59416	1.37899	-0.870782	0.943009
ADAM29	0.983576	1.00988	1.26317	1.18608	1.37318	0.967677	1.62165	1.48137	1.68111	1.1644	1.66318	0.924978	1.10487	1.16988	1.29608	1.21578	0.187747	0.796974	0.720407	1.5591
ADAM30	-0.364031	-0.961129	-0.961333	-0.961327	-0.96143	-0.96123	-0.96136	-0.566333	-0.9613	-0.961309	-0.961531	-0.961129	-0.961333	-0.961327	3.47217	0.83157	-0.96136	-0.961333	-0.9613	-0.961309
ADAM32	0.0108932	-0.488905	-0.667809	0.316897	-1.08991	-0.525506	-0.277236	0.645991	0.218624	0.648014	-2.40501	-0.789405	-1.63911	-2.5154	0.270394	-0.0735058	1.81506	-1.50241	0.507624	0.0487144
ADAM33	3.59135	3.64195	2.98744	3.93085	3.96545	2.37515	4.07212	3.60104	4.08228	3.66677	1.71895	0.434949	-0.706055	-0.243549	1.79925	3.63655	3.34222	1.10014	-0.169422	3.33587
ADAM3A	-1.74953	-2.98522	-1.74053	-0.604322	-4.19062	-2.49272	0.380645	0.808472	0.227605	-0.327804	-1.58923	-1.71062	0.749372	1.32278	0.597475	-1.05842	-0.938355	-3.58673	-0.454395	-1.2439
ADAM5P	-0.0655095	-0.0651075	-0.0653115	-0.0653055	0.818491	-0.0652085	-0.0653385	-0.0653115	-0.0652785	-0.0652883	-0.0655095	-0.0651075	-0.0653115	-0.0653055	-0.0654085	-0.0652085	-0.0653385	-0.0653115	-0.0652785	-0.0652883
ADAM6	1.51734	0.123243	0.604639	1.97915	-0.270358	3.37864	2.01241	1.38644	-0.462328	0.435963	1.16004	1.22784	-0.0104605	1.10625	-0.254858	0.756042	-0.625788	1.56744	-0.151028	-1.90864
ADAM7	0.479875	-0.117223	-0.117427	-0.117421	-0.117524	0.752276	-0.117454	-0.117427	-0.117394	-0.117403	-0.117625	-0.117223	-0.117427	-0.117421	-0.117524	-0.117324	-0.117454	-0.117427	-0.117394	-0.117403
ADAM8	-1.2437	-1.91789	-0.375798	-0.872592	-2.74329	-1.80279	0.415275	0.237702	0.958035	-0.774474	-3.3949	-2.58309	-1.5481	-1.60919	-1.75269	-1.95359	-0.785325	-2.8429	-2.39606	-1.73277
ADAM9	-3.16151	-2.46711	0.665087	-2.28431	-1.98001	-3.16121	-2.06924	-2.76631	-2.05688	-1.42529	-2.68751	-3.16111	-0.576213	-1.88831	-3.16141	-3.16121	-3.16134	-0.382413	-2.78528	-2.36059
ADAMDEC1	-1.16817	0.344834	1.08523	0.00503621	-1.16807	0.240433	1.1428	0.51193	1.16126	1.17665	-0.694168	0.187634	1.04513	0.362536	-0.273767	1.40013	-1.168	-1.16797	0.147263	0.521753
ADAMTS1	-1.66953	-2.11633	-1.01313	-0.124425	-2.48163	-1.24553	0.386742	1.08117	0.727502	1.10609	-0.661529	0.422173	1.53977	1.89957	0.422272	0.771672	0.268342	-0.243831	-0.228498	0.478192
ADAMTS10	-0.424191	1.26741	-1.85339	-0.937487	-1.03039	-1.85329	0.76448	-1.24679	-0.25406	-1.85337	-1.85359	-1.85319	-1.85339	-1.85339	-1.85349	-1.06489	-1.16712	-1.85339	-1.85336	-1.85337
ADAMTS12	-0.408717	-1.00581	0.521881	0.596587	-1.00612	-1.00592	-1.00605	-1.00602	-1.00599	-1.006	-0.532217	-1.00581	-1.00602	-1.00601	-0.111816	-1.00592	-1.00605	-1.00602	-1.00599	-0.550796
ADAMTS13	-0.881381	-1.10598	0.257217	0.0785234	-1.50178	0.85102	0.58999	0.0827174	-0.18365	-0.568159	-1.52778	-1.13088	-1.02188	-1.42818	-0.0588796	-0.55128	-0.94111	-0.565583	-0.74055	-1.24936
ADAMTS14	-0.00868806	-0.942086	-0.0479901	-0.193984	-0.914587	-0.0672871	-0.373417	-0.0458901	-0.0883571	-0.140967	0.180312	0.900414	0.17481	-0.408184	-0.578587	0.355413	0.455283	-0.51709	-1.03666	0.971833
ADAMTS15	0.0200213	1.28342	0.0928193	-0.353175	1.06782	0.184822	-0.494508	-0.479081	-0.112148	-0.289057	-0.430579	-0.258977	0.141119	-0.961575	-0.129878	-0.192278	0.0085923	0.118519	-0.271148	-0.125257
ADAMTS16	2.95416	2.67686	1.17706	2.03407	3.41966	2.62226	1.73503	1.94616	1.36979	1.61168	2.33006	1.75866	1.39836	1.81027	1.18356	1.96656	0.812433	2.28796	2.25769	1.62498
ADAMTS17	0.904656	1.10256	0.266254	0.21316	1.63686	-0.653743	0.0463273	-0.161846	0.322187	0.294777	1.36726	0.0474583	1.49035	0.26116	-0.566343	0.0650573	-0.112073	-0.0504457	0.0540873	-0.0324225
ADAMTS18	1.3931	-0.736501	0.565695	1.8999	-1.7408	1.3057	1.69897	1.4639	1.77923	1.69122	-2.2495	1.325	-1.7087	-2.2493	0.530798	1.866	2.71017	0.146995	-1.83417	0.595518
ADAMTS19	1.14426	0.539864	0.24056	-0.522034	-0.0567372	1.75466	0.615733	1.45416	-0.590607	-0.580317	-1.22124	-1.69484	-0.20014	-0.422034	0.587063	-0.829737	-0.642067	-1.69504	1.16319	-0.894317
ADAMTS2	-2.35427	-2.11836	-2.20017	-1.48956	-4.78496	-2.93286	-1.26849	-0.807367	-2.80793	-1.63184	-3.73537	-2.29086	-3.22917	-4.73546	-2.57506	-3.89106	-1.45989	-2.12427	-1.50683	-3.60374
ADAMTS20	-0.000201	0.000201	-3e-06	3e-06	-0.0001	0.0001	-3e-05	-3e-06	3e-05	2.02e-05	-0.000201	0.000201	-3e-06	3e-06	-0.0001	0.0001	-3e-05	-3e-06	3e-05	2.02e-05
ADAMTS3	-1.12666	-0.812559	3.20774	1.22514	-0.17776	-0.47566	0.0778103	-0.982763	-0.0402297	0.0409605	-3.71516	0.819941	0.330837	-3.55206	-0.75666	-0.86566	-1.24589	1.35864	-2.08883	-1.24284
ADAMTS4	-3.53767	-2.46287	-2.95957	-3.71617	-3.14547	-1.42327	-2.5565	-1.32057	-3.15154	-2.59325	1.06043	-1.21577	-3.47997	0.0777348	-0.540168	-0.401368	1.1101	1.62923	0.556162	-1.53885
ADAMTS5	-1.63452	-0.566019	-0.245223	-0.389217	-0.59312	0.23408	-1.04165	-2.27422	-1.02449	-1.0102	-2.97902	-1.23972	-2.04582	-2.01952	2.42088	-1.36802	-0.90005	-0.909023	-1.50059	-1.6662
ADAMTS6	-1.24687	-1.09847	-0.48337	-1.44046	-1.08707	-0.736167	-0.998597	-1.20057	-1.50774	-1.37495	-1.57417	-1.37587	-1.82797	-1.16586	-1.44717	-0.892167	-0.602397	-0.94277	-1.82874	-0.988047
ADAMTS7	2.50786	1.85786	1.82556	1.33526	2.53456	1.71066	1.48923	0.851055	1.24309	1.03948	0.468657	1.99056	-0.354045	0.523661	1.03916	2.23166	1.33913	3.28106	-0.391512	0.597778
ADAMTS8	2.07739	1.58689	-0.659709	1.6724	1.37949	0.0163939	-0.177536	-0.245609	-0.286376	1.10071	-2.91311	0.0896949	-1.97991	-1.6399	-0.396206	1.54339	2.58116	3.36799	-2.23908	0.814114
ADAMTS9	1.24686	1.82566	-0.587146	1.38666	-0.587243	2.17636	0.504927	1.57105	-0.587113	2.93508	1.81296	1.15196	3.83625	-0.0291403	0.307057	-0.0905433	-0.145373	0.0292537	2.08149	0.213577
ADAMTSL1	-0.0452238	-1.16582	-0.307426	-0.11032	-1.57872	-0.322623	0.222047	-1.34813	-0.317393	-0.629303	1.87468	-1.35892	-2.15963	-2.12772	-0.424523	0.617277	0.432847	2.11577	-0.732093	-0.686003
ADAMTSL2	-1.89401	-2.21271	-1.54551	0.180292	-1.75191	-1.27351	2.44076	2.14149	2.45872	1.14881	-1.30841	0.30729	-1.80091	0.367992	1.43349	0.577089	3.13136	-2.68441	1.22822	1.09151
ADAMTSL3	-1.29201	-1.29161	-1.29182	-1.29181	-1.29191	0.815488	-1.29184	-0.587215	-1.29178	-1.29179	-1.29201	-1.29161	-0.751215	-1.29181	-0.397612	-1.29171	-1.29184	-1.29182	-0.371082	-1.29179
ADAMTSL4	-2.26941	-2.26901	-2.26921	-1.3922	-2.26931	-2.26911	-1.17714	-1.09331	-2.26918	-1.15449	-2.26941	-2.26901	-1.72861	-1.7112	0.351792	-1.11051	0.556762	-1.65281	-1.34848	-1.18999
ADAMTSL5	-0.598682	-0.93748	-0.373984	-0.249278	-0.975881	-0.567481	0.114389	0.142416	0.246649	0.0146392	-0.340982	-0.59548	0.192416	-0.00487795	0.445219	0.036419	-0.504011	-0.816484	0.232549	-0.171961
ADAP1	-0.914812	0.43819	0.568686	-0.550808	-0.886311	-0.724811	-1.43254	-1.34871	-1.86918	-1.86209	1.30569	-2.52441	-0.460314	-0.775708	-2.00931	-1.65931	-1.47164	-1.47771	-1.04638	-0.834891
ADAP2	-1.2321	-2.9737	-0.620401	-0.850395	-2.3618	-0.458998	0.730772	0.431099	0.232732	-0.234578	-5.588	-0.705497	-2.1563	-2.2482	-0.175798	0.208002	1.64177	-0.757801	-2.20377	-0.957578
ADAR	-1.36709	-0.564089	-1.44899	-1.80389	-0.71279	0.10121	-1.27042	-1.03809	-1.53056	-0.80807	0.641309	-2.14539	0.222007	-0.870787	-1.78279	-2.48029	-0.89812	-1.10299	-1.49866	-0.74127
ADARB1	-2.28913	-3.26013	-2.34314	-3.55673	-3.15063	-1.91993	-2.05806	-4.52764	-2.506	-2.21561	-2.66843	-3.92903	-4.57104	-5.82483	-2.82093	-0.662934	-2.31566	0.531563	-5.0265	-3.47621
ADARB2	-0.59927	-0.590968	0.400128	0.199534	-0.566869	-0.344069	0.363101	0.822628	0.397961	0.200951	-0.16087	0.051732	0.458428	0.113034	0.187431	-0.110169	0.340401	-0.010372	0.508261	0.315051
ADAT1	-0.253371	0.267431	-0.942573	-0.633467	-0.00256996	-1.03687	-0.9041	-0.751673	-1.12104	-0.60255	0.262129	-0.656969	-0.769973	-0.488167	-0.24847	-0.66097	-0.7635	-1.14527	0.08636	-0.64275
ADAT2	1.33599	-0.170206	0.0965903	0.749096	-0.0919067	1.21609	0.720763	1.47279	0.0329233	1.34941	-1.31121	0.871594	-0.0785097	0.534996	0.877893	-0.313607	-1.32094	-0.50441	0.652423	-1.04049
ADAT3	-1.07882	-0.117422	1.87237	-1.51562	-1.05032	-0.328023	-0.222053	-1.32443	-0.965993	-2.6886	-2.21482	-2.68842	-1.44753	-2.68862	-2.68872	-0.588723	-2.68865	-2.68863	-2.68859	-2.6886
ADC	0.468716	0.927018	0.733714	0.14452	1.40842	0.279217	0.0763872	0.248514	0.384947	0.333537	0.717016	-0.345482	-0.466586	-0.54678	0.458217	-0.139283	0.581987	-0.729686	-0.783753	-0.0409626
ADCK1	0.576035	-0.0266627	0.165733	0.660439	-0.487164	0.0222363	0.706906	0.771133	0.290966	0.570557	-0.140765	0.689537	0.481433	0.834239	0.671036	0.193736	0.336006	0.221333	0.913266	0.799757
ADCK2	1.02684	1.31764	0.425334	0.23204	1.42324	0.922037	0.0533073	0.0742343	0.0160673	0.369558	0.584936	0.984138	-0.248666	0.53634	0.407137	0.503237	0.150607	1.15373	-0.110933	-0.0304425
ADCK4	0.681655	0.723757	0.870053	0.348259	0.551356	0.758956	0.337326	0.406853	0.136686	0.630476	0.0974552	0.175357	0.0293532	0.0269592	0.296656	-0.231144	-0.0337738	0.0983532	-1.06521	-0.419524
ADCK5	0.620937	0.725839	0.129735	1.48404	-0.446762	1.52764	1.58021	1.16174	1.28457	1.33216	0.608637	-1.31066	-2.01786	-2.88726	0.196238	-0.714462	1.54951	-0.273165	1.57737	-0.627041
ADCY1	-3.5579	-2.509	-0.395003	-1.2587	-3.7518	-0.944	-0.64363	-1.1594	-0.65317	-1.11808	-2.3154	-1.5593	-1.1459	-1.6077	-1.5774	-1.2355	-0.18043	-1.8397	-1.95247	-1.02558
ADCY10	-0.0342429	-0.0338409	-0.0340449	-0.0340389	0.474458	-0.0339419	-0.0340719	1.14186	0.621388	-0.0340217	-0.0342429	-0.0338409	0.506555	2.07206	0.481258	-0.0339419	-0.0340719	-0.0340449	0.341988	-0.0340217
ADCY2	-0.258022	-0.78862	0.110876	0.129582	-0.363421	0.00327859	0.590549	0.595676	0.415209	0.569499	0.430078	0.14498	1.32138	0.879082	-0.0395214	0.410479	0.596449	-0.428024	0.573809	0.434399
ADCY3	-1.89207	-2.44826	-1.73057	-1.55736	-4.24397	-1.16577	-1.2821	-0.178369	-1.91464	-0.959745	-3.77007	-0.984865	-3.31087	-2.49496	-0.639466	-0.858566	-2.1651	0.0530315	-2.76564	-1.10795
ADCY4	-0.060933	-0.711031	-1.40523	-1.40523	-0.223932	-1.40513	-0.758262	-1.01023	-1.4052	-0.742712	-0.931433	-0.573731	1.56177	-1.40523	-0.889932	-0.908632	-1.40526	-1.40523	-1.4052	0.284488
ADCY5	0.156616	0.147618	0.295114	-0.0194797	-0.727383	0.0192173	-0.326813	-0.878086	-0.621053	-0.634863	-2.87478	-0.846282	-3.82889	-3.99268	-0.827983	-0.0601827	0.656687	1.07031	-3.15935	-0.143563
ADCY6	-0.881032	-2.65223	-0.249434	0.290772	-2.17413	-1.69963	1.49324	1.21897	1.2789	0.603189	-0.539132	-0.74383	0.857066	0.304872	1.05737	-0.202731	-0.589661	-1.86963	0.756099	0.0196888
ADCY7	0.795765	0.511767	0.0935627	-0.140531	0.267066	-0.294134	0.0332357	0.161363	-0.184004	0.149586	0.254765	0.398467	-1.11614	-1.02913	1.44747	-0.136234	0.0454357	0.462963	-0.535004	0.141086
ADCY8	-0.678594	-0.467192	0.821104	0.51491	-0.786293	0.112807	1.20438	0.861704	1.21554	0.945127	0.977706	-0.721592	0.784404	0.15041	-0.537793	-0.415393	0.630177	-1.3478	1.52494	0.191027
ADCY9	0.999491	0.232593	0.461189	0.327195	0.0382925	0.134692	0.467262	0.786189	0.646722	1.09581	-0.393809	0.422293	2.19259	-0.917905	0.911492	0.738492	1.05036	1.19009	0.0963225	1.08311
ADCYAP1	-1.39934	-0.820541	-0.720045	-1.11354	-3.23344	-3.23324	-0.766772	-0.366045	-3.23331	-1.06452	-3.23354	0.948259	-2.69275	-1.70284	0.151458	0.0338578	2.11613	1.13975	-2.31261	1.16118
ADCYAP1R1	0.986634	-0.223164	0.631532	1.13184	-1.15136	0.430935	1.09641	1.26163	0.223365	0.935355	0.810234	-0.235564	0.964132	1.43894	0.0670352	0.0660352	0.392105	0.373332	1.28417	-0.451345
ADD1	-0.345037	0.452765	0.728961	0.816067	0.215864	1.19906	0.916534	-0.226039	0.340694	0.780184	0.239063	0.0200652	1.26306	0.989567	-1.69304	1.19716	0.122134	-0.0229388	0.892394	0.808284
ADD2	-0.13221	-0.666908	0.240788	0.335194	-1.05971	0.150191	0.469961	0.253288	0.487221	0.112111	-0.55171	0.040992	-0.970012	-0.150006	0.266191	-0.065009	0.786661	-0.262912	0.852721	0.243811
ADD3	-1.14601	-1.1456	-1.14581	-1.1458	-1.1459	-1.1457	-0.498835	-0.750808	-1.14577	-1.14578	-1.14601	-1.1456	0.349092	-1.1458	-1.1459	-0.649205	-0.704035	-1.14581	-1.14577	-1.14578
ADH1A	0.752654	-0.591444	-0.591648	-0.591642	-0.591745	-0.591545	-0.591675	-0.591648	-0.591615	-0.591625	-0.591846	-0.591444	-0.591648	-0.591642	-0.591745	-0.591545	-0.591675	0.0247523	-0.591615	-0.591625
ADH1B	-0.775781	-0.0813793	-0.775583	-0.775577	-0.77568	-0.77548	-0.77561	0.467217	-0.12015	-0.11306	-0.775781	-0.775379	-0.775583	-0.775577	-0.77568	-0.27898	-0.77561	-0.775583	-0.39955	-0.77556
ADH1C	0.0521301	0.0871321	0.423428	0.713234	-0.660369	-0.0921689	0.687101	0.539928	0.714061	0.894851	-0.20007	0.522032	0.721428	0.846234	0.787831	0.594831	0.476501	0.271128	1.13376	0.797351
ADH4	-1.31123	-0.806124	-0.382428	-2.31252	-1.59963	-1.74823	-2.11126	-1.65003	-2.3602	-2.31631	-2.53333	-1.10162	-2.34593	-2.66732	-1.47163	-2.24213	-0.521955	-1.24993	-3.0576	-1.51071
ADH5	-0.0555787	-0.0841767	0.371119	0.731725	-0.128278	1.08522	0.320492	0.640419	0.0657523	0.336443	0.564121	0.863223	0.538519	0.673125	0.0274223	0.0935223	0.130692	-0.348481	0.545452	0.186043
ADH6	-2.34353	-2.43013	-1.41983	-0.936926	-2.41783	-1.42593	-1.42146	-1.04713	-1.1425	-0.954408	-1.62253	-1.98293	0.0293683	-0.988526	-0.691829	-1.11553	-1.29906	-1.24213	-0.354799	-1.47701
ADH7	-0.336028	2.42677	0.0240698	2.08648	-0.933427	-0.933227	-0.933357	-0.93333	-0.933297	1.03529	-0.933528	0.422274	-0.93333	-0.933324	-0.933427	-0.436727	0.547643	0.44467	-0.933297	-0.478107
ADHFE1	2.41757	2.10217	1.59947	2.72887	1.74837	1.85727	2.07274	1.50907	2.0526	2.05849	-0.695331	1.10657	0.119167	-0.385127	0.24687	2.03027	2.88714	3.78487	-0.571	2.18609
ADI1	0.480035	0.169937	0.253233	-0.142461	0.383036	0.243236	0.0104056	-0.0692674	-0.00763436	0.0848558	0.592135	-0.118963	0.201033	0.241639	0.321636	0.209336	-0.254894	0.292633	0.221366	0.169656
ADIG	-1.63178	-1.67657	-0.328679	-0.242573	-0.119976	-1.88718	2.07829	1.20582	2.70715	1.05464	-2.20808	-0.414875	0.904021	1.63683	0.584024	0.647424	0.743794	-0.842479	1.43335	-0.228955
ADIPOQ	0.774661	1.12816	0.844959	0.575165	1.22656	1.07156	0.0355324	0.0673594	-0.0790076	0.643483	1.17236	1.04096	0.363559	1.11147	0.574462	0.672862	0.681532	1.13856	0.238692	0.973283
ADIPOR1	-0.525634	-0.836232	0.169664	-0.0913304	-1.02963	-0.277333	-0.330963	-0.00743638	-0.416803	-0.164613	0.136566	0.0553676	0.426164	0.45187	-0.168333	0.0366666	-0.157263	0.211764	0.225997	0.381187
ADIPOR2	-0.481577	-0.970675	-0.610279	-0.615973	-0.370676	-0.342376	-0.435406	-0.159179	-0.411346	-0.303056	-0.116377	-0.332675	-0.173779	0.153927	-0.214476	-0.171376	-0.0792062	-0.272579	-0.208746	0.525244
ADK	-2.47364	-2.94694	-1.31244	-1.63954	-2.99074	-2.37194	-1.06417	-1.12524	-0.957109	-1.24022	-1.17284	-1.91764	-0.549942	-1.54034	-1.43714	-1.54314	-1.79757	-2.16514	-1.60891	-1.81822
ADM	-0.270666	-0.265864	0.107132	-0.203062	-0.274765	-0.0703654	-0.278595	-0.499468	-0.179935	-0.454245	0.208934	-0.0554644	-0.395368	-0.284462	-0.306765	-0.389065	-0.279895	-0.108568	-0.226435	-0.262145
ADM2	0.952545	1.14735	-0.846857	-0.498951	0.306646	-0.876754	0.377816	-0.219557	-1.09812	-0.399234	-1.79675	-1.36385	0.757243	-1.53725	0.738946	-2.32275	-1.59118	-2.34066	-0.727524	-3.42143
ADNP	-0.920695	-1.50669	-1.5855	-0.359591	-1.63989	-1.24219	-0.685524	-0.346697	-0.754364	-0.278974	-1.7622	-0.674793	-0.719697	-1.16069	-0.206494	0.649706	-0.0477245	1.2399	0.241136	-0.869474
ADNP2	-0.314973	-1.02827	-1.31337	-1.59567	-1.78927	-0.993772	-0.432302	-0.622675	-0.323242	-0.728252	-1.41967	-1.34177	-0.0387749	-2.10547	-0.696572	-1.22117	-1.1605	1.68933	0.402358	-1.89645
ADO	-0.268674	-0.0816718	-0.311976	0.13723	0.113527	-0.189073	-0.272003	-0.0232758	-0.189443	-0.0689526	0.0535262	-0.276872	0.169124	0.63823	0.0476272	0.0745272	0.308797	0.0470242	-0.0293428	0.307247
ADORA1	-3.22078	-3.15338	-2.59748	-4.17158	-2.56348	-3.84778	-3.68851	-2.27918	-2.42825	-4.45526	-4.25378	-2.18158	-4.21078	-3.79298	-1.85368	-0.563281	-0.447011	0.574616	-0.920751	-2.86826
ADORA2A	-0.60758	-1.23578	-0.279682	0.375024	-0.558579	1.11292	-0.0331089	-0.393982	0.162551	0.125241	-0.86098	0.257022	0.626418	-0.250276	0.317621	1.04322	-0.149709	1.05282	-0.274749	0.263741
ADORA2B	4.32584	3.76574	3.40874	4.02224	2.39064	3.42224	3.68721	2.95074	3.54907	4.56766	2.07954	2.62674	2.20444	1.82584	1.68074	2.37574	0.951112	2.00024	4.07247	3.14386
ADORA3	-0.311194	-0.929592	0.0909038	-0.0259902	-1.12149	-0.748693	0.0300768	-0.152596	0.0818368	0.095027	-0.622594	-0.437792	0.138604	-0.75889	-0.562193	-0.239593	-0.414723	0.423504	0.624937	-0.332773
ADPGK	0.603155	0.642657	-0.0357466	-0.280941	0.514656	-0.283744	-0.222074	0.146053	-0.356614	-0.101123	0.631555	-0.0374426	-0.333247	-0.835541	0.334956	-0.102044	-0.00837361	-0.321247	0.186186	-0.0332234
ADPRH	-0.270172	-0.83577	0.196826	0.510132	-1.70917	0.238529	-0.0354014	-0.288474	0.109259	0.0630488	-0.467272	0.28703	0.162826	0.288132	0.366729	0.150029	0.0409986	0.161926	-0.512941	0.590349
ADPRHL1	1.74055	1.82355	1.07685	0.918655	2.18675	1.52305	0.945022	0.778849	1.05948	1.17267	1.79585	1.38395	0.914049	0.824955	0.450052	0.853352	0.286022	1.14365	0.777382	0.782672
ADPRHL2	-1.93194	-1.22544	-1.18464	-2.10874	-2.52054	-2.11964	-1.98187	-1.28504	-1.53941	-1.90792	-2.23414	-2.28194	-1.90554	-3.21034	2.24096	-1.69324	1.56673	-0.145042	0.0547914	-0.782818
ADRA1A	0.779531	1.93363	1.12003	1.90564	2.07893	2.20113	0.254602	0.970829	-0.793938	0.774652	3.20223	1.79603	1.62343	1.79094	0.152232	-0.520768	0.0972021	-0.223971	1.00966	-1.11345
ADRA1B	-1.13972	-0.0943201	-0.130824	-1.54062	-0.772621	-1.07802	-2.02585	-1.29232	-2.67869	-3.1745	-0.393322	-1.77792	-1.11502	-3.36002	-0.350421	-1.13852	0.703649	-0.152624	-1.11969	-1.7638
ADRA1D	-0.982957	-0.982555	-0.982759	-0.982753	-0.982856	-0.982656	0.0939138	-0.0232592	-0.327326	-0.982736	-0.508957	0.756345	-0.982759	-0.982753	-0.467456	-0.982656	-0.540986	-0.982759	-0.308926	-0.982736
ADRA2A	-0.223865	-0.223463	-0.223667	-0.223661	-0.223764	-0.223564	-0.223694	-0.223667	-0.223634	0.438856	-0.223865	-0.223463	-0.223667	-0.223661	-0.223764	-0.223564	0.218106	-0.223667	-0.223634	-0.223644
ADRA2B	0.718242	0.214144	0.57064	1.09675	0.648843	1.92004	0.780113	1.18244	1.07487	0.940863	1.19294	1.64984	1.95274	2.10085	0.505243	1.23254	0.739113	1.18964	0.240073	1.71796
ADRA2C	4.12979	4.25899	1.09648	3.40419	2.73979	2.94939	1.28226	1.83458	1.91212	3.44291	0.934687	0.742589	-0.977215	-2.09741	0.836688	0.106688	2.11746	1.12298	1.88682	1.26531
ADRB1	0.95694	1.69634	0.810338	0.438444	1.95964	0.540541	0.0287108	0.193638	0.289171	0.527161	1.30324	0.707242	0.638238	0.366644	0.107341	-0.0409592	-0.160689	0.530338	0.190271	0.272361
ADRB2	-1.26566	-1.22895	-0.223659	-0.164253	-1.15186	-0.497056	0.366414	-0.841159	0.852874	0.102164	-3.83426	-0.479055	1.91354	-2.85525	3.51464	-0.683856	2.50921	2.76024	0.422974	0.457764
ADRB3	1.81981	1.96761	0.541608	0.261114	2.87891	1.59351	0.848281	0.602908	0.570941	0.571531	1.31111	1.43491	0.451108	0.416514	0.0288111	1.06721	0.575581	0.974008	0.959641	0.598431
ADRBK1	-1.19146	0.324138	-2.45897	-1.30216	-1.03036	-0.944863	-0.644993	-0.0135657	-2.24063	-1.62314	-4.39476	-3.56306	-3.85397	-2.13826	1.43364	-2.60166	-2.19829	0.761234	-3.47383	-2.54784
ADRBK2	2.35236	0.0321575	-2.33475	-0.53754	0.114657	0.755357	1.96703	1.64805	-2.20511	0.388177	-2.93804	-1.99174	-0.568646	-2.36564	1.75606	-0.901043	-0.189573	1.63235	-0.408013	-0.0642233
ADRM1	-1.31873	-1.27363	-0.413931	-0.556825	-2.16423	-0.478228	0.0125421	-0.324631	0.0476021	-0.360808	-1.02263	-0.631727	-0.151831	-0.538025	0.0136721	-0.530128	-0.119558	-0.165431	-0.457298	-1.01251
ADSL	-0.123101	0.375701	-0.0949029	-0.345497	0.5898	0.00180008	-0.34513	-0.140303	-0.15587	0.0183203	1.0475	0.486101	0.629697	0.250503	0.9932	0.5208	-0.0466299	0.527097	0.43083	-0.0103797
ADSS	0.0705787	1.72118	0.465577	0.975083	0.95068	0.36408	-0.20085	0.536677	-0.21859	0.4412	-0.710521	1.04438	-1.53132	0.148083	1.39348	-0.59882	1.13695	2.02728	-1.02939	0.1931
ADSSL1	1.25097	0.630074	0.92277	0.0125763	0.900173	-0.147927	0.445843	0.16897	-0.374997	0.297094	-0.989728	-1.33493	-0.43773	-0.541724	0.471173	0.279973	-1.46386	1.48807	0.637903	-1.87381
AEBP1	-2.62279	-2.24559	-1.7456	-2.18319	-2.82659	-1.77479	-1.95372	-1.6845	-1.64466	-2.29127	-3.72919	-2.00039	-3.5789	-3.06499	-1.32149	-1.99179	-0.799123	-2.1845	-1.79456	-2.72777
AEBP2	-0.529166	-0.357564	-0.184768	-0.296062	-0.631065	-0.251165	-0.230395	-0.0528684	-0.0979354	-0.0774452	-0.227466	-0.542964	-0.202968	-0.206662	-0.0645654	-0.490865	-0.412595	-0.493468	0.604165	-0.497745
AEN	-0.077723	-0.077321	-0.077525	-0.077519	-0.077622	-0.077422	0.569448	0.627075	-0.077492	0.584998	-0.077723	-0.077321	-0.077525	0.480481	0.437778	0.787778	-0.077552	-0.077525	-0.077492	-0.0775018
AES	1.71998	1.61708	1.10647	1.15568	1.40578	1.64338	0.680447	0.342974	0.425407	0.613597	0.593176	0.711578	0.163274	0.38048	0.499677	0.733477	0.594247	1.28307	0.157907	0.573697
AFAP1	-0.208794	0.083408	0.400104	0.51821	-0.092393	0.850007	-0.003723	-0.402596	0.233237	0.0706272	-0.420094	-0.154392	-0.838096	-0.72869	-0.383893	0.194807	0.705277	0.429304	-0.451163	0.369827
AFAP1L1	0.831582	1.52358	0.51518	0.430786	1.49548	0.938983	0.139053	-0.12312	0.147113	0.0786033	0.869882	0.491284	0.11588	0.182486	-0.299117	0.164583	-0.0180469	0.80548	0.567013	0.250903
AFAP1L2	-0.603322	-0.77962	-0.772624	-0.614218	-1.04402	-0.616321	-0.297351	-0.0280242	-0.450091	-0.219001	-0.647822	-0.0701202	-0.00602423	0.248782	-0.295821	-0.169621	-0.234751	-0.940024	-0.529691	-0.110801
AFARP1	-0.137864	1.29674	0.222234	-0.73516	0.446137	-0.735063	-0.0881933	-0.340166	-0.735133	-0.735143	0.380436	0.0963377	0.197834	0.22414	-0.219863	-0.238563	-0.293393	0.311734	-0.0613333	0.344057
AFF1	0.476671	0.527773	0.690769	0.402475	1.24627	0.978972	0.613942	0.776269	0.583402	0.623992	1.02397	1.29597	1.26657	1.47627	0.619772	1.03337	0.263642	0.160869	0.942702	1.00819
AFF2	-0.628921	-1.37802	-1.26172	-0.396517	-0.65722	-0.70762	0.0624503	0.784277	-0.67689	1.1547	-0.834621	-1.21532	-1.31002	0.205083	-0.11452	0.21558	-0.30055	-0.124123	-0.12659	0.0818005
AFF3	-1.12737	-0.683664	-0.766668	-2.02726	-1.26447	-1.05617	-2.7708	-0.834368	-2.03814	-1.81325	-2.10897	-1.59146	-2.54187	-2.11166	0.0647345	-2.04207	0.143705	-1.29187	-2.40554	-0.571645
AFF4	0.807072	-0.429926	-1.26813	0.364076	0.650073	0.987373	-0.0894565	0.36847	0.103703	-0.489506	0.627172	-0.183726	-0.73063	0.405376	-1.03143	-0.432627	-0.274557	0.43677	0.373903	-0.237206
AFG3L1	-0.0301019	0.0375001	-0.0832039	0.523002	-0.402901	1.0036	0.350869	0.229496	0.185029	0.283919	0.762198	-0.2941	-1.1147	-0.0885979	-0.729201	-0.282201	-1.14223	-0.0943039	-0.929571	-0.763381
AFG3L2	-3.22366	-1.21406	-0.976661	-2.25096	-1.98116	-1.78506	-2.08449	-1.92496	-2.73583	-2.26054	-1.85226	-1.38276	-3.35686	-3.63386	-0.748758	-0.806758	-0.00438808	-0.253861	-0.774128	-2.62914
AFM	-1.03717	-1.03677	-1.03697	-1.03697	-1.03707	-1.03687	-1.037	-1.03697	-1.03694	-1.03695	-1.03717	-1.03677	-1.03697	-1.03697	-1.03707	-1.03687	-1.037	-1.03697	-1.03694	-0.581751
AFMID	1.86042	3.13392	1.73941	3.87752	2.72692	1.67152	1.45699	1.51641	2.06635	3.97854	-0.564383	2.75332	4.18701	0.652121	0.489418	3.00242	1.82209	3.03781	2.04815	3.21224
AFP	-0.747349	-0.650447	-1.34465	-0.840445	-1.34475	0.455152	-1.34468	-0.949651	-1.34462	-1.34463	1.78945	-1.34445	-0.804051	1.90326	2.49425	0.057752	-0.565078	1.05165	0.412982	-0.889428
AFTPH	-1.12435	-1.24675	-0.676452	-0.655046	-1.10925	-1.19445	-0.295579	-0.170452	-0.250919	-0.476628	-0.52975	-0.885348	0.0524484	-0.307146	0.208751	-0.615449	-0.646579	-0.933452	-0.00621858	-0.724728
AG2	-0.276258	-0.641856	-0.38136	1.03265	-2.57976	-0.764757	1.82491	-1.02536	-0.474227	-1.25194	-4.08336	-1.25956	-3.12996	-3.30395	1.11114	-0.670257	0.417113	-1.68916	-1.62943	-1.50434
AGA	-2.23255	-3.07154	-1.07845	-0.103242	-2.94604	-1.82084	-0.718275	-0.691548	-1.60241	-0.795625	-2.68805	-1.21234	-4.58435	-4.02634	0.225455	-2.23144	-1.61947	-1.25355	-0.302215	-1.02872
AGAP1	-1.21621	-1.6225	-0.357208	-0.400902	-0.959305	-0.651005	-0.0120354	-0.332208	0.209225	-0.374485	0.112494	0.335896	0.802592	0.572798	0.282495	0.432495	0.0325646	-0.0897084	0.129425	0.503015
AGAP11	0.823623	1.44703	0.734221	-0.308573	1.31202	0.497024	0.552194	-0.399079	-0.476146	0.186844	-2.99668	-0.567775	-2.89378	-2.86747	-0.850576	-1.25868	0.545194	-2.17958	-2.90605	-2.13706
AGAP2	0.467787	-0.234311	-0.0825149	0.331691	0.00598813	0.793388	0.161958	0.437585	0.112018	0.125108	0.266487	0.360889	0.278485	0.661691	0.108588	0.564488	-0.0740419	-0.0660149	-0.168682	0.0994083
AGAP3	0.801589	1.17339	0.966487	0.578393	1.26329	0.62759	0.61276	0.281487	0.48082	0.26151	0.806489	-0.162209	0.103987	-0.0436072	0.70249	0.38289	-0.0673402	0.485887	0.53442	-0.01949
AGAP4	0.271702	0.361604	0.6662	0.0834057	0.591503	0.544403	0.549773	-0.0774003	0.464533	0.144623	0.255402	0.178004	0.9101	0.863606	0.995603	0.403803	0.619173	-0.0183003	1.02613	0.705623
AGAP5	-0.733118	1.00838	0.0739797	-1.23711	-0.0333173	0.248483	-1.27905	-0.58672	-0.836387	-0.819297	-1.72472	-1.01182	-1.95012	-2.07591	-0.264817	0.958383	2.76115	2.17468	-1.91869	0.0689029
AGAP6	2.99138	2.06488	1.51328	1.77218	2.23348	1.27548	1.32715	1.32998	1.32241	1.5056	1.12588	1.29008	0.658777	0.758383	0.88118	0.47098	1.32035	1.20018	1.98591	1.5424
AGAP7	1.20005	1.45355	0.476344	0.57035	2.00725	0.509047	0.162817	0.655244	0.276677	0.500267	1.34385	1.58245	1.04894	0.26465	1.37595	0.413147	0.552517	0.568644	0.767377	0.681867
AGAP8	-1.83166	-0.670658	-1.83146	-1.83146	-1.83156	-0.961759	-0.739389	-1.12686	-1.83143	-1.16894	-1.35766	-1.83126	-1.83146	-1.83146	-1.83156	-1.33486	-0.548589	0.0424379	-1.15763	-1.83144
AGBL1	0.90765	0.0400525	0.406248	1.19345	0.107751	1.06675	0.791221	0.912248	0.547081	0.815972	0.14825	1.12645	1.19235	1.21295	0.708151	0.993551	0.754921	0.405148	1.53748	1.02677
AGBL2	0.467698	-0.1136	1.1075	1.3388	-0.678401	2.1439	1.56907	0.632996	0.425029	0.850619	-0.596502	-0.5941	-1.64	-2.1042	-2.9589	-0.467801	-1.10193	-1.4568	-1.86147	-2.16338
AGBL3	0.581161	0.468363	-0.120941	0.690865	0.141462	0.945562	0.524732	1.03776	0.335792	0.812383	0.0502615	0.0193635	-0.461141	0.929365	0.219762	0.161762	-0.235268	-0.445041	1.16449	-0.237017
AGBL4	1.57944	2.05765	0.654242	0.660348	2.10004	0.259045	0.508715	0.165142	0.372875	0.403865	0.824844	0.909446	0.325942	0.181548	0.664445	0.451645	0.205015	1.27734	0.372775	0.398365
AGBL5	-1.34542	-1.87991	-0.645817	-0.0163111	-2.73161	-1.64411	-0.000644085	0.416383	-0.0307841	-0.0614939	-1.17972	-0.672513	-0.891917	-0.831911	0.0318859	-1.13821	-0.0563441	-0.276417	0.156616	-1.12109
AGER	0.380486	1.42449	0.304584	0.94159	1.02939	2.77439	0.612657	0.956184	0.648217	-0.196093	-0.373414	-1.28201	-1.96772	-0.50651	-1.16251	-1.62061	-2.63194	-0.961116	-0.478483	-2.51079
AGFG1	-1.22511	-1.16671	-1.17541	-0.946004	-1.05251	-1.00901	-0.821337	-0.71091	-0.667777	-0.759587	-0.671008	-1.15391	-0.81671	-0.575804	-0.472907	-0.667607	-0.486037	-0.81681	-0.729677	-0.749887
AGFG2	0.522796	0.524498	0.565594	0.3219	0.574897	0.459497	0.0167667	0.154294	-0.313673	0.185417	0.158296	0.594098	0.0204937	-0.0246003	0.268297	0.296497	0.240267	0.0719937	0.293027	0.492117
AGGF1	-0.83654	-0.272938	0.453858	-0.811836	-0.707339	-0.474939	-0.235269	-0.611342	-0.556809	-0.829318	-2.77714	-1.39344	-2.04804	-1.24054	-0.614639	-0.481339	-0.138369	-0.781642	-0.224709	-0.445518
AGK	-1.07152	-1.25722	0.115274	0.19608	-1.54502	0.389377	-0.108753	-0.174126	-0.186293	-0.0122027	0.360076	0.0468781	0.339174	0.43558	0.450177	0.309177	0.0171471	-0.187426	0.180507	0.0576973
AGL	-1.53559	-0.97209	-2.13289	-0.504588	-0.310891	-1.26319	-1.48592	-0.956994	-1.47746	-0.164271	-1.65909	-2.13269	-2.13289	-2.13289	-0.479091	-2.13279	0.958679	-1.51649	-2.13286	-2.13287
AGMAT	1.33243	0.694831	1.28103	1.11333	0.70573	0.69973	1.767	1.53113	1.73986	1.42255	1.56383	1.31283	1.62073	1.04183	0.64273	1.77973	1.1643	2.09503	1.01076	1.64695
AGPAT1	-1.44072	-0.989423	0.308273	0.307379	-2.78512	-0.208924	0.769846	0.911473	-0.158494	0.737196	1.15908	0.0700771	1.04107	0.0505791	0.0245761	-0.216924	0.935446	-1.13783	1.09201	-0.667704
AGPAT2	-1.67208	-0.838874	-0.0290782	0.0459278	-2.57638	-1.48758	-0.894005	-0.842478	-1.13225	-0.690555	0.811424	-1.33287	0.270322	-1.77407	0.716325	-0.837475	-0.669605	-0.862778	1.41305	-1.83885
AGPAT3	-0.49574	-0.414738	-0.268342	0.0128639	-0.0356391	-0.0730391	0.0332309	-0.137642	0.523191	-0.221019	0.34306	-0.148738	0.564158	0.202464	0.841561	0.357661	-0.409269	-0.0106421	0.500091	0.211681
AGPAT4	-1.35935	-1.35895	-1.35915	-1.35914	-1.35925	-1.35905	-1.35918	-1.35915	-1.35912	-1.35913	-1.35935	-1.35895	-1.35915	-0.801144	-0.165047	-1.35905	-1.35918	-1.35915	-0.0439172	-1.35913
AGPAT5	3.9926	3.5214	4.2105	4.2297	4.4532	5.0671	2.66217	3.3129	3.37793	3.74922	6.037	4.4363	4.4613	5.5724	2.801	4.9056	3.02067	4.1994	3.45823	4.57162
AGPAT6	-0.139801	-0.287399	-0.305303	-0.870397	-0.8493	-0.8126	-1.05273	-0.449503	-0.97287	-0.49458	-0.608101	-0.501499	-1.28	-0.159597	0.1563	-0.4168	-0.82693	-1.1973	-0.50527	-0.63718
AGPAT9	0.897755	0.413157	0.959153	1.40706	0.196056	1.88056	2.07093	1.80255	1.90229	2.27388	0.0513545	1.59856	1.43295	1.57956	0.0505555	1.69126	0.114726	1.09355	1.82929	1.37818
AGPHD1	0.406313	-0.190785	1.33691	0.686017	-0.191086	1.21741	-0.191016	1.33971	1.76334	0.471534	-0.191187	1.16462	-0.190989	-0.190983	1.25121	-0.190886	1.28998	1.18701	-0.190956	-0.190966
AGPS	1.39983	0.32323	0.766326	-0.0654681	-0.435771	0.827229	0.335999	0.251426	1.73876	0.755449	0.806128	0.17243	-0.863174	1.14423	1.97093	0.724929	3.1715	1.65513	0.491259	0.852449
AGR2	-0.263298	-0.970496	0.0426002	0.401006	-0.743597	-0.0395968	1.01607	0.7758	0.942433	0.634823	-0.611498	0.116104	0.4461	0.591506	0.701203	0.414403	-0.0968268	-0.00829982	0.755733	-0.0830766
AGR3	-1.22584	-1.29664	-0.609346	0.16956	-1.63214	-0.337843	-0.121673	-0.00144608	0.0900869	-0.127023	-0.812944	-0.363442	-0.00784608	-0.36214	-0.00384308	-0.0157431	0.117927	-0.433246	0.608187	-0.638923
AGRN	-0.41987	-0.470068	-0.112372	-0.570766	-0.421869	-0.883269	-0.238199	-0.900272	-0.481139	-0.367449	-1.17387	-1.93157	-0.706672	-2.00237	-0.688869	-1.40477	-1.4871	-1.27307	0.273461	-1.05465
AGRP	-1.58709	-0.467691	-0.874295	-0.359889	-3.73819	0.0560077	-0.921022	-0.910795	-0.691262	-0.640872	0.322707	-1.80219	-0.602195	-2.85999	-0.0991923	-0.441992	-1.61732	-1.7684	-3.00706	-1.60957
AGT	0.249247	-0.238251	-0.552155	0.286851	-1.22525	-0.604552	-0.337382	0.206045	-0.211822	0.630969	-1.12925	-1.16095	-1.31235	-0.723849	-0.326452	-0.250052	0.661518	0.389745	-1.53832	-0.580431
AGTPBP1	-4.1132	-2.4412	-0.956104	-2.6869	-1.6432	-1.7098	-2.97783	-2.392	-2.49447	-2.47628	0.977098	-1.3261	-0.322604	-1.6196	-0.844701	-1.5955	-2.79043	-1.9674	-1.94597	-2.71038
AGTR1	-2.07845	-1.13045	-1.14405	-1.82765	-2.72685	-1.65145	-1.55748	-1.76235	-1.99572	-1.70643	-3.40075	-0.878348	-2.89885	-3.30585	-0.673549	-1.49655	-0.335779	-1.39105	-2.61202	-1.95953
AGTR2	0.458444	1.83845	0.881442	0.277748	1.40474	0.360545	-0.0384852	-0.395058	-0.657525	0.324065	1.22124	0.515446	0.0873418	0.435348	-1.91816	-0.359655	-0.00608517	-0.166758	0.237175	0.099765
AGTRAP	2.76233	2.67863	1.71773	1.92093	2.71363	2.35453	1.8998	1.93913	1.53966	1.62265	1.99633	2.24633	1.06863	1.25853	0.343029	1.62233	0.809099	2.26203	0.478259	2.21345
AGXT	1.33531	0.959916	-1.69569	-1.26238	-3.44039	-0.295785	0.173085	-0.653788	-2.50256	1.04593	-3.11879	-2.59328	-3.01589	-2.67588	0.0535147	-1.99429	-3.50712	-0.779688	-1.95726	-3.94887
AGXT2	-0.968193	-0.273791	-0.967995	-0.967989	-0.968092	-0.967892	-0.968022	-0.967995	-0.967962	-0.967972	-0.968193	-0.967791	-0.967995	-0.967989	-0.968092	-0.967892	-0.968022	-0.967995	-0.967962	-0.967972
AGXT2L1	0.0219604	-0.762538	-0.338442	0.165364	-1.60874	-0.315339	-0.324569	0.0747584	-0.0510086	0.0472816	-0.91884	-0.400938	-1.21724	-0.935336	-0.759839	-0.931139	0.0315314	-0.782342	-1.54431	0.117382
AGXT2L2	0.591876	0.459978	1.25007	0.95468	0.619077	1.37298	0.899847	0.772974	0.710507	0.672097	0.587076	-0.00302215	-0.160426	0.53428	-0.0381232	0.0161768	0.448547	0.542274	0.733307	0.163397
AHCTF1	-1.18392	-1.52722	-0.349024	-0.300118	-1.64952	-0.772021	-0.569651	-0.312724	-0.472291	-0.225801	-0.531122	-0.42162	0.0283756	-0.235418	-0.395621	-0.605621	0.121149	-0.445424	-0.0992914	-0.468701
AHCY	-0.741334	-2.08543	-1.12824	-2.08563	-1.20183	-1.21593	-0.653863	-1.69064	-1.4302	-2.08561	-2.08583	-2.08543	-2.08564	-1.52763	-0.431833	-1.58903	-1.03266	-2.08564	-2.0856	-2.08561
AHCYL1	-0.715353	-1.15675	-0.585255	-0.708149	-1.13055	-0.915752	-0.403982	-0.217955	-0.368022	-0.321231	-0.578053	-0.332751	-0.0557545	-0.350549	-0.137252	-0.191252	0.136318	-0.624855	-0.209922	-0.408131
AHCYL2	-0.0683243	0.0571777	0.165974	-0.14452	-0.113423	0.0203767	-0.175853	-0.602026	-0.277793	-0.151603	0.0973757	0.138878	-0.147226	-0.16662	-0.0713233	-0.120923	-0.183853	0.177274	0.356207	0.0957969
AHDC1	0.017819	-0.168079	-0.727083	-0.091377	-0.23178	-0.63948	0.10559	-0.037783	-0.20125	0.40764	-2.52118	0.319521	-0.129583	-0.137277	-1.06898	-1.23628	-0.07541	-1.89198	-0.24165	-0.32726
AHI1	0.532065	0.586067	-0.0305367	0.765269	0.551566	1.23597	0.760636	1.31906	0.690796	0.912386	0.513365	0.210167	-1.36024	1.02137	0.0933663	0.618166	0.834636	-0.243237	0.521096	-0.00841353
AHNAK	-0.667374	-0.245172	-0.734276	-0.53127	-0.513973	-1.14027	-0.892103	-0.720876	-0.844143	-0.442253	-0.239874	-0.676872	-0.795476	-0.92627	-0.394473	-1.11447	-0.214403	-0.869176	0.266257	-0.619553
AHNAK2	-0.09181	-1.19501	0.798088	0.154994	-2.19931	-1.83811	0.253961	0.491688	-0.081279	-0.971789	-1.59221	-2.70761	0.491088	-2.70781	-0.559009	-1.54911	-2.26604	-1.06061	-2.03398	-2.25259
AHR	0.793721	0.143623	-0.550581	-0.0463754	-0.550678	-0.550478	4.17549	0.408919	-0.550548	1.18544	-0.0767794	0.280923	0.382419	-0.550575	-0.0352784	-0.550478	-0.550608	0.0658186	-0.550548	-0.550558
AHRR	0.937743	-0.671855	-0.672059	0.204947	-0.672156	-0.671956	0.420014	0.0325414	-0.0166256	-0.00953544	-0.672257	-0.671855	-0.672059	-0.672053	-0.672156	-0.671956	-0.672086	-0.0556586	-0.672026	0.128665
AHSA1	0.397813	0.507515	0.592311	0.437017	0.326814	0.0285136	-0.102216	0.293411	-0.186256	0.109434	1.38531	0.693815	0.363611	0.528917	0.702514	0.362314	0.111584	0.436311	0.658144	0.917134
AHSA2	-0.426334	0.0845676	-1.00994	-0.88123	-0.493833	0.298167	-1.99656	-0.977036	-1.7806	-0.898713	-2.39873	-1.36283	-3.28004	-3.23363	-1.09593	-1.59753	-0.810463	-2.02644	-0.289403	-0.866713
AHSG	-3.06804	-2.33603	-2.76284	-2.24713	-2.10553	-1.68343	-1.00156	-0.839337	-1.1123	-1.43871	-3.31894	-1.82563	-1.61474	-2.83293	-0.402634	-2.27113	0.505136	-2.33744	0.110996	-3.21321
AHSP	0.664876	0.639278	0.636574	1.00878	0.185077	1.89028	0.317047	1.50037	0.635307	0.730698	1.04018	0.881478	-0.241426	0.50568	-1.29102	1.78268	0.288647	1.60537	0.309107	1.4359
AICDA	0.74787	1.02437	0.445468	0.582974	0.758871	1.01667	0.235441	0.0912679	-0.0850991	0.306991	-0.41103	0.290772	-0.164632	-0.180526	-0.0495291	0.343271	0.665641	0.787568	0.119201	0.609591
AIDA	0.358038	1.12304	-1.44116	1.65834	0.305039	-1.26946	-0.910191	-0.860064	-1.04753	-0.378041	1.59314	-0.00476043	0.353736	1.54334	0.840639	0.314139	1.28791	0.463836	1.01177	-1.25944
AIF1	3.26867	4.75167	3.34237	2.62347	4.17487	4.05077	3.57214	3.59747	2.9385	2.34489	3.05227	4.97677	5.20337	3.93007	5.25227	3.88077	-0.328761	3.63837	5.216	2.42399
AIF1L	-2.72618	-0.154775	-1.19808	-1.30747	0.149624	-0.926176	-1.63391	-0.673379	-1.00335	-1.61126	-1.37228	-1.37038	-2.18538	-0.333673	-2.72608	-1.86068	-2.72601	-2.10958	-0.846646	-2.72596
AIFM1	0.160368	0.28037	0.120066	-0.214528	0.232369	-0.238531	-0.200361	0.0300665	-0.573601	0.0397897	0.530768	0.42347	0.204566	1.11217	0.566969	0.228769	-0.571961	-0.0102335	0.281899	0.28789
AIFM2	-0.132487	0.481615	0.194411	0.450417	0.981314	1.19791	0.465384	0.344311	0.412244	0.369034	0.864613	-0.792285	-1.57799	-0.742183	0.375414	-1.16229	-0.497216	-1.19739	-1.28906	-1.82487
AIFM3	2.52124	0.733443	0.344839	0.860445	-0.146558	0.519342	0.530012	0.755639	-0.606328	-0.0859383	-1.54876	-3.38146	-1.85196	-0.445055	-1.92566	-3.16596	-2.02899	-1.51246	-0.775828	-3.27384
AIG1	-0.285357	-0.497155	-0.220159	0.108947	-1.05596	0.0288438	-0.0627862	0.785241	-0.0951262	0.176064	-0.300757	-0.210755	-0.589559	0.111447	-0.214856	-0.326756	-0.359486	-1.16506	-1.41443	-0.905336
AIM1	-0.600875	-0.0693729	0.485623	0.507129	-0.726474	-0.303374	1.0057	-0.491177	0.655156	0.0321463	-2.48917	0.139927	-2.28728	-3.31907	0.654926	1.01733	1.6877	0.0722231	-0.934244	0.272746
AIM1L	1.34491	0.664114	0.85261	-0.871684	-0.530187	0.606113	-0.665417	0.0893096	-2.63216	-2.41767	-4.58669	-4.58629	-4.04589	-4.02848	-1.08769	-2.23359	-3.53352	-0.41199	-2.96176	-3.27387
AIM2	-2.62328	-1.18868	-0.29588	-2.71637	-1.23568	-2.35088	-2.57361	-2.04468	-3.22055	-3.22056	-1.32428	-3.22038	-1.97948	-3.22057	-0.816377	-2.72398	-2.16761	-2.17368	-2.54675	-3.22056
AIMP1	-0.0427582	0.916144	1.02854	-0.239154	-4.17236	0.533343	-1.19009	0.38704	0.771173	0.586263	-3.94056	-1.57946	-2.84306	-2.79985	3.32084	1.45124	-0.351287	-0.0842602	-1.97863	0.945363
AIMP2	-0.322968	-0.0653655	-0.82987	-0.592264	0.313233	-1.81257	-0.755697	-0.31397	-0.535137	0.146254	0.683732	0.0134345	0.0924305	0.157636	0.491633	0.132033	-0.331097	0.15613	0.242263	0.285154
AIP	0.476297	2.4794	1.6569	1.5381	2.3206	1.3328	0.199568	0.419395	-0.318772	0.597719	0.734697	1.8826	-0.00520467	-0.594499	1.2159	0.184298	1.96107	1.9738	-0.613772	0.644919
AIPL1	0.307749	0.0569507	-0.329153	0.0245527	-0.0423503	-0.0293503	-0.0544803	0.450047	-0.33832	0.0288699	-0.0820513	0.287851	0.109747	-0.0971473	0.22335	-0.17615	0.19932	-0.972253	-0.23622	0.17227
AIRE	-0.0120673	-1.03047	-1.03067	-1.03066	0.150634	-1.03057	0.401104	-1.03067	-1.03064	0.705354	-0.556867	0.324935	-0.490069	0.242337	-0.515366	-0.165366	-1.0307	-1.03067	0.100764	-1.03065
AJAP1	1.23828	1.73598	0.796077	0.454383	1.57578	1.04178	0.64365	0.240977	0.23561	0.0355001	0.0938789	-0.320419	-0.707523	-0.658617	-0.10662	-0.39672	-0.19805	-0.160823	-0.11299	-0.4002
AK1	-0.083519	-0.317417	0.388079	0.100585	-0.454418	-0.644718	0.233552	0.102579	0.202912	0.0840022	-1.07952	0.011283	-0.872721	0.108585	-0.370818	0.090082	-0.043148	0.173779	-0.975188	0.192102
AK2	-0.62217	-0.797568	0.689328	-0.0163657	-0.118669	-0.931269	0.263801	-0.273472	0.420061	-0.142748	1.12053	-0.524968	1.17973	-0.0446657	0.178031	-0.0699687	-0.815599	-1.00387	-0.356039	-0.784748
AK3	0.51669	0.587292	0.707088	1.09609	1.12049	1.17499	0.392761	1.08839	0.454821	0.915511	1.53369	0.890192	0.148088	1.09689	1.07549	0.115491	0.327761	0.244888	1.40602	0.896611
AK3L1	-0.281214	-0.518312	0.959584	0.31179	-0.0633134	0.226387	0.0840566	0.211384	0.421817	0.625407	0.376386	1.36999	0.110584	0.93119	1.76969	0.846587	-0.0547434	1.02998	0.742217	0.689207
AK5	1.68802	2.74842	1.44692	1.27962	3.41002	2.90812	1.93789	2.37922	1.31355	2.50104	0.88802	3.16712	4.59202	2.42902	4.25762	3.67052	4.22659	5.63682	4.50755	2.21244
AK7	0.194127	-0.824271	0.132925	-0.320269	-0.824572	0.975328	0.607298	-0.429475	0.279958	-0.824452	-0.824673	-0.824271	-0.283875	0.134831	-0.824572	-0.824372	-0.824502	-0.208075	-0.448442	-0.369252
AKAP1	-0.0711781	-0.0748761	0.50472	0.506326	0.368923	0.213023	0.874793	0.97602	1.24505	0.947143	1.19682	1.21582	1.77362	1.09883	0.794923	0.766223	0.458193	1.01272	0.752053	1.20974
AKAP10	0.53357	1.21747	2.59087	-0.189426	0.632471	-0.525229	0.217741	-1.14383	-0.650099	-0.0324087	-1.11083	0.396472	-0.955832	-1.12883	0.578471	0.582071	0.989341	0.679668	-0.857199	1.86609
AKAP11	7.17855	5.71485	5.65714	4.75395	8.22095	5.75315	4.10762	3.93464	5.18658	3.42747	7.58645	6.86205	6.31584	6.21295	4.93825	5.86665	4.62362	5.15724	3.73968	6.25437
AKAP12	-0.107945	-0.107543	-0.107747	0.396459	-0.107844	-0.107644	-0.107774	-0.107747	0.547686	-0.107724	-0.107945	-0.107543	-0.107747	-0.107741	-0.107844	-0.107644	-0.107774	-0.107747	-0.107714	-0.107724
AKAP13	0.192702	-0.754596	-0.2989	0.193806	-1.1012	-0.114397	0.160073	-0.0121999	0.174833	0.0214233	-0.860498	-0.173596	-0.409	0.606206	-0.0972969	0.0197031	-0.405627	0.0131001	-0.394067	0.000223298
AKAP14	-0.248452	-0.18165	-0.322654	-0.385548	-0.187251	-0.556651	0.322219	0.275346	0.413679	-0.123931	-1.13885	-0.51745	-0.117654	-0.00484772	-0.239751	-0.119951	-0.359881	-0.366954	-0.231921	-0.377331
AKAP2	-1.19289	0.320111	-1.19269	-0.315687	-0.68419	0.21571	-0.54572	-0.797693	-0.53726	0.26583	-0.718891	-0.361189	-0.652093	-0.233387	-1.19279	-1.19259	-1.19272	-0.576293	-0.51886	-1.19267
AKAP3	-0.0403298	-0.0399278	-0.0401318	-0.0401258	-0.0402288	-0.0400288	-0.0401588	-0.0401318	-0.0400988	-0.0401086	-0.0403298	-0.0399278	0.500468	-0.0401258	-0.0402288	-0.0400288	-0.0401588	-0.0401318	0.335901	-0.0401086
AKAP4	-0.0439959	-0.0435939	-0.0437979	-0.0437919	-0.0438949	-0.0436949	-0.0438249	-0.0437979	-0.0437649	-0.0437747	-0.0439959	-0.0435939	-0.0437979	-0.0437919	-0.0438949	-0.0436949	-0.0438249	-0.0437979	0.332235	-0.0437747
AKAP5	0.610964	0.458466	0.385862	0.414268	0.372365	-0.325235	-0.0172646	-0.0884376	-0.148105	-0.305314	-0.114536	-0.216834	-0.0452376	-0.411832	-0.0478346	-0.117635	-0.00576461	0.291462	0.455595	0.189286
AKAP6	-0.90252	0.578882	0.335378	0.504584	1.11728	0.985581	0.0163512	0.138278	0.334111	0.427001	2.07568	0.455282	-1.75752	-0.0135158	2.72618	0.454881	0.517751	1.49258	1.80701	-0.693499
AKAP7	1.91309	2.13279	0.95609	2.1651	2.52559	1.86639	1.50776	1.61679	2.64992	2.54081	1.40189	3.25989	2.95849	3.6562	2.42719	3.37019	2.25926	2.35029	-1.10788	3.24531
AKAP8	-1.37527	-1.94477	-0.613577	-0.00427078	-1.87037	-0.206974	-0.342004	0.132423	-0.256044	0.0862464	-0.692675	-0.779473	0.533123	0.711529	-0.125374	-0.0936738	0.190596	-0.248977	-0.928344	-0.0619536
AKAP8L	0.980363	1.33976	0.674261	0.899267	1.44236	1.14566	0.466134	0.459761	0.103594	0.330884	0.732963	-0.162335	-0.451339	0.561967	0.401864	0.0456636	-0.188866	0.651261	0.588394	-0.251516
AKAP9	0.344788	0.44439	0.146286	-0.370608	1.09059	-0.0830114	0.413259	-0.176314	-0.132381	-0.0635912	0.529288	0.35519	0.00478561	-0.401508	-0.0893114	0.0152886	-0.421141	0.127186	0.417119	0.0506088
AKD1	-1.93447	-2.53157	-2.53177	-2.02756	-2.02327	0.804433	-2.5318	-2.13677	-2.53174	-2.53175	-2.53197	-2.53157	-2.53177	-2.53176	-2.53187	-2.53167	-2.5318	-0.28957	1.05486	-1.45255
AKIRIN1	0.363109	0.792511	0.298807	-0.408487	1.22101	0.48821	-0.35362	-0.529893	-0.47916	-0.343569	0.471409	0.295011	-0.387093	0.0209133	-0.0427897	-0.0740897	-0.42662	0.266207	-1.25736	0.176931
AKIRIN2	0.196169	-0.312729	0.131167	0.435573	-0.25543	0.13937	0.69864	1.15687	0.8801	0.98859	-1.19783	0.583571	1.09737	1.03577	0.34097	0.62187	0.50124	-0.162433	1.1217	0.93989
AKNA	-1.24838	-0.248779	-0.0558835	-0.481477	-0.48778	-0.53358	-0.0807105	-0.777683	-0.0724505	-0.46086	-1.60548	-0.855179	-2.18618	-1.73648	-0.70778	-0.52628	0.16259	-1.04648	-1.10665	-0.77056
AKNAD1	-0.362587	-0.0529854	0.319711	0.613917	0.845514	1.39731	-0.365316	0.299511	0.126544	0.683334	1.10241	0.640715	1.56011	1.59892	1.55111	0.850314	0.723984	-0.514889	-0.652256	0.368834
AKR1A1	0.828761	1.42586	0.539459	0.142565	1.73636	1.06516	-0.104568	0.153459	-0.0541085	0.217482	1.18676	1.10156	0.538859	-0.0606355	1.21116	0.286862	0.243232	0.418559	0.926792	0.248482
AKR1B1	-1.29364	-1.19164	-0.554843	-0.416537	-1.42114	-0.66374	-0.32697	-0.335343	-0.33351	-0.48342	-0.657841	-0.749339	-1.55654	-0.383937	-0.29394	-0.65544	-0.45637	-1.21484	-0.45151	-0.78802
AKR1B10	-2.1611	-2.4388	-2.10851	-1.458	-3.1691	-1.7306	-0.757733	-0.958406	-0.365473	-1.24498	-2.2754	-1.5998	-3.14171	-3.2872	0.453197	-1.018	1.60727	-0.915606	-1.26317	-0.551583
AKR1B15	-4.36946	-3.60556	-0.898267	-2.99846	-3.69276	-2.43546	-3.08469	-2.80337	-3.13863	-4.59974	0.380335	-3.43186	-1.39827	-3.64036	-0.463264	-2.51426	-4.16249	-2.96027	-1.61113	-2.84134
AKR1C1	-0.131585	-1.46068	-0.685887	-0.810181	-0.357384	-0.821684	-0.915014	1.10961	0.645446	-2.62146	-0.884385	-0.579683	-0.408387	-1.34848	1.08132	1.98842	-0.425214	0.265413	-1.30625	0.686437
AKR1C2	-1.86208	-0.520973	-3.69608	-1.88477	-2.51477	-0.617974	-2.604	-2.01618	-1.74174	-1.96005	-3.22228	-2.34047	-2.20118	-3.13807	-1.41397	-3.19947	-3.2543	-2.64918	-2.56464	-2.38345
AKR1C3	0.372001	-0.0431973	-0.0385013	-0.617195	-0.534998	-0.398998	-1.63463	-0.967801	-1.25357	-0.566478	-1.486	-0.740197	-1.8631	-2.0062	-0.331898	0.145602	-0.681628	-1.5753	-2.01967	-1.38418
AKR1C4	2.2914	2.3192	1.9472	2.8008	1.5986	2.2674	2.94517	3.6228	2.86803	2.57922	2.5845	3.1736	1.5379	2.7925	1.3354	2.6562	3.45957	1.552	-0.0172685	3.89492
AKR1CL1	-0.0835551	-0.0831531	-0.0833571	-0.0833511	-0.0834541	-0.0832541	-0.0833841	-0.0833571	-0.0833241	-0.0833339	-0.0835551	-0.0831531	-0.0833571	-0.0833511	-0.0834541	-0.0832541	-0.0833841	-0.0833571	-0.0833241	-0.0833339
AKR1D1	0.974783	0.423485	-0.0391185	-0.0414125	-0.538416	0.208384	1.02275	0.270981	-0.227186	0.255305	0.900383	0.468285	0.800881	0.141787	2.23788	0.249684	0.610354	-0.269719	1.12321	0.506205
AKR1E2	-0.0343434	-0.0339414	-0.0341454	-0.0341394	-0.0342424	-0.0340424	-0.0341724	-0.0341454	-0.0341124	-0.0341222	-0.0343434	1.32146	-0.0341454	0.523861	0.860058	-0.0340424	-0.0341724	-0.0341454	-0.0341124	-0.0341222
AKR7A2	0.517373	0.994675	0.397671	0.904677	1.12207	1.95667	0.0192441	1.48317	0.990704	1.26719	1.96287	4.07528	0.563671	3.57158	0.912074	0.850074	-0.151756	2.74287	-0.510696	1.67159
AKR7A3	-0.210605	-0.204403	-0.132907	-0.482801	-0.323004	-1.1589	-0.347134	-0.257107	-0.357474	-0.273984	0.257695	-0.392603	-0.0782074	-0.294901	0.263996	-0.378704	-0.418134	-0.923107	0.287926	-0.347884
AKR7L	-0.160839	-0.646537	-0.166641	-0.0600349	-0.217838	-0.254538	0.311732	0.466959	0.449692	0.255882	0.0782611	-0.351537	0.0309591	0.309465	-0.250838	-0.130038	-0.163768	-0.897941	0.367192	-0.225418
AKT1	0.340722	0.316124	0.60522	0.672726	0.409523	0.440523	0.543493	0.63812	0.796753	0.549043	1.12282	0.465524	0.61582	0.705126	0.616423	1.07062	0.560893	0.44472	0.705653	1.09834
AKT1S1	-0.0899272	-0.206525	1.18547	0.407477	-0.137126	0.924974	0.319444	0.476171	0.412104	0.337394	0.363073	0.407475	0.331671	0.225577	0.751874	0.409174	0.245744	0.645371	0.553304	0.084994
AKT2	-1.51053	-0.837929	-0.389833	-1.45673	-1.18733	-1.43043	-2.24166	-3.65333	-1.0711	-1.12341	0.011669	-1.46523	-2.35993	-1.64653	-1.55473	-0.84273	-0.61366	-0.879133	-2.651	-2.17831
AKT3	2.37381	2.73581	0.633109	0.792715	3.17741	1.25971	0.725482	0.861709	0.458342	0.791932	1.44251	1.77951	0.768709	1.13411	1.02471	1.05921	1.05878	0.983409	1.14424	0.969632
AKTIP	-0.227339	-1.57144	-1.57164	-1.57164	0.250362	-1.57154	-0.924668	-0.612141	-0.467208	-1.57162	-1.57184	-1.57144	-1.57164	-1.57164	-0.377538	-0.412938	0.507132	-0.193641	-1.57161	-0.492418
ALAD	6.97655	3.61356	3.36965	4.84346	-0.296846	2.88945	6.26192	2.13695	1.21598	2.27567	-2.42825	-2.42784	-2.42805	-0.321943	-0.145946	-1.93145	-0.772776	-1.38115	-2.42802	-2.42803
ALAS1	-0.1501	-0.757398	-0.365002	-0.583496	-0.602899	-1.1687	-0.567429	-0.442802	-0.292269	-0.306779	-0.2877	-0.444598	-0.679702	0.395404	-0.442699	0.270801	-0.242829	0.142198	-0.632269	0.282521
ALAS2	-1.046	-2.06439	-0.536699	-0.646093	-2.0647	0.511504	0.0714743	0.863701	0.690434	0.280024	-0.327497	-1.23309	-0.166399	0.566307	0.0842043	-0.662196	-0.583626	-2.0646	-0.306966	-0.985376
ALB	-0.276609	-0.794907	-0.130511	0.194295	-1.01681	0.0291921	0.172562	0.0635891	0.0459221	0.149112	-0.0960089	-0.0847069	0.125489	0.191695	0.345892	0.00129212	-0.271338	-0.276411	-0.00887788	0.126212
ALCAM	0.495367	0.849469	0.458165	0.676171	0.902468	0.804368	0.715038	1.02426	0.664698	1.09459	0.229367	1.00477	0.787465	-0.522129	0.0626677	0.590768	-0.0224623	0.108965	1.1749	0.376388
ALDH16A1	0.477376	-0.156322	0.780674	-0.0899205	0.172877	0.623077	0.381447	0.351574	0.348107	-0.277903	0.607776	0.322078	-0.687426	-0.0385205	-0.662323	-0.759223	0.0329465	-0.469726	-2.50409	-1.4196
ALDH18A1	-0.808523	-1.05102	-0.712925	-0.320719	-1.43902	-1.01212	-0.874052	-0.508525	-0.949192	-0.461002	-1.24012	-0.853121	-0.187525	-1.56162	0.0700782	-0.840022	0.130448	-0.465525	-0.273392	-0.0607016
ALDH1A1	-2.83719	-1.29189	-2.08099	0.728417	-2.68689	-2.21389	-0.712516	0.953211	-1.69006	-1.40357	-1.36739	-0.309585	-1.92609	-2.59788	-0.162486	-1.85409	0.527384	-0.192789	3.94164	-1.31777
ALDH1A2	-0.781609	0.855993	-1.37891	-0.501905	1.32019	0.420892	0.558262	-0.674311	-0.723478	-1.37889	-1.37911	-0.547407	-1.37891	-1.37891	-0.863608	-0.220208	0.102062	0.268289	-1.00288	-0.923688
ALDH1A3	3.00077	2.67407	4.19187	5.14767	4.53677	4.63597	4.82724	5.04417	5.7627	5.09929	6.02457	6.13947	6.05647	6.39767	6.23377	6.42617	4.97124	5.86197	5.1251	6.22239
ALDH1B1	-0.885108	-1.47351	-0.94581	-0.0798041	-1.02861	-0.122207	-0.752537	-0.53201	-0.372077	-0.282587	-1.07871	-0.334806	0.0177899	0.598696	-0.310907	-0.0902071	-0.404737	-0.57131	-0.442777	-0.186687
ALDH1L1	4.27093	3.38143	3.18923	3.09163	2.46943	1.89183	3.1326	2.75003	2.72566	3.04525	-6.67447	0.0245303	1.65023	2.80273	-2.21237	1.95743	-1.1462	1.53673	-1.89324	1.00285
ALDH1L2	-1.15456	-0.901961	-0.459965	-0.595859	-1.40866	-0.459162	-0.470092	-0.554565	-0.401832	-0.729541	-0.864863	-0.970261	-0.536265	-0.672959	-0.230062	-0.659962	-0.0256916	-0.834265	-0.538832	-0.601141
ALDH2	-0.230609	0.205293	-0.0152105	0.245295	0.673192	-0.526908	-0.372038	0.130589	-0.428578	-0.152087	-0.117109	0.665293	0.551789	-0.168605	-0.572408	0.238492	-0.956238	0.0270895	-0.321578	0.166613
ALDH3A1	1.5895	1.6205	1.1524	0.433302	-0.0124014	1.2086	0.961569	-0.272604	0.0495286	1.29812	-5.6076	-3.8683	-4.6744	-4.3344	-3.9536	-3.2545	-0.984031	-2.0638	-4.93357	-3.37178
ALDH3A2	1.71625	1.49355	0.412149	0.344455	1.23225	0.355352	0.0351218	0.854649	-0.0488182	0.223472	-4.25515	0.336953	-0.444651	0.433755	-0.0102482	0.618052	0.383122	-0.00915119	-0.138418	0.637772
ALDH3B1	-1.42907	-1.74617	-0.603675	-1.12627	-1.54547	-0.499972	0.161998	-1.00248	0.696158	-0.128852	-3.52377	-3.29037	-3.35718	-3.06577	-0.496572	-2.87167	-0.266802	-1.65898	-1.68704	-1.06195
ALDH3B2	0.181527	0.395429	-0.489475	0.572231	-0.589572	0.0899278	-1.3704	0.0352248	0.468158	-0.558852	-1.54357	1.73433	0.0469248	-2.01737	0.499328	-0.406572	0.0613978	-0.370175	-0.885942	1.78835
ALDH4A1	-3.00261	-2.30821	-3.00241	-1.82941	-3.00251	-1.59401	-1.06524	-1.47171	-0.673178	0.192712	-2.52861	-3.00221	-3.00241	-3.00241	-2.48711	-2.50581	-1.34714	-1.12851	-1.52418	-0.460688
ALDH5A1	-1.17474	0.605358	-0.296846	-0.0158396	0.223257	-0.226743	-0.722373	-0.993746	-0.756513	-1.14202	-0.880144	-1.04234	-1.65655	-1.71124	-0.208843	-0.828543	-0.765373	0.408354	-0.124913	-1.40122
ALDH6A1	0.333396	-0.657602	0.0647944	0.5091	-0.325003	0.169997	1.05257	1.46589	1.73433	1.64542	1.5423	1.8415	2.66489	2.5146	0.792997	1.6677	0.513767	1.24239	1.09423	1.83242
ALDH7A1	1.64067	2.13708	1.54317	2.63418	1.55868	2.25488	1.12615	1.27787	1.40151	2.0886	2.64477	1.70788	2.22267	4.10918	0.918976	1.61668	0.160746	1.10547	2.33491	0.915396
ALDH8A1	1.73827	1.79727	1.35147	0.206874	0.297871	1.37177	1.07144	-0.396532	0.161701	-0.944509	-1.11503	-1.59673	-3.49213	-2.21673	0.681071	-1.97793	-1.76836	0.310368	-0.207899	-2.10241
ALDH9A1	-1.63083	-0.660229	-0.334733	-0.657927	-1.35813	-0.93733	-0.77356	-0.583433	-0.564	-0.74441	-0.762431	-1.09933	-0.413633	-1.97653	-0.44933	-1.15213	-1.13666	-1.10683	-0.7636	-1.38731
ALDOA	0.257884	-0.911814	0.101782	0.561288	-0.968015	0.519485	0.147855	0.807182	0.336615	0.410105	0.270584	0.372586	0.533882	0.643788	-0.275415	1.12058	1.28315	0.486382	-1.14189	1.382
ALDOB	0.913741	0.864243	0.991539	0.408745	0.952442	0.886442	0.391912	0.430239	0.339572	0.685462	1.12764	1.07834	0.337739	0.561045	0.0777416	0.646042	0.324212	0.500239	-0.515228	1.06966
ALDOC	2.10666	2.68516	2.25006	2.23876	0.899558	2.35856	1.93873	2.38256	2.11569	2.20068	-2.69014	1.44846	-1.21864	-0.170139	1.16026	1.87166	3.12903	0.883255	0.530988	2.68048
ALG1	0.802254	0.604656	-0.0269478	0.0818582	0.736555	-1.56184	0.323825	-0.457848	0.00458518	-0.155425	0.568754	0.314356	-0.0203478	-0.0230418	0.678055	0.180455	-0.554275	0.0376522	0.423385	-0.598825
ALG10	-0.251762	-0.52636	-0.294864	0.854842	-1.75006	0.834539	1.27681	0.314936	0.881569	0.528559	-3.40136	0.75394	-2.14116	-1.51576	0.465639	0.612339	2.35201	1.28174	-0.877831	0.517759
ALG10B	-0.611597	-0.753995	-0.291599	-0.0235925	-0.732296	0.679404	-0.279526	0.00560149	-0.317566	-0.264175	0.0385035	-0.309095	-0.113599	-0.549593	-0.253896	-0.968696	-0.289926	-0.181999	-0.309866	-0.173775
ALG11	0.298616	0.153318	0.610014	0.42602	0.692017	0.195117	0.504787	0.535714	0.715447	0.487638	1.52962	0.333318	0.227314	0.19142	0.162017	0.856917	-0.0810126	0.697814	-0.237953	0.358438
ALG12	-0.996737	-2.31534	-0.860739	-1.84603	-1.97664	-2.56554	0.286034	0.651961	0.0489938	0.302284	-1.71794	-0.425135	-0.835239	-0.751333	0.358864	-1.20064	0.466334	-0.326339	0.337194	-0.494916
ALG13	0.562933	0.595735	0.947331	0.604137	1.16883	0.818934	0.427404	0.541331	0.622164	0.633054	1.29303	1.15933	0.0183307	0.576637	0.166534	1.02853	0.0242037	0.952331	0.773764	0.326354
ALG14	-0.225955	-0.264953	0.257843	0.163849	0.0119455	0.0638455	0.00921553	0.174043	0.0837755	0.274466	0.645745	0.598147	0.609143	0.961549	0.391146	0.212146	-0.231884	-0.0799575	-0.463824	0.401066
ALG1L	1.89052	1.78952	3.33181	0.584219	1.02702	2.44652	0.713786	-1.11999	-0.185054	-0.229564	-0.982985	-1.90268	-1.04779	-2.36238	-2.29108	-1.34458	-1.04761	-2.77349	-1.81845	-0.728864
ALG1L2	-1.45567	-1.41056	-0.763468	-1.23086	-1.55046	-0.977165	-1.53679	-1.19777	-1.21643	-1.60814	-1.81007	-1.68156	-1.61807	-0.918062	-0.228265	-0.818365	-0.507395	-0.816468	1.09797	-1.51364
ALG2	-0.835139	0.446063	-0.171741	-0.540135	0.604362	-0.188838	1.07783	0.286659	0.840192	0.407383	-5.59614	1.74276	-2.96664	-0.0815346	1.62146	0.693162	1.54163	-0.621341	3.92509	-0.977917
ALG3	-0.667124	-0.331922	-0.793726	-0.51882	-1.75802	-1.84512	-0.519353	-0.489326	-1.39969	-0.639102	-1.88882	-0.643822	-2.54063	-1.32642	0.0904773	-1.15622	0.841647	-0.936126	-0.256193	-1.0878
ALG5	-0.383143	-0.810341	-0.447945	-0.436439	-0.944442	-1.68754	-0.479472	0.120055	-0.347612	-0.0610221	-0.805643	-0.729341	0.155955	-1.11974	0.137158	-0.912742	-0.0884723	-1.88485	-0.300312	-0.806122
ALG6	-0.670558	-0.670156	-0.67036	-0.670354	-0.670457	-0.670257	0.421713	-0.67036	-0.670327	-0.00783641	-0.670558	0.161144	-0.67036	-0.670354	0.223843	-0.670257	-0.228587	-0.67036	-0.670327	1.31796
ALG8	-0.602384	-0.128782	-0.197686	0.35782	-0.240183	0.749317	-0.320213	0.0838138	0.0350468	0.097337	0.790316	0.776218	1.28121	0.69202	0.627917	0.276617	0.263987	-0.0158862	-0.0609532	0.664637
ALG9	0.796041	1.53054	0.272039	-0.0634554	1.51274	0.256542	-0.365888	-0.395161	-0.446028	-0.112738	1.19684	-0.00775745	-0.609361	-0.838355	-0.839958	0.107242	-0.476688	0.172939	-0.382428	-0.0714382
ALK	-0.19011	0.870192	-0.109312	0.573094	0.449591	0.806491	-0.00743922	0.561788	0.323921	0.420211	0.28519	0.937992	1.28889	1.39819	-0.118809	0.0386908	0.373061	0.591588	-0.425179	0.616211
ALKBH1	-1.22674	-0.73484	0.0422557	-0.169738	-2.15074	-0.365641	0.0442287	0.431656	-0.400511	-0.807121	2.46496	-0.10184	-0.118944	-2.61924	0.605259	-1.11404	-0.827371	-0.591344	-1.58691	-1.46122
ALKBH2	-0.169896	-0.00729355	-0.111198	0.656708	0.148205	0.404405	0.487475	-0.223298	0.188435	0.478626	-1.0525	0.644406	-0.0877976	-1.57319	0.0879054	0.314905	1.11428	-0.136798	-0.287965	-0.234174
ALKBH3	0.754527	1.02883	1.18882	1.15033	1.07583	1.67693	0.677698	1.37092	0.512558	1.02455	1.05613	0.804429	1.13692	1.30503	0.869028	0.555928	-0.00550247	0.240425	0.384258	1.08325
ALKBH4	0.903254	1.14636	0.643552	0.472558	0.915155	0.602355	0.193725	-0.228448	0.228585	0.121575	0.317654	0.320556	0.0811517	-0.0843423	0.350055	0.136455	-0.0447753	0.562852	-0.0648153	0.411575
ALKBH5	-0.0820039	-0.0816019	-0.0818059	-0.0817999	-0.0819029	-0.0817029	1.62467	-0.0818059	-0.0817729	0.580717	-0.0820039	-0.0816019	-0.0818059	-0.0817999	0.433497	-0.0817029	-0.0818329	-0.0818059	-0.0817729	-0.0817827
ALKBH6	-0.675564	-0.267862	-0.732566	0.11584	-0.537963	0.604437	-0.203893	0.200434	-0.831033	0.00225737	-3.06466	-0.722362	-1.45567	-2.39916	-0.296363	-1.04456	-0.429993	-0.622766	-1.54463	-1.92684
ALKBH7	2.08203	1.93643	0.997329	1.65223	2.19723	1.60133	1.0755	0.367529	1.12576	1.64665	1.38863	1.30413	0.779229	0.703835	1.66863	0.898532	0.359702	2.22193	0.499762	1.27435
ALKBH8	-1.43827	-1.43787	1.29552	-0.26507	-1.43817	1.89813	-0.791103	0.910524	-0.782643	-0.323353	-0.964274	3.70323	-0.505076	-0.47877	-0.543873	-0.941473	-1.4381	-0.0600762	-1.06204	-0.982853
ALLC	-1.76326	-1.19975	-0.424958	-0.732252	-2.36065	0.568745	0.601215	0.443142	0.621375	0.140765	-1.88676	-1.00495	0.329942	-1.40125	-0.918355	0.394745	-0.879585	-1.31366	-0.368925	-1.90533
ALMS1	1.04326	-2.04064	0.419357	1.25236	0.57246	1.34296	1.99443	0.495057	3.06359	2.64478	-3.20164	1.04086	2.24916	-2.24214	-0.39184	2.84996	2.75063	0.468357	-2.52761	2.82488
ALMS1P	-1.4128	0.703801	0.503197	-2.0101	-1.5016	-2.01	-2.01013	-0.834203	-2.01007	0.87942	0.990099	-2.0099	-1.0771	-2.0101	2.4518	-0.2172	-0.52913	-2.0101	4.88323	-1.55488
ALOX12	0.516888	0.0552896	-0.363014	-0.100808	0.0432886	-0.256611	-0.447641	0.106686	-0.340981	-0.0243912	0.0848876	-0.0185104	-0.548814	0.0415916	-0.503811	-0.167011	-0.612041	-0.757514	0.658019	-0.286191
ALOX12B	-1.29677	0.25583	-0.379774	0.975032	-2.31547	-0.906971	-0.608901	-0.784674	0.0138588	-0.579351	-1.84157	-0.57627	-2.31537	-2.31537	0.0888288	-2.31527	-1.8736	-1.69897	-1.93934	-1.23615
ALOX12P2	-1.47106	-1.74326	0.462237	-1.46906	-1.73326	-1.30796	-0.23119	-1.55466	-0.65283	-2.64744	-2.41096	-3.11336	-3.16686	-3.78706	-1.97296	-2.57696	-1.86539	-2.08956	-3.65503	-3.11964
ALOX15	1.29317	1.31768	0.551773	0.314679	1.60188	0.700776	0.212746	0.140773	0.0563055	0.267596	0.678375	0.761577	0.314373	0.0680785	0.567276	0.605476	0.200546	0.793273	0.544606	0.475096
ALOX15B	0.126032	-0.463966	-0.46247	0.106336	-0.370167	-0.0601668	0.116503	0.54443	0.0151632	0.105353	-0.245868	0.277234	0.53703	0.441136	0.529033	-0.308267	-0.110897	-0.50917	0.405963	0.228853
ALOX5	1.55853	2.34863	0.710425	0.794131	2.37243	0.728728	0.586998	0.371725	-0.0563423	0.231248	0.416327	0.736929	-0.287575	0.346431	0.546328	0.173028	-0.467102	0.743425	0.700558	0.342448
ALOX5AP	3.81809	3.00539	3.07089	2.5484	3.80619	3.58039	2.93996	3.15729	2.75252	3.56841	3.29849	3.66849	2.63589	3.1369	2.87709	3.26669	2.75216	2.47709	2.21052	2.82051
ALOXE3	-0.693221	-1.03102	-0.271923	-0.0856172	-0.68002	-0.60672	0.39275	0.560677	0.71741	0.1446	-0.616621	-0.172219	1.05438	0.254083	0.20118	0.0431798	0.27365	-0.408323	-0.27179	-0.1519
ALPI	-0.359742	-0.35934	-0.359544	-0.359538	-0.359641	-0.359441	-0.359571	-0.359544	-0.359511	-0.359521	-0.359742	-0.35934	-0.359544	-0.359538	-0.359641	-0.359441	-0.359571	-0.359544	-0.359511	-0.359521
ALPK1	1.62723	-1.10457	0.830828	-0.600566	-1.10487	0.303631	-0.0126992	-0.145272	-0.000339185	0.353751	-1.10497	-1.10457	-1.10477	-1.10477	0.0893308	-1.10467	-0.662999	-1.10477	-0.728739	-1.10475
ALPK2	3.45467	1.24908	1.29787	1.49848	1.42778	1.57978	3.43745	1.06347	1.00481	1.1657	1.44707	0.965576	0.843172	0.157678	1.18128	0.345475	2.64215	0.930972	-0.933895	0.671495
ALPK3	-3.22935	-3.82645	-2.86925	-3.82665	-1.22465	-1.25055	-1.88948	-2.65075	-3.17122	-1.65783	-2.99655	-2.99515	-3.82665	-2.86735	-2.63255	-3.82655	-3.82668	-1.43035	-3.45062	-3.02593
ALPL	1.35137	1.87947	0.37267	0.640076	2.54517	0.183173	0.179043	0.26427	0.351303	0.337893	0.0816715	0.238674	0.00316955	0.108876	-0.00482745	0.140573	-0.664957	0.53147	0.535703	0.283393
ALPP	2.0011	2.2364	1.6276	3.513	-0.0993	2.1897	2.41167	1.2298	2.44973	2.80092	-3.3726	0.647101	-3.2201	-1.1998	2.7574	1.3591	2.48267	1.2896	-1.30877	3.26752
ALPPL2	-0.0371793	-0.297477	-0.261881	0.127425	0.00752172	0.283322	0.270992	0.483419	0.438252	0.430042	1.25032	0.115123	0.327219	0.208525	-0.184078	0.376422	0.700792	0.571719	-0.00704828	0.100342
ALS2	-0.194294	-0.193892	1.3338	0.31011	-0.194193	-0.193993	1.74308	-0.194096	-0.194063	-0.194072	-0.194294	-0.193892	-0.194096	-0.19409	1.24811	2.03781	1.88468	2.5848	0.181937	-0.194072
ALS2CL	1.20491	0.693213	1.61341	-0.0812847	0.579412	1.25311	1.15268	0.269509	0.272642	0.0366325	-3.67099	-1.55869	-3.84179	-4.21588	-1.41399	-1.73029	-1.59052	-1.32839	-2.46586	-3.30477
ALS2CR11	-1.01011	-1.41681	-0.764816	-0.24101	-1.07881	-0.731013	-0.287643	-0.377716	-0.268083	-0.454993	-1.07491	-0.809612	0.251984	0.15529	-0.307513	-0.485713	-0.585843	-0.856416	0.0430171	-1.10269
ALS2CR12	-0.0393206	-0.0389186	-0.0391226	-0.0391166	-0.0392196	-0.0390196	-0.0391496	-0.0391226	-0.0390896	-0.0390994	-0.0393206	-0.0389186	-0.0391226	-0.0391166	-0.0392196	0.45748	-0.0391496	-0.0391226	0.33691	-0.0390994
ALS2CR4	-0.302388	-0.442186	0.59251	-0.129184	0.140113	0.866513	0.802983	-0.14619	0.135843	0.333134	-0.0143875	-0.931286	-1.13129	-1.03558	-0.638887	-0.780687	-1.92202	-1.49889	-0.107357	-1.61187
ALS2CR8	1.06662	1.50083	1.76362	1.35263	0.984424	0.880424	0.890194	1.16132	0.381554	1.23934	1.13752	-0.344675	-1.21588	1.38503	0.636024	-0.184976	0.640394	-0.188879	2.35015	0.221644
ALX1	0.027024	0.856426	-0.807978	1.13953	-1.26227	-0.220975	0.578095	-0.355878	-0.969045	0.915845	-3.57858	-2.69677	-4.05238	-1.12437	-0.011775	-2.09777	-0.016205	-4.05238	1.21466	1.40815
ALX3	-1.87134	-0.559236	-2.31044	-2.99433	-3.41484	-2.13284	-2.89957	-1.72954	-3.22651	-2.24412	-2.65124	-2.34734	-2.43074	-3.69673	-1.31234	-2.80754	-0.168267	-2.00314	-3.50201	-1.59612
ALX4	-0.340095	-0.921193	-0.693297	-0.278891	-0.698394	-0.441494	-0.199124	0.0797029	-0.314864	-0.0759739	0.0162049	-0.0924931	0.519903	0.0548089	0.000105923	-0.00369408	-0.244924	-0.580797	-0.359864	-0.366274
AMAC1	0.0652745	-0.0823235	0.274673	0.334379	0.0718755	0.0811755	-0.225054	0.192373	-0.106394	-0.00900428	0.420775	-0.541423	-0.671227	0.189579	0.0318755	-0.130124	-0.257354	0.0710725	0.0752055	0.172196
AMAC1L2	-3.87188	-1.53208	-4.13519	-3.20798	-4.64298	-3.49468	-4.63901	-2.92159	-4.11645	-3.29936	-5.24068	-4.02898	-4.82969	-2.68618	0.505916	-3.31548	-2.91981	-3.82859	-2.80285	-2.70976
AMAC1L3	0.747398	0.8375	0.807996	0.244202	1.1003	0.335099	0.370469	-0.0367043	0.349129	0.412219	0.561098	0.1831	0.501396	-0.259798	0.0640987	0.243099	-0.225631	0.398596	0.764929	0.256619
AMACR	-1.30954	-1.62974	-0.97684	-0.589234	-2.08134	-1.00924	-0.449467	-0.28314	-0.247807	-0.386117	-1.06234	-0.828436	-0.23644	-0.0780338	-0.477737	-0.109837	-0.199767	-0.93274	0.0667932	-0.866617
AMBN	-0.000201	0.000201	-3e-06	3e-06	-0.0001	0.0001	-3e-05	-3e-06	3e-05	2.02e-05	-0.000201	0.000201	-3e-06	3e-06	-0.0001	0.0001	-3e-05	-3e-06	3e-05	2.02e-05
AMBP	-1.94205	-1.68265	-0.56115	-1.74434	-2.36325	-1.19795	-1.04938	-0.40375	-0.247717	-1.11613	-3.06995	-0.947046	-1.33205	-0.0754444	-1.24315	0.0516526	0.124223	-0.99795	-0.962217	-0.749827
AMBRA1	-0.871927	-1.50103	-0.635129	-0.173323	-1.49613	-0.874826	-0.0451563	0.275771	0.258904	0.145094	-0.176327	-0.0859253	0.360571	-0.199623	0.0643737	-0.137626	-0.232656	-1.03163	-0.0555963	-0.312606
AMD1	0.591113	0.923515	0.601411	0.204017	0.911514	0.0412144	-0.0859156	0.203511	-0.689156	0.285135	1.05731	1.13462	0.363011	0.705317	1.01651	0.256714	-0.0190156	0.413811	0.434944	0.801335
AMDHD1	-0.459693	1.08301	-0.667195	-0.634889	-0.0476915	-0.534892	-0.000321541	0.381805	-0.530562	-1.71147	0.882807	0.804809	-1.24509	-0.754689	-0.0251915	2.94481	1.70348	4.45231	-0.00676154	0.904729
AMDHD2	-0.961032	-0.96063	-0.960834	-0.960828	-0.960931	-0.960731	-0.960861	-0.960834	-0.960801	-0.960811	-0.961032	-0.96063	-0.960834	-0.960828	-0.960931	-0.0955308	-0.960861	-0.960834	-0.960801	-0.505611
AMELX	1.15728	0.0909818	1.25228	1.91978	1.48008	1.72088	1.76275	1.87968	1.15881	1.4819	2.47708	1.35588	1.82528	2.84408	0.259781	0.815681	0.225651	0.922978	1.10421	0.891101
AMELY	-0.445785	-0.583583	-0.362087	-0.198581	-0.765084	-0.247684	-0.0475144	0.141813	0.0382456	0.0291358	-0.130885	-0.765283	-0.305887	1.77472	-0.0373844	-0.294984	-0.522514	-0.279287	0.513546	-0.447664
AMFR	0.888892	1.46579	1.15759	0.670496	1.29349	1.59679	0.197863	0.20929	0.0423227	0.641313	1.32539	1.30389	0.86669	0.636596	0.708893	0.643793	0.498863	1.24269	1.13252	0.820713
AMH	-0.918355	2.27745	-2.22276	1.77745	0.901546	0.016346	-0.096984	0.801443	-0.588324	-0.179634	-0.531855	-1.78535	-0.475757	-2.53745	-2.47405	1.01465	-2.82068	1.91904	-1.61772	-0.159834
AMHR2	0.67484	1.28174	1.13274	2.02704	0.760641	0.474741	0.482611	1.44474	-0.0459286	1.17586	0.52474	0.723942	0.790638	0.0114444	0.484241	0.858841	0.297711	0.977038	0.537971	1.42736
AMICA1	0.640382	0.971684	0.79448	0.186886	0.491283	1.25618	0.0119534	0.50488	-1.64339	-1.1841	-1.82502	-1.46732	-1.75822	-1.74081	-1.10472	-2.29872	-2.29885	-0.92082	0.0706134	-2.2988
AMIGO1	-0.932862	-1.36156	-0.744564	-0.0688576	-1.36596	-0.00306061	0.335609	-0.353364	0.816469	-0.20124	-3.44456	-1.91936	-1.44776	-3.57746	-0.505261	0.327439	1.02591	-0.281864	-3.70403	0.47966
AMIGO2	4.6639	2.3805	0.858799	1.73991	0.291602	0.0571024	0.719872	-1.8076	1.80373	0.472723	-2.2636	-2.3409	-1.743	-0.285695	-2.3418	-3.9775	-1.22343	-3.8317	-1.23797	-3.77088
AMIGO3	1.57774	2.08444	1.33264	1.12875	2.58754	1.29314	0.638914	0.183641	0.604374	0.961164	1.87434	0.479945	1.50054	1.18985	-0.675356	0.742844	-0.154686	1.35144	0.559974	0.410764
AMMECR1	2.25786	4.88106	4.26816	7.77617	2.82336	4.60306	8.00853	9.54726	3.23619	4.74948	3.66326	1.94836	9.69466	10.6046	6.67006	3.85446	2.55463	0.60896	8.36999	6.43248
AMMECR1L	-2.77832	-3.70622	-1.28442	-0.763016	-3.92462	-1.24252	0.366251	0.985678	0.905211	0.985701	-0.89582	-0.918918	1.07648	0.999784	0.768881	0.113881	-0.0167494	-1.39212	-0.393789	-1.1459
AMN	-1.20235	-1.42245	-1.25876	-0.141049	-1.57355	-0.548452	-0.380482	-0.157455	-0.168722	-0.312932	-0.927053	-0.499851	0.0410449	0.116951	0.100748	-0.282152	-0.133582	-0.670055	-0.123922	-0.305532
AMN1	0.038699	-0.807799	-0.153503	0.272103	-0.6291	0.5559	0.01527	0.255097	-0.13177	0.22542	0.294299	0.578201	0.464297	0.298303	0.2476	0.5124	0.50637	0.564197	0.43853	0.0550202
AMOT	-0.402799	-2.2366	-1.2794	-1.7326	-2.2369	0.123802	-0.530328	-1.5322	-0.282468	-0.500778	-1.1212	-0.497697	-2.2368	-2.2368	-0.0879983	-1.7402	-2.23683	-0.167001	-2.23677	-2.23678
AMOTL1	0.636866	0.971768	0.496864	0.23907	0.573567	1.04387	-0.033263	0.212264	-0.320203	0.183387	0.643066	0.793268	0.118764	0.39857	0.643767	0.544267	0.154337	0.219564	0.461597	0.545087
AMOTL2	-0.0626765	0.0603255	-0.287079	-0.118273	-0.388276	-0.408676	-0.175206	-0.302779	0.116954	-0.274855	-0.662577	-0.185975	-1.74138	-2.05047	0.219624	-0.0275755	0.753494	0.796521	-0.626746	-0.235255
AMPD1	0.577557	1.43016	0.198755	0.204561	1.29716	0.772158	-0.0647718	-0.00944484	-0.407012	0.0131784	0.243557	0.407059	-0.955545	-0.877439	0.290658	0.120658	-0.0681718	1.05406	-0.296212	0.0783784
AMPD2	0.465165	0.356267	-0.266637	0.704369	-0.230734	0.157166	0.421336	0.328563	-0.0997041	0.788286	-0.413435	1.38267	0.282263	0.369769	-0.278234	0.448266	-0.0228641	-0.0958371	-0.467704	0.921886
AMPD3	-0.196987	-1.72998	-1.10839	-0.363283	-0.648086	-1.51759	-0.00581599	0.459311	0.106644	0.303734	-0.556887	-0.504285	0.179911	0.443717	0.302414	-0.388886	-0.665116	-1.17879	-0.366256	-0.279866
AMPH	0.191736	-0.000762262	-0.210566	-0.0260603	-0.699063	-0.102263	0.0826067	-0.181066	-0.0601333	-0.0168431	-0.212564	0.585238	-0.407866	0.19694	-0.0640633	-0.498863	0.382607	-0.940166	-0.789233	0.427757
AMT	-0.5013	-0.570198	0.0790982	-0.434396	-1.4468	0.291601	0.00787117	0.353098	0.0824312	-0.391879	-2.2593	-0.992898	-1.7246	-1.4015	-0.230499	-0.695999	-0.354929	-1.536	-2.26667	-1.32658
AMTN	-2.40055	-2.40015	-0.464755	-0.772049	-0.136252	0.677748	-0.968582	-1.22446	-2.40032	-1.73783	-1.04665	0.290249	-1.46736	-1.12735	-0.958152	-0.607452	-1.95858	-1.35346	-1.47962	-0.164732
AMY1A	-2.1768	-1.6383	-1.9841	-1.74729	-2.5231	-1.0774	-1.66253	-0.232999	-2.15377	-1.54088	-2.8691	-1.5368	-2.8445	-2.97029	1.4737	-2.1535	1.10057	-1.239	-2.71597	-2.56378
AMY2A	-0.767403	-1.1803	-0.925305	-1.2858	-1.0818	-2.0186	-1.22703	-0.853805	-1.22027	-0.950982	-0.654203	-1.3218	-0.726205	-1.2607	-0.871902	-0.953402	-1.36673	-2.01061	-1.31547	-1.48338
AMY2B	1.31703	1.91703	2.23463	2.09023	1.47713	3.07573	2.226	1.52423	1.55246	1.42145	0.505027	-0.558871	-1.52337	0.531431	-0.744672	-0.257272	-1.4337	0.398125	-0.0779419	-0.993252
AMZ1	-2.2529	-2.41989	-1.7182	-1.43199	-2.4669	-2.3445	-2.74533	-0.137699	-3.00547	-0.725176	-2.7147	-1.76119	-2.2387	-1.35499	0.422804	-1.6113	1.70977	-1.4646	-2.00157	-1.25618
AMZ2	-1.19449	1.21852	-0.236888	0.617018	0.233515	0.605515	-1.19431	-0.0183877	-0.538855	0.774336	0.159414	0.161316	-0.261288	0.336218	0.807615	-0.328985	-0.752515	0.679612	-0.273555	0.118336
AMZ2P1	1.09886	0.955057	0.537053	0.798859	1.37416	1.09486	0.575426	0.622453	0.128886	0.544076	0.197055	0.190957	0.0166531	-0.181041	0.0279561	0.191656	0.561826	0.323953	0.893486	0.811776
ANAPC1	-3.19414	-0.84324	-0.764744	-2.94734	-1.48694	-0.905541	-1.73587	-2.46944	-1.29591	-2.70982	-5.81034	-1.15704	-4.56904	-3.55384	-1.55974	-0.443441	-1.06617	-3.14784	-3.28341	-3.96342
ANAPC10	-1.87299	-1.40059	-0.621191	-0.918785	-1.18359	-0.414888	-0.569918	-0.467391	-0.361658	-0.449168	-0.934889	-1.08649	-0.310991	-0.675785	-0.270088	-0.364988	-0.886518	-0.732591	-0.241658	-0.750068
ANAPC11	0.415171	-0.923827	1.62147	0.976875	-1.23743	0.301972	0.308442	-1.17053	-0.613798	0.0811923	0.353871	-0.337627	0.242369	-3.45142	-0.902028	0.0411721	-5.23406	1.76207	-0.802898	-2.37081
ANAPC13	-0.935357	-1.10775	-0.421859	-0.0591529	-1.46856	-0.0548559	0.212414	0.625241	0.396274	0.156764	0.457743	-0.512055	0.365941	0.282147	-0.0628559	-0.0441559	0.116314	-0.361959	0.473674	-0.348736
ANAPC16	-1.71272	-1.63181	-0.717918	-0.259912	-1.65661	-0.154515	-0.550245	-0.370318	-0.318985	-0.611294	-0.754116	-0.484914	0.0582825	-0.230112	-0.450015	-0.551515	-0.189845	-0.312718	0.00601545	-0.808094
ANAPC2	1.39907	1.34357	0.638769	0.660475	1.73237	0.639772	0.863042	0.772469	0.729902	0.682192	1.03097	0.407073	0.0455688	0.347475	0.379372	0.503372	0.202942	0.336169	0.597702	0.716992
ANAPC4	2.91738	3.68208	1.04548	2.69919	1.70828	4.17758	2.58745	2.83918	3.01321	2.0488	-2.27992	-0.540416	-3.39552	0.113986	3.54118	2.12118	2.49685	-0.14322	2.09811	2.606
ANAPC5	-0.684252	-0.92455	-1.37405	-0.794948	-2.24905	-1.12385	-0.0783811	-1.37065	-1.26082	-1.11593	-0.753252	-3.05585	-2.64625	-2.61435	-0.692451	-3.39075	-0.795781	-1.49105	-2.26262	-1.77003
ANAPC7	0.0897385	-0.46536	-0.0973635	0.0139425	-0.422161	-0.296561	0.339409	0.539436	0.148069	0.22176	-1.17096	0.17664	-0.304764	-0.728958	0.204539	-0.000860538	0.480109	-0.329064	-0.769931	0.21946
ANG	-0.0926465	0.723556	0.717252	0.0478575	0.165555	0.617555	-0.250375	-0.273548	0.225885	0.197075	-5.79535	0.417956	-3.94395	-1.37704	-0.221845	-0.628745	0.848525	-1.06535	-1.73602	-0.442525
ANGEL1	-0.150915	-1.04401	-0.390817	0.105889	-1.31971	-0.112414	0.262756	0.338383	0.233416	0.0602065	-1.08091	-0.286413	-0.231517	-0.362311	-0.0586137	-0.231414	0.736456	-0.0377167	0.201116	-0.263693
ANGEL2	-0.499656	-1.30855	-0.544858	-0.223352	-1.34246	-0.140755	-0.169585	-0.313958	-0.380025	-0.303035	-1.92436	-0.534554	-0.362158	-0.414552	-0.276055	0.138145	-0.279985	-0.105458	-0.0936251	-0.263835
ANGPT1	-0.804815	-0.952813	-0.647617	-0.381711	-1.89261	-0.265314	-0.0386443	0.136583	-0.0319843	-0.102294	-0.697015	-0.690113	-0.877717	-1.10001	-0.553714	-0.277714	0.0502557	-0.270117	-0.738684	-0.339394
ANGPT2	-3.7145	-1.9108	-1.6848	-0.747594	-2.6106	-2.1599	-2.08263	-1.8839	-2.59947	-2.46848	0.551102	-1.0185	-1.3933	-3.40169	-0.432697	-2.2854	0.0171725	-0.0801005	0.505733	-1.08358
ANGPT4	-1.24442	-0.0834209	-1.24422	-0.0712189	0.183578	-0.374522	-0.152152	-0.539625	0.478408	-0.581702	-0.770423	0.111379	-1.24422	-1.24422	1.15998	0.548678	1.34455	1.92498	0.635108	1.2025
ANGPTL1	0.149855	0.246757	-0.447447	0.429559	0.980356	2.12866	0.199526	1.08325	-0.447414	0.215077	0.668155	0.384057	0.0931534	0.110559	0.0678564	-0.447344	0.605526	0.599453	-0.447414	0.631777
ANGPTL2	-2.96301	1.90029	-2.37171	-1.82161	-2.66901	0.748389	-0.684541	-0.542314	-1.68078	-1.96269	-4.30751	1.19809	-4.30731	-2.55841	-0.0247109	3.03299	0.207159	-1.42041	-3.38658	-3.22809
ANGPTL3	1.24727	1.74757	0.582467	0.468873	1.95547	1.14747	0.44044	0.190167	0.0506004	0.285191	0.225269	1.31087	0.623567	0.166373	0.57527	0.50137	0.19024	0.600467	1.4317	0.244091
ANGPTL4	0.202992	0.128894	-0.0626103	-0.354404	0.0217927	-0.784007	-0.0801373	0.15649	-0.186877	-0.211987	-0.0569083	-0.493806	-1.16961	-0.514104	-0.0550073	-0.398807	-0.263237	-0.66301	0.115223	-0.261087
ANGPTL5	-4.48301	-3.37341	-1.69961	-2.7911	-5.54511	-2.84001	-5.03574	-3.67781	-3.54318	-3.87259	0.0160927	-3.97031	-1.68061	-3.1916	-1.52981	-3.23681	-2.57624	-3.98571	-1.37808	-3.77729
ANGPTL6	1.27995	0.93745	1.15435	1.06935	0.599949	0.700349	0.928519	1.18205	0.789379	1.03437	0.292048	1.20525	0.895746	0.466052	0.431249	1.01285	1.16222	1.13595	1.46258	1.08367
ANGPTL7	-2.44537	0.531029	-2.91928	-1.85947	-1.26887	0.137828	-2.5822	-1.41628	-1.68844	-2.49985	-3.00807	-0.452671	-4.14788	0.140431	2.16383	-0.182572	-0.552402	-2.02148	-0.689542	-2.60515
ANK1	-0.494604	0.909298	-0.055606	-1.156	-0.705003	0.107497	-1.48753	-1.25021	-1.47747	-0.889383	-2.1627	-0.685702	-3.24701	-2.197	-0.223503	-0.931503	0.288367	-1.33031	-2.07347	-1.38718
ANK2	-0.541606	-0.541204	-0.541408	-0.0372017	-0.541505	-0.541305	-0.541435	0.163192	-0.541375	-0.541384	-0.541606	-0.541204	-0.541408	-0.541402	0.352795	-0.0448047	-0.541435	1.10579	-0.541375	-0.541384
ANK3	0.868232	1.04903	1.41293	0.869836	2.54963	2.29743	2.3872	1.83663	2.52696	4.18805	3.39363	2.80513	-1.94827	3.30094	1.59363	3.32503	3.592	1.62813	2.57176	3.43895
ANKAR	0.226848	0.0965495	0.546346	-0.0581485	-0.544951	-1.07265	-0.453581	-0.347254	-1.94362	-0.397531	-1.79495	-0.57915	-0.474654	-0.353048	-1.38695	-1.08215	-1.30068	-0.335854	0.139879	-0.429131
ANKDD1A	0.824615	2.25082	0.636713	1.75982	1.02132	2.86742	1.24129	0.591913	0.284446	1.10054	0.479815	0.578417	-0.334587	1.01802	0.771816	0.711416	-0.187214	1.48631	-0.207354	-0.662564
ANKFN1	-1.35401	-1.3072	-0.469308	-0.412402	-0.958605	-0.776005	-0.629335	-0.314308	-0.119575	-0.430585	-1.34061	-0.773704	-0.205308	-0.416502	-0.259105	-0.335105	-0.565535	-1.22521	-0.587475	-0.921585
ANKFY1	-0.175494	-0.772592	0.755104	-0.77279	-0.772893	0.0969067	-0.125823	-0.772796	-0.772763	-0.772773	-0.772994	-0.772592	-0.772796	-0.77279	-0.772893	-0.772693	-0.772823	-0.772796	-0.772763	-0.772773
ANKH	-2.30284	-1.13474	-0.898643	-0.441537	-2.17544	-0.67574	-0.73677	-0.654643	-0.99151	-0.95252	-2.25474	-0.501939	-1.58754	-2.37074	-0.02364	-1.22134	0.16323	-1.20374	-0.68201	-1.66622
ANKHD1	0.0898857	2.07079	2.11358	-0.19751	2.18189	-0.0386133	0.691957	-0.542316	0.349817	-0.797493	-0.588214	-0.413312	-1.07962	1.64209	0.0192867	1.83989	1.31076	1.77038	-0.496083	1.63411
ANKHD1-EIF4EBP3	-2.58152	-1.70542	-1.48792	-2.22092	-3.30272	-2.38182	-1.79345	-0.739822	-1.07729	-1.4239	-5.14582	-0.923618	-3.72762	-2.05282	-0.191619	-1.15292	0.385651	-2.74272	-2.73859	-2.6718
ANKIB1	0.361211	-0.244787	-1.40759	-0.469185	-1.58819	-0.375188	-0.765818	0.771509	-0.369058	-0.270068	-5.19779	1.18041	-1.77569	-1.39728	3.12491	0.925112	3.89688	1.48881	-1.13326	1.19123
ANKK1	0.720303	0.464705	-0.900499	0.232507	0.775304	0.0764038	1.27377	0.559801	0.486734	0.362024	-1.3699	-0.474795	-1.4672	-1.22069	-0.480896	-0.678796	0.232574	-0.413699	0.327334	-0.779176
ANKLE1	-1.20785	-2.70875	-1.40215	0.145556	-6.90265	-1.67775	0.676023	1.02305	0.646783	0.388373	-1.24725	-1.00885	0.34895	1.69816	0.599853	0.389353	0.354023	-1.15375	-0.331717	-0.159727
ANKLE2	-3.9451	0.980106	-1.4591	-4.08069	0.830505	1.8464	-3.49503	-2.5239	-0.109665	-1.85448	-5.6726	0.965906	-6.03	-5.32439	-4.0981	-1.7353	-2.14603	-2.1521	-2.58047	-3.82588
ANKMY1	0.587323	0.397525	0.259121	0.240227	0.975124	0.365624	0.848694	0.167021	0.626654	0.257444	0.522623	-0.240575	-0.193179	-0.457673	0.228124	-0.261376	-0.572506	-0.396279	0.554654	-0.242856
ANKMY2	0.256707	-0.127591	-0.585395	-0.565989	0.0919081	-1.56089	-0.615622	-0.561495	-0.432262	-0.184272	-0.535193	-0.425191	-0.636595	-0.656789	-0.374492	-0.424992	0.0370781	-0.952395	-0.308362	0.0455283
ANKRA2	-0.343789	-0.721687	-0.356691	0.0385153	-0.626588	-0.128088	0.0745823	0.703709	0.123042	-0.391667	0.273911	1.13021	-0.128491	-0.723485	0.488312	0.719612	-0.0445177	-0.396791	-1.50396	0.659733
ANKRD1	-0.965061	-1.36056	-1.32306	-0.666157	-1.05286	-0.99276	-0.47639	-0.392463	-0.33973	-0.48814	-0.975361	-1.22166	-0.468463	-0.553857	-0.26656	-0.28206	-0.63979	-1.19586	0.12457	-0.66994
ANKRD10	2.79719	3.44839	2.46659	2.02909	2.71219	3.18109	2.31406	2.56409	1.84092	1.96281	0.670188	3.00539	-2.10641	0.517292	1.85409	2.16329	2.51566	1.86379	-0.514881	2.24611
ANKRD11	-0.393584	-0.737682	-0.246686	-0.11088	-1.11838	-0.632083	0.284187	-0.216386	0.306047	-0.0677629	-1.05378	-0.811282	-1.07139	-0.62768	-0.653083	-0.178383	-0.284613	-0.234886	-0.926253	-0.620263
ANKRD12	-0.118683	0.381619	-0.574985	-0.197879	0.108718	-0.163182	-0.458212	-0.347085	-0.521752	-0.391161	-0.307983	0.169719	0.329015	-0.0488786	0.131418	-0.0660816	-0.528412	-0.464385	-0.189052	-0.0799614
ANKRD13A	-0.641446	-0.0779438	-0.281348	0.389558	-0.0574448	-1.23864	-1.23877	0.125452	0.483885	-0.576225	-0.408646	0.803056	-0.305748	1.68926	0.763155	-1.23864	-0.796975	-1.23875	-0.862715	-1.23872
ANKRD13B	-1.12873	-1.52013	-0.422429	-0.997723	-1.59273	-1.32753	-0.711956	-0.108929	-0.602396	-0.488406	-1.22623	-0.691125	-0.776329	-0.557023	-0.465326	-0.996426	-0.282756	-1.64313	0.171504	-0.485506
ANKRD13C	0.86047	0.279272	-0.434032	0.323074	-0.027629	1.57167	0.736541	0.902168	1.3429	0.278491	-4.72173	1.94657	-1.85643	-2.96193	1.66357	1.59777	3.81294	1.46307	-2.2114	1.74219
ANKRD13D	-1.29151	-2.10531	-1.41361	-0.113504	-1.62331	-0.937607	-0.535937	-0.02741	-0.207577	0.375813	0.078592	-0.658206	1.03979	-0.242504	0.293593	0.085793	-0.203637	-0.30191	-0.627577	-0.419987
ANKRD16	-0.26567	-0.265268	0.691928	-0.265466	-0.265569	-0.265369	1.6717	0.129528	-0.265439	-0.265449	-0.26567	0.566032	-0.265472	0.292534	0.628731	-0.265369	-0.265499	-0.265472	-0.265439	-0.265449
ANKRD17	1.34398	1.56628	1.20298	0.389385	1.52648	1.45568	0.460152	0.750479	0.530712	0.760502	0.596481	1.82648	0.749479	0.044685	-0.531318	0.758882	0.479352	0.718079	-0.423488	0.495402
ANKRD19	-2.15833	0.0695675	-0.181836	-2.08383	-3.09463	-0.891533	-1.63326	-2.06934	-2.0043	-1.75471	-1.13583	-4.31193	-3.08404	-3.03613	-0.0976335	-2.36013	-1.32646	-1.05484	-4.0594	-1.40061
ANKRD2	1.04301	-0.301084	-0.301288	0.575718	-0.301385	-0.301185	0.345685	0.874612	-0.301255	-0.301264	-0.301486	1.05432	0.939812	0.971718	0.214015	1.10112	-0.301315	-0.301288	4.29675	-0.301264
ANKRD20A3	-0.621224	-0.572622	0.255874	0.32998	-0.944423	0.234977	0.0373473	0.147174	0.161607	0.0338975	-0.337224	-0.263022	-0.114126	-0.0429197	-0.0387227	-0.711123	-0.724853	-0.599426	-0.180593	-0.818702
ANKRD20A4	1.98197	1.22618	2.33807	0.950177	1.09297	0.687874	1.59604	1.19917	0.912304	0.793495	2.48917	0.586675	0.566871	0.00587742	-0.0997256	1.24697	0.654844	1.89347	0.496204	0.710095
ANKRD20B	0.756161	-0.159937	1.08696	0.353965	-1.01194	0.705062	1.09723	0.738159	0.970392	-0.309018	-2.54554	-0.115237	-1.92814	-1.30474	-0.0793382	-0.157838	0.237732	-1.67424	-0.677908	-0.907018
ANKRD22	0.220581	-0.174717	-0.161721	0.198685	-0.753318	0.421082	-0.0613479	0.0422791	-0.545588	-0.125798	0.274481	-0.301017	-0.902921	0.164085	-0.146618	0.193982	0.276752	0.143679	-0.629788	-0.305598
ANKRD23	0.0286765	0.453779	0.185175	0.0456805	0.515978	-0.131422	0.415248	-0.115725	0.386808	-0.205802	-0.245323	-1.26132	1.36287	-1.51132	-0.372822	-1.22752	-0.554352	-1.69053	0.210508	-0.114102
ANKRD24	0.484673	0.680475	0.418971	0.666777	0.937874	0.820474	0.633944	0.628271	0.553404	0.411194	0.620673	0.761575	0.528571	0.0457768	0.313274	0.343274	0.128544	0.536871	0.342804	0.685994
ANKRD26	0.78627	0.624272	1.03367	0.294474	0.397971	0.465871	0.157841	-0.210332	-0.273599	0.241091	-0.25173	0.564872	0.568368	-0.186026	0.725171	0.224071	-0.0598588	0.933168	0.164301	0.352591
ANKRD26P1	-0.231892	1.78391	0.677006	-0.157688	0.809509	0.223609	0.360979	0.103706	-0.129861	0.159829	-0.460592	-1.57599	3.35681	-0.303188	-1.06089	-1.07959	-0.523221	-1.57619	-0.655461	0.412129
ANKRD27	1.4411	1.8951	-0.168101	1.95331	1.179	3.3706	2.21887	2.7194	2.09743	1.81442	-1.8513	1.0703	-2.6814	-0.0504947	4.305	2.452	2.94417	-0.439201	-1.54997	2.54182
ANKRD28	-1.22744	-1.55024	-0.739742	-0.515836	-1.58804	-0.463939	-0.370569	-0.265742	-0.276309	-0.188419	-0.45634	-0.381938	0.106358	-0.265836	-0.269739	-0.307939	-0.621869	0.00375812	0.247991	-0.851219
ANKRD29	-1.00646	-0.986458	-0.403362	-0.070456	-1.52626	-0.459059	-0.044289	-0.302662	0.097671	-0.300739	-1.52656	-0.411458	-0.228362	-0.713156	-0.564659	0.101241	0.557711	0.606038	-0.414329	-0.354239
ANKRD30A	-1.09906	0.934141	-0.419763	-0.155757	-0.14296	0.89834	0.22441	0.315037	0.24497	-1.19704	-0.160261	0.641241	-0.0524628	0.451543	-0.21466	-0.36496	-0.73679	-0.0461628	-0.94143	-0.48634
ANKRD30B	-0.218094	-0.217692	1.31	-0.21789	-0.217993	-0.217793	-0.217923	1.7209	-0.217863	-0.217873	-0.218094	-0.217692	-0.217896	-0.21789	0.297407	-0.217793	-0.217923	-0.217896	-0.217863	-0.217873
ANKRD31	-0.227455	-0.227053	-0.227257	0.945749	-0.227354	0.642446	1.70992	0.167743	-0.227224	1.50877	0.602845	0.604247	-0.227257	0.732049	0.288046	-0.227154	-0.227284	-0.227257	-0.227224	-0.227234
ANKRD32	0.401592	0.635094	0.65559	1.777	0.518693	2.00059	3.72696	2.25569	2.27942	1.46781	-2.43791	2.21539	-0.72711	-1.1647	1.71159	2.19619	3.80116	1.03839	0.161723	0.104013
ANKRD33	1.42009	1.7581	1.11669	0.912397	1.64129	1.11779	0.318364	0.493291	0.103924	0.765115	1.43089	1.6363	0.525691	0.839597	0.367094	0.883294	0.403764	0.839191	0.587124	1.19731
ANKRD34A	-1.35668	-0.195677	-1.35648	-1.35648	-1.35658	-1.35638	-1.35651	-0.961481	-1.35645	-1.35646	-0.526379	-1.35628	-1.35648	-1.35648	-1.35658	-1.35638	-1.35651	-1.35648	-1.35645	-1.35646
ANKRD34B	0.284364	0.772066	0.0919622	0.0408682	0.790365	0.493665	-0.142965	0.263362	-0.674205	-0.0577146	0.431364	0.420566	-0.847138	0.257668	-0.0545348	0.148565	-0.00256477	0.597262	-0.123405	0.442785
ANKRD34C	-0.64821	-1.20331	-0.654012	-0.765506	-0.886909	-1.46891	-0.0263389	0.0469881	0.0814211	-0.0824887	-0.63191	-0.791308	0.165288	-0.185506	-0.154909	0.00269114	0.0665611	-0.920112	0.279321	-0.0559887
ANKRD35	1.38861	1.15441	1.3316	0.56511	-0.282793	0.528607	0.632377	0.373104	-0.142063	0.179227	-3.06489	-0.709592	-3.5901	-3.58699	-0.0417932	-1.10619	0.506177	-0.822196	-2.91496	-1.46847
ANKRD36	-0.987792	-1.79519	-0.733794	-2.01579	-0.721591	-1.46649	-1.88992	-0.729994	-0.743761	-0.937571	-3.35329	-2.08799	-3.82709	-3.82709	-1.20609	-2.21629	-0.735521	-2.78019	-2.90636	-2.31367
ANKRD36B	0.340147	0.222249	0.245345	0.662451	0.708748	0.0188481	-0.108682	0.113145	0.0924781	0.327268	-0.596753	0.287449	-0.422055	0.994751	-0.598352	-2.60805	-1.04358	-0.404655	-0.360722	0.602168
ANKRD36BP1	0.122851	0.075053	-0.032451	0.049255	-0.344648	0.352952	-0.170978	0.325949	-0.195218	0.0171722	0.614451	0.544153	0.420149	0.078155	0.320652	-0.124448	0.234622	-0.553351	-0.674818	-0.670528
ANKRD37	0.412737	0.527639	0.578635	0.261541	0.702838	0.916138	0.494708	0.478535	0.872168	0.497358	0.750137	1.04974	1.01893	0.928341	0.214138	1.15404	0.466008	0.422235	0.161068	1.31696
ANKRD39	-0.427576	-0.715574	-0.549278	-0.482872	-0.646075	-0.561575	-0.539605	-0.408678	-0.575145	-0.400354	-0.947876	-0.544574	-1.01498	-0.445872	-0.594075	0.0276254	0.392995	0.152122	-0.678245	-0.0250544
ANKRD40	-1.01335	-1.14345	-0.507651	-0.159645	-1.32735	-0.446848	-0.405378	-0.460251	-0.233818	-0.299228	-0.570549	-0.572947	-0.301951	-0.329245	0.136052	-0.185048	0.0554219	0.153349	-0.236718	-0.479028
ANKRD42	-0.300971	-0.300569	0.656627	-0.300767	-0.30087	-0.30067	-0.3008	-0.300773	0.35466	1.15775	-0.300971	-0.300569	0.239827	-0.300767	-0.30087	-0.30067	-0.3008	0.315627	-0.30074	-0.30075
ANKRD43	0.904106	2.98951	1.8416	1.16331	2.23701	1.47051	0.225077	0.730504	0.664237	0.722727	-4.22839	0.305708	-4.1616	-2.95329	0.988807	0.173007	1.76998	0.269704	-2.50936	-0.117173
ANKRD44	-1.12172	0.16348	0.00437581	-1.42962	-1.03832	0.0522788	-0.684951	-0.162424	-0.106291	-0.965101	-3.15442	-0.79922	-2.63342	-2.94742	-0.000521194	-0.751721	0.979149	-1.33732	-1.90499	-1.8864
ANKRD45	-0.277126	-1.07482	-1.05653	-0.532422	-1.88193	-1.90133	-0.702555	-0.322928	-1.1558	-0.420205	-1.75163	0.0622758	-2.06863	-0.678822	0.0144748	-0.240125	-1.65446	0.0210718	-0.451495	-1.19241
ANKRD46	-0.24474	-0.406738	-1.59154	-0.950936	0.0902614	-2.44134	-0.594169	0.552158	-0.151809	-0.450118	0.72206	-0.532338	0.236158	1.13236	1.00976	-0.381339	-0.673269	-0.964942	0.0994914	0.391982
ANKRD49	1.37808	1.62528	1.20157	1.11088	1.18468	0.181076	1.62945	0.687773	0.693406	1.726	-1.34942	0.511077	-0.938427	0.835379	0.224676	-0.777124	-0.524254	0.482773	2.45361	-0.666103
ANKRD5	0.237935	-0.453263	-0.109167	0.485139	-0.286764	0.574836	0.588306	0.555233	0.818266	0.503856	0.324835	0.658837	0.888533	1.66164	0.161036	0.683236	0.274806	0.00313262	0.393766	0.989756
ANKRD50	-2.66295	-0.985448	-1.21655	-2.62635	-1.83755	-1.45425	-1.73118	-1.10105	-1.26292	-2.04273	-3.59905	-1.13405	-2.80565	-2.94155	0.274851	-2.22835	0.144221	-1.70135	-1.74382	-3.36103
ANKRD52	-0.179447	-0.399545	-0.0523488	-0.139643	0.0394542	-0.745346	-0.192776	-0.163049	-0.141716	-0.133026	0.0573532	0.0863552	-0.382049	-0.629243	-0.0946458	-0.0774458	-0.0184758	-0.423749	-0.255216	0.189374
ANKRD53	1.74274	2.37084	1.49003	1.07684	1.55914	-0.263763	0.876507	-0.137366	0.127367	1.18536	1.80074	-1.52206	-1.43917	-2.51936	0.974637	-0.651163	-0.363393	-1.26827	0.700067	-1.15054
ANKRD54	3.31534	2.53484	2.24324	2.43885	2.52764	3.20404	3.59301	2.80944	3.19867	2.73346	2.88614	3.53184	1.90304	2.41845	2.02694	2.08284	2.19561	1.44264	1.48617	3.37736
ANKRD55	-0.222227	-0.506725	-0.370729	0.458277	-0.564826	0.741174	0.323244	0.857871	0.298304	0.404695	-0.0650266	0.179275	0.447671	0.870277	0.384474	0.123974	-0.115256	-0.556729	-0.411196	-0.391405
ANKRD56	-0.659606	-1.2567	-1.25691	0.554398	-1.257	-0.387205	1.80607	-0.297408	1.07233	-0.594385	-0.783106	-0.425404	-0.716308	-1.2569	-0.362705	-1.2568	-0.815135	-1.25691	-1.25687	-0.801685
ANKRD57	1.41875	1.54616	0.891151	0.536557	1.75425	0.817954	0.449324	0.594351	0.0424841	0.501474	0.508353	1.61276	1.03895	0.638957	1.18355	0.706854	0.607224	0.270351	0.991484	0.770674
ANKRD58	-0.821059	-1.01416	-0.199261	-0.119555	-0.771258	-0.239058	0.176212	0.0264391	0.382372	-0.107138	-0.000258901	-0.709057	0.189239	-0.315955	-0.291058	-0.294958	-0.847088	-0.511461	-0.281628	-0.235638
ANKRD6	-1.77139	-1.84808	-1.28319	-1.42948	-1.98398	-1.59398	-0.938114	-0.684187	-0.967754	-0.919364	-1.67829	-1.74498	-0.830987	-0.446581	-0.426984	-0.786184	-0.123614	-0.900787	-1.06245	-1.13436
ANKRD7	0.357555	1.56496	0.182253	0.349959	1.79116	-0.0549438	0.0390262	-0.286347	-0.669914	0.742276	-0.0525448	0.0835572	-0.750547	-0.647841	-0.539844	-0.324644	0.0662262	0.860853	-0.792114	-0.535224
ANKRD9	1.09617	1.21507	0.969569	0.688975	2.00177	1.24857	1.23004	1.06257	1.034	0.940493	1.14547	1.10737	0.952869	0.759175	0.755772	0.863572	0.260542	0.709269	1.0431	0.954293
ANKS1A	0.55253	0.743532	0.440928	0.100634	1.14063	0.507031	-0.173499	-0.113372	-0.382439	-0.235549	0.21323	0.0427316	-0.581572	-0.551566	0.305931	-0.251369	0.273501	-0.106372	0.0449606	0.0670508
ANKS1B	-0.484427	0.727675	-1.18173	0.663177	-0.230226	-1.34803	0.204344	-0.00212929	0.723804	0.718894	0.412673	1.62847	0.978771	0.623077	0.663874	1.45477	2.70704	0.792971	1.3907	0.307094
ANKS3	-1.62624	-2.35124	-0.431545	-0.306939	-2.51654	-1.46474	-0.361772	-0.305345	-0.0691119	-0.206622	-0.178743	-0.808541	0.0328551	0.0411611	-0.270942	-0.519942	-0.122872	-0.818845	-0.532812	-0.389122
ANKS4B	-2.15207	-0.59947	-1.64277	-1.05087	-3.17077	-1.76227	-0.859901	-1.99477	-2.51524	-0.399251	-0.880972	-1.81507	-1.67577	-3.17067	0.668229	-2.30537	-2.7289	0.916026	-0.0431407	-2.71545
ANKS6	-0.281574	-0.230672	-0.0579763	0.0265297	-0.315073	-0.0832733	-0.140903	0.336324	-0.0931433	0.514047	0.737126	0.415728	0.101424	0.97813	0.320027	0.261327	-0.179403	-0.553076	0.322457	-0.198953
ANKZF1	0.805288	0.91769	1.01569	0.771992	1.62809	1.12049	0.778159	0.983986	0.799119	0.599709	1.24729	0.62359	0.452986	0.798192	0.112289	0.428589	-0.407841	0.0470856	0.896819	-0.303591
ANLN	-5.32572	-4.96032	-2.86012	-4.12781	-5.58062	-3.51232	-3.68365	-3.95132	-3.61919	-4.3763	-1.66482	-3.90242	-2.15022	-3.27091	-1.93902	-3.16822	-3.27805	-3.85532	-2.69099	-4.2524
ANO1	-1.26045	-0.294053	-0.731757	-1.23275	-0.977354	-0.464854	-0.771284	-1.37826	-1.15892	-1.55443	-2.94535	-1.47325	-2.00396	-2.63175	-1.28595	-1.99785	-1.38138	-2.57186	-1.84652	-2.56653
ANO10	0.11398	0.266682	0.113378	-0.139516	0.092381	0.114381	-0.231249	-0.225522	-0.335589	0.123301	0.03318	0.332382	0.074778	-0.091816	0.102881	0.041381	0.281651	0.468178	0.074511	0.463701
ANO2	0.144264	-0.874134	-0.874338	-0.874332	-0.874435	-0.874235	-0.874365	-0.874338	-0.874305	-0.874314	-0.874536	-0.874134	-0.874338	-0.874332	-0.874435	-0.874235	-0.874365	-0.874338	-0.498305	-0.874314
ANO3	-0.24672	1.86988	0.113378	0.784284	-0.844119	-0.843919	1.29205	0.115478	-0.843989	-0.181499	-0.84422	0.511582	3.07178	-0.286016	-0.844119	0.0212807	-0.0644493	-0.227622	4.95741	-0.388799
ANO4	-0.438363	-0.701461	-0.296265	0.716541	-1.05076	1.00574	0.411208	0.704535	0.662068	0.440858	-0.698263	0.441639	1.30334	0.245841	-0.047962	0.434438	0.635208	0.339935	-0.454632	-0.182042
ANO5	-0.254367	-0.253965	-0.254169	-0.254163	-0.254266	-0.254066	0.392804	-0.254169	-0.254136	0.408354	-0.254367	-0.253965	-0.254169	0.303837	-0.254266	-0.254066	-0.254196	-0.254169	-0.254136	-0.254146
ANO6	-1.76308	-1.06898	-0.34278	-0.959774	-0.558577	0.00982276	-1.13531	-1.15068	-1.29815	-1.58096	0.616022	-2.03138	-1.50518	-1.91877	-1.54638	-1.45898	-1.69521	-2.12898	-1.07005	-1.87316
ANO7	0.657288	1.12709	0.844686	0.460292	0.855889	1.12829	-0.462641	-0.0209139	-0.633681	0.171309	0.0501881	0.21739	-0.250314	-0.575008	-0.0185109	-0.422111	0.102359	0.559286	-0.0575809	0.471009
ANO8	-0.338733	0.822269	-0.338535	1.78127	-0.338632	3.86087	0.753538	0.837365	0.765898	-0.338512	0.135267	1.01707	1.37206	2.05377	1.81027	1.45437	-0.338562	-0.338535	0.0374979	0.116688
ANO9	2.24534	2.28874	0.925439	0.994745	1.15814	2.77554	1.49701	2.47964	0.502072	0.584263	-2.14606	-2.47286	-3.05716	-3.00615	-2.63286	-0.663358	-0.376588	-0.416961	-1.57223	-3.37394
ANP32A	-0.0988231	0.147879	0.182275	-0.610119	-0.240122	-0.355822	-0.535752	-0.665025	-1.01469	-0.500502	-0.386223	-0.589421	-1.18193	-0.620719	-0.706522	-0.375522	-0.361752	0.104775	-0.598792	-0.423602
ANP32B	-0.123017	0.890285	-1.14162	1.95079	2.03308	2.07128	-0.0495463	-0.437019	-1.14159	0.316904	-1.14182	-1.14142	-1.14162	-1.14161	2.18258	-1.14152	2.06635	-0.0947193	-0.467786	3.1197
ANP32C	0.604703	0.194405	0.547001	1.14411	1.2163	1.0916	0.874274	0.745301	1.22883	0.693524	0.572303	0.323705	-0.0659989	1.58171	-0.114996	0.551004	0.694874	0.160301	0.283634	1.74312
ANP32D	0.0343362	0.131238	-0.562966	-0.56296	-0.563063	-0.562863	-0.562993	-0.562966	-0.562933	-0.562943	-0.563164	-0.562762	-0.562966	-0.56296	-0.563063	-0.562863	-0.562993	-0.562966	-0.562933	-0.562943
ANP32E	-1.2456	0.579505	5.4245	2.10451	1.1581	-0.156896	3.46547	2.8124	0.362334	1.32942	1.7159	1.21251	-1.3312	-2.26419	5.1171	0.805404	3.26387	2.683	3.66253	-0.275875
ANPEP	0.748849	0.116951	0.279347	0.323053	0.65125	0.12185	0.70322	-1.09005	-2.45422	0.18847	0.0484486	1.21145	0.512747	-0.515747	0.26415	0.30105	-0.79898	0.532947	0.14518	-1.14163
ANTXR1	2.09546	1.94806	2.15666	1.80976	2.62446	2.15376	1.65453	1.65536	1.23199	1.73488	3.03286	1.62876	1.50326	1.29176	2.36766	1.47256	0.390032	1.85036	2.02249	1.11528
ANTXR2	2.10845	0.741747	2.59534	2.82545	0.846846	2.84775	3.57962	3.07354	2.34928	4.07867	1.48535	2.14805	3.42734	3.50655	1.80055	1.87605	2.94162	2.45924	4.19248	2.22087
ANTXRL	1.61838	1.23939	0.378783	0.712489	1.54609	1.86189	1.02266	0.546783	0.348316	-0.230894	0.311785	0.749387	-2.06932	-0.746011	0.321886	2.26019	1.46616	2.81628	-2.32848	0.133606
ANUBL1	0.316405	-0.0269929	0.756003	0.257109	-0.0605939	-1.12169	0.287776	0.152903	-0.533964	0.380426	-0.0395949	0.612907	0.0709031	-0.129891	0.374806	0.287106	0.362976	0.199703	-0.0391639	0.124126
ANXA1	1.32191	0.621811	0.117807	1.81731	-1.41019	-0.54039	-0.31802	0.269807	2.01964	0.558531	-1.41029	-1.40989	-1.41009	-0.852087	-0.21599	0.20071	-0.96832	-0.0320926	-1.41006	-1.41007
ANXA10	-1.30223	-1.89932	-1.89953	-1.89952	-1.89963	-1.89943	-1.89956	-1.89953	-1.8995	-1.89951	-1.89973	-1.89932	-1.35893	-1.89952	2.02347	-1.89943	1.06534	-1.89953	1.178	-1.89951
ANXA11	2.51009	0.171693	-0.522511	0.354495	-0.522608	-0.522408	2.43926	1.29259	-0.522478	-0.522488	-0.522709	0.308993	-0.522511	-0.522505	-0.522608	-0.522408	-0.522538	-0.522511	-0.522478	0.278212
ANXA13	-1.06212	-2.29872	-0.25202	-1.28481	-2.08292	-1.52672	-1.21755	-0.69632	-1.31639	-1.7399	-2.15192	-0.580816	-1.90202	-1.77451	-1.08222	1.38488	-0.978047	-0.97812	-1.47129	-0.167497
ANXA2	0.344489	1.77909	1.27509	0.920193	-0.25291	1.15559	0.39416	2.09579	1.19352	1.20571	-0.253011	-0.252609	-0.252813	0.706493	-0.25291	-0.25271	0.18896	-0.252813	0.42102	1.26061
ANXA2P1	-1.33493	-1.96883	-0.504332	-0.165826	-1.87503	0.0203709	0.211941	0.236168	0.418701	0.135391	-0.85973	-0.635928	0.464068	-0.0197261	0.600171	0.0939709	0.341641	-0.0413321	1.1364	-0.216309
ANXA2P2	1.19952	-0.99398	0.303716	0.437822	0.451119	0.765419	-0.323011	0.409916	0.640149	0.578339	-0.389482	-0.28458	0.258916	0.138422	0.0200186	0.704919	0.301989	-0.127284	0.126649	-0.0748612
ANXA2P3	1.75522	0.401318	-0.484386	0.68732	0.689017	-0.0962829	1.28699	1.52061	0.211047	0.482637	0.241216	0.154218	-0.429486	0.0971201	-0.826583	0.617817	-0.297613	-0.364186	0.160947	1.61124
ANXA3	-0.241888	0.163314	0.11051	0.173416	0.247813	-0.00668652	0.154883	0.13841	0.205143	0.180434	0.490012	-0.0761855	0.16041	-0.230584	-0.0676865	-0.0513865	-0.338517	0.13251	0.294843	0.00613368
ANXA4	-0.625168	-0.308166	0.00152958	-0.641264	-1.23877	-0.618867	-0.781397	-0.67767	-0.977737	-0.884747	-1.65947	-0.298966	-1.01247	-0.491464	-0.509467	-0.669367	-0.336897	-0.17177	-0.479037	-0.583947
ANXA5	-1.43621	-0.99191	-2.09851	-2.15741	-2.41601	-1.21961	-2.60534	-1.97161	-2.14048	-1.98319	-3.78911	-1.58271	-3.42231	-3.96441	0.138889	-1.14671	1.00846	-0.433414	-2.55778	-0.347191
ANXA6	-0.441572	-1.45997	-1.46017	1.55963	0.178129	0.900429	-0.813201	0.796326	-0.804741	-1.46015	-1.46037	0.83173	-1.46017	-0.500868	0.944029	1.60943	-1.4602	-1.46017	-1.08414	-1.46015
ANXA7	0.0629475	-0.53395	-0.0394545	0.0834515	-0.631351	-0.216951	-0.0195815	0.316546	-0.139721	0.116469	-0.251852	0.29765	0.157246	0.332952	0.279649	0.341249	0.415019	0.341246	0.644979	0.508569
ANXA8	4.58858	3.39708	5.84428	1.81928	3.73368	4.06538	4.10195	3.36308	2.66701	0.752202	-3.93382	-5.04922	-2.98512	-2.53172	-3.39562	-2.94952	-2.85315	-1.44132	-1.05969	-2.2554
ANXA8L1	-0.0381342	-0.0377322	-0.0379362	-0.0379302	-0.0380332	-0.0378332	-0.0379632	-0.0379362	-0.0379032	-0.037913	-0.0381342	-0.0377322	-0.0379362	-0.0379302	-0.0380332	-0.0378332	-0.0379632	-0.0379362	-0.0379032	-0.037913
ANXA8L2	4.45146	1.30756	4.73676	1.46187	1.67506	2.67746	3.53143	3.46866	2.39489	0.950882	-0.490239	-2.14244	-0.806141	0.010365	-3.54014	-1.59384	-2.95337	-0.958241	0.109492	-2.31702
ANXA9	1.04717	-0.296927	1.23077	-0.297125	-0.297228	-0.297028	-0.297158	-0.297131	-0.297098	-0.297108	0.176671	-0.296927	-0.297131	9.14887	1.70477	-0.297028	0.144642	-0.297131	-0.297098	-0.297108
AOAH	0.116482	-0.0390164	0.64078	1.56829	-0.115417	0.960583	0.994353	1.35038	1.00331	1.1913	0.875082	0.698184	1.32248	1.00599	-0.713817	0.109583	-0.0313474	-0.0142204	1.36051	0.313503
AOC2	-1.08399	-1.77759	-1.20729	-0.247284	-1.67509	-0.0770869	0.0650831	-0.0943899	0.150543	0.108433	-1.19409	-0.255886	0.18511	0.658516	-0.357587	-0.0335869	0.128783	0.43341	-0.0883569	-0.757067
AOC3	-1.8679	-2.4178	-1.4345	-1.2744	-3.206	-1.643	-0.86813	-0.456203	-0.94607	-0.884779	-1.7064	-1.3588	-0.876903	-0.271797	-0.784	-1.0351	-0.32403	-1.5327	-1.03987	-0.769879
AOX1	2.01757	0.846376	-1.18553	0.788278	-1.18563	0.921775	0.751645	0.629572	-0.0810953	1.31579	-1.18573	-1.18532	-1.18553	-1.18552	-0.670225	-0.688925	-0.132555	-1.18553	-1.1855	-1.18551
AOX2P	-1.01851	-1.14491	-0.680713	-0.309507	-1.19801	-0.65581	-0.29044	-0.249613	-0.51458	-0.47409	-0.837811	-1.63461	0.231687	-0.420407	-0.41751	-0.65221	-0.99064	-0.870213	0.19942	-1.24329
AP1AR	-1.41106	-1.70856	-0.833467	-0.102661	-1.74226	-0.170064	-0.423894	-0.310867	-0.242534	-0.206043	-0.453865	-0.347763	0.758333	0.338439	0.130536	-0.0584636	-0.486094	-0.393567	-0.762234	-0.220543
AP1B1	1.3276	0.907703	0.610599	0.479905	1.0367	0.403002	1.18177	0.903599	0.673732	0.649322	0.935401	0.648203	0.347699	0.392005	0.500102	0.261202	0.481472	0.596399	0.340432	0.829422
AP1G1	-0.055504	-0.052902	0.316294	0.1339	-0.140603	-0.226503	-0.019833	0.237794	-0.051073	0.0512172	0.067896	0.194798	0.113494	0.3483	-0.234003	-0.158103	-0.256833	-0.022906	-0.037773	0.562317
AP1G2	0.772593	0.988395	0.157891	0.300497	0.906894	0.632994	0.516664	0.411691	0.516524	0.278714	-0.168707	0.300395	-1.17361	0.313597	-0.508506	0.140994	-0.0263359	0.408491	-0.725376	-0.0409857
AP1M1	0.873621	0.781723	0.587419	0.457625	0.778422	-0.182478	0.271792	-0.314581	0.281452	0.257442	0.731021	0.0516228	0.240819	0.156225	0.239422	0.138622	-0.0712082	0.348019	0.680752	0.429942
AP1M2	-0.81121	-0.538908	-0.650112	-0.784206	-1.05741	-0.976309	-0.709039	-0.786512	-0.240379	-1.01549	-4.62491	-1.76261	-3.77781	-4.12551	-0.524009	-1.19931	0.336961	-1.33561	-3.07798	-1.21319
AP1S1	-0.835275	-1.46997	-0.464677	-0.358771	-1.25117	-1.02277	-0.567504	0.0668232	-0.628644	-0.671554	-0.862875	-0.613973	-0.508777	-0.0892708	-0.369174	-0.573774	-0.309904	-0.728277	-1.02134	-0.273154
AP1S2	-0.0244809	0.259521	0.329417	0.0651231	0.13142	-0.0845799	-0.10411	-0.0365829	-0.16385	-0.0119597	0.757519	0.416921	0.618017	0.0808231	0.96492	-0.11308	-0.26931	0.0652171	0.40365	-0.15586
AP1S3	1.72906	2.03477	0.826762	0.543368	2.56276	0.600965	0.451135	0.150262	0.265995	0.338585	1.23056	0.761466	0.369562	0.450768	0.941665	0.837765	0.212935	0.842762	0.454895	0.892585
AP2A1	1.03109	0.33829	0.392786	0.917892	-0.383711	0.561489	1.21366	0.581286	1.00722	0.785209	0.123788	0.42899	0.155286	0.522892	0.861889	0.341689	1.72186	0.140586	0.131219	0.788209
AP2A2	-0.361188	-1.13489	-0.79219	0.328016	-0.509887	-0.0718866	-0.430617	-0.67129	-0.264657	-0.535766	-0.414988	-1.00029	-0.0473896	0.223816	-0.343887	0.484713	-0.540117	-0.80289	0.370443	-0.929866
AP2B1	-0.44509	0.463412	-0.00769172	-0.246586	0.548111	0.0295113	-0.0941187	0.0248083	-0.270559	-0.166269	0.22741	-0.559688	0.200508	0.404514	0.570611	-0.290189	0.0859813	0.0434083	0.485541	0.141731
AP2M1	0.197603	0.564505	0.652001	0.145207	0.130804	-0.191896	0.229574	-0.365499	0.215234	0.350624	-0.262097	1.1714	-0.515599	0.152807	1.3756	0.115904	-0.122926	0.150201	0.428234	0.0765242
AP2S1	-2.02156	-2.02116	-0.493462	-2.02136	-2.02146	-2.02126	-2.02139	-1.62636	-2.02133	-1.35884	-2.02156	-2.02116	-2.02136	-2.02136	-1.12716	-2.02126	-2.02139	-2.02136	-2.02133	-2.02134
AP3B1	-0.0487163	-0.369914	-0.925318	0.706888	-0.454915	1.67228	-1.23575	-1.17812	-0.436385	0.760005	-1.88292	0.159086	-1.88272	-1.32471	-0.440515	-0.271915	0.706055	-1.26632	0.401115	0.462305
AP3B2	1.82047	0.629475	-0.531329	-0.0271225	1.10697	0.877074	-0.531356	0.428171	-0.531296	1.20469	-0.531527	-0.531125	-0.531329	-0.531323	-0.531426	-0.531226	0.248244	-0.531329	-0.531296	-0.531305
AP3D1	0.60841	0.338512	0.301508	0.374514	0.578511	-0.171989	0.311081	0.344008	0.421441	0.496131	0.74851	0.424112	0.280608	0.0933141	0.594811	0.228011	0.256081	0.339908	0.555741	0.424931
AP3M1	0.657059	-0.594339	1.37756	0.649963	-0.65484	-0.55484	0.66943	0.470557	-0.56631	0.50268	-2.77764	-0.692339	0.320757	-1.51494	-0.77634	0.0337602	0.56683	-0.190143	-0.10071	-0.32942
AP3M2	-1.28842	0.53828	-1.04662	-1.52702	-0.0852212	-1.18532	-0.765851	-1.21982	-1.45169	-1.3305	-0.743922	-0.15042	-2.19442	-1.58632	-0.798921	0.446779	0.470349	2.45498	0.548609	-1.518
AP3S1	-0.751388	-0.950786	-0.84139	-0.186184	-0.911287	0.0436127	-0.508417	-0.38889	-0.639457	-0.451067	-0.264988	0.159114	-0.54209	-0.826984	0.411713	0.0675127	0.666683	-0.18959	-1.16416	0.0511329
AP3S2	0.259247	-0.0137507	-0.220155	0.265051	-0.0987517	-0.404052	-0.0910817	0.261845	-0.334222	0.136169	0.750947	0.664449	0.0818453	0.120151	-0.408252	0.0091483	0.167818	0.0560453	0.0898783	0.363369
AP4B1	0.202977	0.641379	-0.0736251	-0.0461191	0.479578	0.696778	-0.196652	0.0472749	-0.325992	-0.493702	-0.541023	-0.0205211	-0.419125	-0.469619	0.0593779	-0.00722211	-0.747752	-0.671325	0.0611079	-0.630002
AP4E1	-2.25803	-0.831525	-0.986929	0.375777	-1.76783	-0.512526	0.951344	0.472871	0.721604	0.894994	-3.08203	-1.21442	-1.95893	-3.31512	0.194174	-1.42433	2.80074	-1.20353	-1.0998	-0.619106
AP4M1	0.276597	0.0702988	0.363895	-0.0447992	-0.151202	0.198998	0.374368	-0.242905	0.478928	-0.043982	-0.496003	-0.126501	-0.842705	-1.2811	0.333098	-0.368302	0.387868	0.402595	-0.154472	-0.065882
AP4S1	-1.22821	0.07479	-0.890714	-0.215108	-0.706811	-0.00501103	-0.367941	-0.662514	-0.199281	0.215309	-2.00451	0.73739	0.268386	-0.329508	0.482789	0.447889	0.145759	-0.921014	1.03772	-0.568991
APAF1	1.13747	0.965869	0.175865	0.466171	1.09407	1.00297	0.183838	0.192865	0.00379771	0.278488	1.15577	0.879969	0.911365	0.246371	0.328668	0.261668	0.433538	0.586065	0.445298	0.673588
APBA1	-0.0718099	-0.221608	-0.128412	-0.183706	0.240391	-0.129109	-0.391239	-0.324312	-0.268279	-0.121689	-0.0798099	0.365892	0.309088	-0.148706	-0.00510888	0.0575911	-0.131139	0.342488	-0.940479	-0.189389
APBA2	1.11689	0.547989	0.781585	-0.453809	0.496988	0.111388	0.228558	-0.520315	-1.00058	0.141709	-0.214313	0.371989	0.0492855	-1.19581	0.0953885	-0.291812	0.00565847	0.190085	0.159218	-0.185491
APBA3	0.65105	0.608952	0.238548	0.255854	0.513951	-0.736749	0.314921	-0.0967518	0.222581	0.198571	-0.27585	-0.0957478	-0.224352	0.0194542	-0.505549	0.0901512	-0.367779	-0.0816518	-0.748519	-0.0943286
APBB1	1.37316	1.58807	0.629861	1.04067	1.89266	0.986164	0.663634	0.350461	0.530894	0.749284	1.36436	0.291765	0.046161	0.684167	0.289164	-0.122036	-0.683166	0.326061	1.07579	-0.130816
APBB1IP	-0.683333	0.102169	0.00436512	-0.729129	-0.893732	-0.647432	-0.422062	-0.782835	-0.776402	-0.626612	-0.0752329	-0.425731	-1.49323	-3.31673	-0.424132	-1.00683	-0.296362	-0.154535	-1.3885	-1.27831
APBB2	1.3752	0.170004	-0.332	1.15611	-0.260397	1.1573	1.47437	0.9485	0.998433	0.478423	-2.6644	1.3068	-0.7219	-0.801894	0.523603	0.310003	0.076873	1.2469	-1.09487	-0.402177
APBB3	0.769345	0.300047	0.632843	0.961549	1.06625	1.53315	0.939416	0.807943	0.866976	0.987966	0.840545	0.446347	0.928643	-0.648451	-0.196354	0.0150462	-0.977784	0.182043	1.29958	-0.460234
APC	-1.66444	-0.609839	-0.703643	-1.25494	-1.56494	-1.86834	-1.07157	-1.32544	-1.35781	-1.59442	-3.72434	-2.06394	-3.46284	-3.22314	-0.34014	-1.64454	-0.18607	-2.80264	-2.76641	-1.79602
APC2	2.03159	1.85099	1.38779	2.26899	1.31839	1.66839	1.67986	2.21729	1.62602	1.72761	0.163889	1.68929	-3.12091	-2.83811	-0.0989104	1.68409	2.02116	2.61729	1.08822	1.68791
APCDD1	0.918831	1.88553	1.08513	0.396535	0.465632	0.207432	0.599902	1.43013	0.936962	0.514553	-2.34577	1.58083	-1.11157	-2.20786	3.07573	1.41183	4.0461	3.07773	0.113362	0.548153
APCDD1L	-4.47428	-2.56768	-1.63588	-2.83418	-3.37748	-2.89908	-3.69921	-1.50268	-3.55975	-2.93706	-4.15208	-1.36418	-3.50368	-1.40418	-0.157179	-3.00598	0.0739912	-0.922582	-2.67515	-2.15766
APCS	-0.10347	-0.103068	-0.103272	-0.103266	-0.103369	-0.103169	-0.103299	-0.103272	-0.103239	0.559252	-0.10347	-0.103068	-0.103272	-0.103266	-0.103369	-0.103169	-0.103299	-0.103272	-0.103239	-0.103248
APEH	0.0305578	0.48246	-0.473044	-0.303238	0.595659	-0.328641	-0.499171	-0.339944	-0.230711	-0.406721	-0.143342	-0.31084	-0.512244	-0.450638	0.388959	0.121659	0.653629	0.212056	-0.611411	-0.695521
APEX1	-0.498932	-0.0444303	-0.143534	-0.158428	-0.214831	-0.241531	-0.388361	-0.173434	-0.424601	0.0108889	0.677768	0.34617	0.281466	-0.0045283	0.995469	-0.232831	-0.463661	-0.384434	0.699499	-0.327811
APEX2	-0.140033	-0.139631	-0.139835	-0.139829	-0.139932	-0.139732	1.99624	-0.139835	-0.139802	-0.139812	-0.140033	-0.139631	-0.139835	0.418171	0.375468	-0.139732	0.301938	-0.139835	0.236198	-0.139812
APH1A	1.0935	1.29891	0.706302	0.224908	2.1388	0.856005	0.0860748	0.117202	0.00333483	0.319025	1.2121	1.33401	-0.400498	0.993708	0.221705	0.632805	0.831075	1.6295	-0.0327652	1.07453
APH1B	0.308527	0.668529	0.571025	-0.0793693	0.512928	0.322328	-0.186102	-0.0757753	-0.241442	-0.110852	0.408527	0.152529	-0.310175	-0.130869	0.119128	0.216528	-0.207002	0.312625	-0.117042	0.381248
API5	-0.855281	-1.32908	-0.684783	-0.122477	-1.93098	-0.48218	-0.30301	-0.249883	-0.34965	-0.69036	-1.70428	-0.583979	-0.527783	-0.355677	-0.68488	-0.51288	-0.18351	-0.177883	-0.78975	-0.72996
APIP	0.685756	0.074458	-0.570446	0.08986	0.033957	-0.309643	0.346827	0.856254	0.243987	0.403977	0.665556	0.599358	1.06455	0.64036	1.04806	0.801757	0.428727	-0.540546	0.541787	0.810177
APITD1	-0.564736	2.19547	-1.63584	-2.13953	-0.317335	-1.27943	-1.57166	-0.718938	-3.0065	-1.44501	-3.61354	-1.15483	-2.66484	-2.98023	1.19397	-0.119235	-0.824865	-1.74194	-2.5363	-0.777915
APLF	0.350769	0.514271	0.536967	0.0564726	0.15577	1.02737	0.48884	0.0619666	0.264	0.14189	-3.91383	-0.833129	-3.26123	-0.401127	-1.10983	-0.32883	0.91254	0.460167	-3.3844	-0.0409102
APLN	0.0289844	0.133286	0.632982	0.0169884	-0.0620146	-0.245515	-0.151745	-0.0424176	0.218015	0.105406	0.798484	1.01419	-0.277218	0.0744884	0.613985	0.414285	-0.137945	-0.271318	1.35562	0.639406
APLNR	-0.551582	-0.55118	-0.551384	-0.551378	-0.551481	-0.551281	-0.551411	-0.551384	-0.551351	0.56334	-0.551582	-0.55118	-0.551384	-0.551378	-0.0360807	-0.0547807	-0.109611	0.826616	-0.551351	-0.55136
APLP1	-1.35055	-0.435044	0.305352	1.21366	0.316255	0.628255	-0.516075	1.09515	-0.501515	-0.211825	-0.832246	-0.208744	0.932752	-0.417342	-0.294045	-0.789145	-0.137175	-0.073948	0.147885	-0.635225
APLP2	0.155759	-0.345139	0.239157	0.498663	0.0540605	0.57706	0.46553	0.940057	0.64539	0.560381	0.510259	1.38006	1.63726	1.30156	1.12306	0.78076	0.75263	0.566757	0.64389	1.52918
APOA1	0.208828	-0.46437	1.14673	0.494632	-1.62527	1.30413	-0.533101	-0.920574	-0.520741	-0.510451	-1.15137	0.41663	-1.62517	-1.62517	-0.730971	-0.668371	0.780699	0.0220257	-1.62514	-0.111751
APOA1BP	0.297809	0.292511	0.498307	0.187113	0.12071	0.75311	-0.10702	0.104607	-0.37836	0.29453	0.585509	0.605511	0.0893072	0.0313132	0.12411	-0.0668898	-0.12652	0.268007	0.0585402	0.13713
APOA2	1.406	1.331	2.5287	2.8291	2.9082	1.0055	2.34377	2.7682	1.56983	1.19632	0.510099	1.1152	0.209797	2.5491	4.2541	1.1634	-0.91023	1.803	7.06103	-1.89918
APOA4	-0.237423	-0.237021	0.720175	-0.237219	-0.237322	-0.237122	-0.237252	-0.237225	-0.237192	-0.237202	-0.237423	-0.237021	-0.237225	-0.237219	-0.237322	-0.237122	-0.237252	-0.237225	-0.237192	-0.237202
APOA5	0.408804	-0.188294	-0.188498	0.315708	-0.188595	-0.188395	-0.188525	0.206502	0.466935	0.926226	-0.188696	3.07051	0.744502	2.06781	-0.188595	0.308105	-0.188525	-0.188498	-0.188465	3.61723
APOB	-0.188857	-0.188455	-0.188659	0.315547	-0.188756	1.21974	-0.188686	-0.188659	-0.188626	-0.188636	-0.188857	-0.188455	-0.188659	-0.188653	-0.188756	-0.188556	-0.188686	-0.188659	-0.188626	-0.188636
APOB48R	0.939118	1.51792	0.0625158	1.69472	1.09002	1.68122	0.811589	0.281016	1.05945	1.07374	-0.895082	-0.89468	-0.894884	-0.894878	0.547319	0.715919	0.158089	1.50142	-0.894851	-0.439661
APOBEC1	-0.030251	-0.029849	-0.030053	-0.030047	-0.03015	-0.02995	-0.03008	-0.030053	-0.03002	-0.0300298	-0.030251	-0.029849	-0.030053	-0.030047	-0.03015	-0.02995	-0.03008	-0.030053	-0.03002	-0.0300298
APOBEC2	-0.0479553	-0.0475533	-0.0477573	-0.0477513	-0.0478543	-0.0476543	-0.0477843	-0.0477573	-0.0477243	-0.0477341	-0.0479553	-0.0475533	-0.0477573	-0.0477513	-0.0478543	2.61695	0.394016	2.83914	-0.0477243	-0.0477341
APOBEC3A	0.313068	-1.29653	-0.339334	1.38977	-1.29683	2.90267	0.135039	0.383166	0.425899	-1.29671	-0.181132	-0.46523	-0.0556337	0.452172	1.32427	0.496169	-0.0138607	0.577166	-0.165301	0.69159
APOBEC3B	1.79438	1.62718	0.805677	0.408783	1.75148	0.90558	0.51475	0.441377	0.18291	0.7073	1.00978	0.971081	0.179777	-0.0919173	0.93458	0.13748	-0.85505	0.503677	0.51091	0.7054
APOBEC3C	1.41793	-0.157171	0.452725	-0.347469	-1.56457	-1.44227	1.3087	1.07792	0.480158	-0.304452	-5.60397	-1.67317	-5.12348	-4.55567	-1.14527	-1.61897	0.0958976	-1.60908	-3.20754	-1.70885
APOBEC3D	1.62449	0.777893	0.564989	-0.107805	-0.324708	0.630892	1.02056	1.54339	0.402522	-0.323488	-4.32651	-1.45591	-4.82251	-2.74571	-0.606308	-2.37271	-1.17304	-2.52001	-2.27698	-1.91839
APOBEC3F	1.72124	1.45964	1.24034	0.968643	0.27164	1.57424	1.30561	0.687537	0.80667	0.79136	-5.08836	-1.56746	-5.19416	-0.681957	-1.33536	-2.07526	-0.41829	-2.14646	0.94517	-0.11284
APOBEC3G	0.484314	0.631316	1.07321	-0.128182	-1.30588	-0.230285	0.734285	0.0182121	-0.188555	-0.387265	-4.70639	-1.16348	-3.64869	-4.01048	-1.31658	-1.67728	-0.0364149	-2.35799	-3.04395	-2.03556
APOBEC3H	0.858479	0.996881	0.514077	0.477883	1.31608	0.79888	0.19925	0.00707662	0.00920962	0.1313	0.800279	0.278181	-0.237723	-0.0100174	0.36518	0.12058	-0.0386504	0.456777	0.94961	-0.1083
APOBEC4	0.777795	0.374797	0.419093	1.0711	0.330096	0.397196	0.892066	1.47159	-0.0663737	0.484017	-3.3078	0.202797	0.705393	1.2794	-0.418204	-0.755104	1.22447	-0.346307	-1.64207	1.65042
APOC1	-1.3769	-3.1553	0.600199	-1.08869	-2.8883	-1.74	0.528372	-0.485801	0.234032	0.597422	-4.3163	-2.9605	-3.3831	-3.04309	-0.711698	-2.7053	-0.218228	-2.4422	1.69303	-2.19878
APOC1P1	2.61795	2.40095	1.21504	2.32845	3.22875	1.86485	1.42902	2.17744	2.04998	1.86577	2.24805	2.42445	1.63344	2.51165	1.83995	2.23885	1.84802	1.77574	2.15328	2.40297
APOC2	1.13987	1.75537	0.67107	0.495576	0.798273	0.792273	-1.28146	-0.30793	-1.8912	0.414393	-0.0323278	1.42307	-1.52993	-0.425524	1.45947	0.905573	1.66894	1.74737	0.536803	0.202993
APOC3	-0.937652	-0.0221496	-0.577554	-0.657948	-1.53505	0.264849	-0.442881	-0.359054	-0.0886206	-0.0764304	-0.704852	-0.17935	0.175646	-0.261948	-1.53505	-1.03835	-1.53498	-1.53495	-0.0567206	-0.73423
APOC4	-0.516927	-0.666925	0.279371	0.183777	-0.855926	-0.0798256	0.0261444	0.0893714	-0.0398956	0.173095	0.865973	-0.410525	-0.0236286	-0.878123	0.387574	-0.203626	-0.373256	-0.102629	1.5644	-0.869605
APOD	-0.322224	-0.321822	1.20587	0.18218	-0.322123	-0.321923	0.770047	0.072974	1.63231	0.340497	0.151776	-0.321822	0.218574	0.23598	0.572177	0.174577	-0.322053	-0.322026	0.351807	-0.322003
APOE	-0.59044	-0.976438	-0.403142	-0.0740364	-0.826139	-0.0209394	0.103931	0.484058	0.0291906	0.116081	-0.54304	-0.527338	-0.163742	0.239664	-0.233439	-0.145839	-0.399569	-0.816042	-0.486209	-0.930119
APOF	-0.134781	-0.0953793	-0.316383	0.176623	-0.34308	0.53012	-0.27451	-0.208283	-0.23255	-0.20146	-0.576881	0.205321	-0.413983	-0.214977	-0.49168	-0.27918	0.29999	-0.0769833	-1.40855	-0.11626
APOH	0.900497	0.712599	0.808195	1.4817	-0.0568025	1.2484	1.49827	0.0999945	1.70843	1.10702	-1.8699	0.666199	-1.77361	-1.2816	0.498498	1.893	2.58347	3.24989	-1.05067	1.87902
APOL1	-0.483496	-1.22889	0.710802	0.0789076	-1.4285	0.610405	0.906775	1.0536	0.288535	-0.560275	-4.1077	-0.931494	-3.8371	-3.93919	-0.0892954	-1.0485	0.154875	-1.1509	-2.14957	-3.11978
APOL2	1.04116	1.05496	0.55066	0.014366	0.960263	0.861363	0.215033	0.08516	-0.306407	-0.486617	-0.479938	-0.211036	-0.89174	-0.348434	-0.181037	0.030463	0.334833	0.51066	0.277893	0.0149832
APOL3	1.16355	1.66486	0.979852	0.860958	1.70295	1.39345	1.02282	0.484352	1.64728	0.959375	-0.509146	1.41366	-0.608048	-1.17254	-0.263245	1.19965	0.197725	0.756952	-0.0329151	1.33588
APOL4	1.79634	0.779242	3.45654	1.42764	1.58234	3.58374	2.46801	1.37474	3.21057	2.38076	-3.76616	1.63474	1.52984	1.73904	-0.821559	2.81604	0.107311	0.0221379	1.06647	1.32656
APOL5	-0.0573134	-0.510811	-0.406015	0.340691	-0.225912	-0.112712	0.255058	0.501585	0.188018	0.180708	0.0590866	0.101789	0.348785	0.883591	0.747188	0.365388	0.122158	-0.682415	-0.0394824	0.312108
APOL6	0.103868	0.14797	0.0794658	-0.225328	-0.00253124	-0.107331	-0.0536612	-0.392634	-0.503301	-0.242811	-0.212732	-0.33903	-1.13083	-0.330528	-0.175931	0.00726876	-0.174161	-0.326434	-0.236201	-0.317211
APOLD1	-1.11246	-0.601262	-1.10367	-0.38936	0.308437	-1.24746	-1.02689	0.510434	-1.02783	0.203357	0.0850358	0.821738	-0.604866	0.0167398	-0.140863	-0.129463	2.30121	1.15733	-0.0486332	0.971957
APOM	0.320168	0.51507	1.06157	0.258172	-0.0183313	1.12357	-0.100661	0.0901657	-0.628401	0.0156889	0.109268	0.14717	0.345966	-0.275428	-0.700231	0.263469	-0.528961	-0.390834	0.0069987	-0.174711
APOO	0.18273	0.0758315	0.500328	0.248934	-0.0338695	0.559131	-0.376099	0.173728	-0.386739	-0.0962493	1.45613	0.589932	0.527728	1.33943	0.673631	0.444131	-0.0222995	0.328028	0.480661	0.800651
APOOL	0.727869	-0.104129	-0.142733	0.589573	-0.39623	0.26157	0.66584	0.673567	0.46	0.66459	-0.887631	0.0194706	0.00926657	0.489573	0.0392696	0.37237	0.46154	-0.128633	-0.2332	0.27429
APP	-0.542372	-0.77567	0.202326	0.431732	-1.01877	1.30203	1.4877	1.11983	-0.011041	0.778849	-1.28397	4.81793	1.06143	-0.296368	-0.383471	7.64373	6.9966	9.38503	0.289859	1.71185
APPBP2	2.15067	2.01027	0.104766	0.752972	0.193469	1.14647	0.326839	-1.44903	-1.7531	-0.950011	-1.05483	-2.40833	-1.86793	-0.470028	0.401069	-1.24983	-0.457561	-1.03053	2.1168	-1.95331
APPL1	-0.654255	-1.12955	-0.332657	-0.173851	-1.12585	-0.677254	-0.0797843	-0.0409573	0.000875704	0.112566	-0.511455	-0.133453	0.523143	0.0761487	0.229646	0.0390457	0.0421157	-0.211957	0.601976	-0.546534
APPL2	-0.264123	0.492979	1.17308	0.361781	-1.02282	-0.186322	-0.181052	1.09638	-0.146492	-0.127402	-5.74862	1.34008	-1.12932	-1.54232	2.71918	0.125678	2.99375	2.13418	-1.01399	0.986698
APRT	0.122359	0.406561	0.0111567	0.267363	0.55436	0.56796	-0.17657	-0.116143	0.0464897	0.19078	0.939159	0.237461	0.00575672	-0.0477373	0.13276	-0.0459403	-0.54267	0.0965567	0.86589	-0.0915201
APTX	-1.74846	0.57964	-0.488864	-0.515058	0.125639	-1.47456	-0.600791	-1.64546	-1.38303	-0.648641	-0.046762	0.20494	-1.56076	-2.05196	0.827939	-0.114861	0.741109	1.10604	-0.471331	0.321659
AQP1	0.952423	1.19323	0.168921	-0.107873	0.931124	0.0216245	0.186394	0.290621	0.0896545	0.211645	0.255223	-0.219475	-0.135979	0.777827	0.0554245	-0.0372755	0.432694	-0.123879	0.456554	0.592845
AQP10	-0.30913	-0.981228	0.157268	-0.702526	-1.73403	-0.311729	0.448841	0.228268	-0.159599	-0.743009	-2.87103	-1.35783	-2.66103	-2.92323	-1.11643	-2.51883	-1.04596	-1.13413	-1.9289	-2.71821
AQP11	2.50141	0.95611	-0.052294	0.495512	0.050909	0.378109	0.954579	0.950406	-0.272961	0.244829	0.416208	1.35521	0.983906	-0.049288	1.62301	2.08861	2.91258	2.05741	-0.754761	2.04313
AQP12A	-0.03248	-0.032078	-0.032282	-0.032276	-0.032379	-0.032179	-0.032309	-0.032282	-0.032249	-0.0322588	-0.03248	-0.032078	-0.032282	-0.032276	-0.032379	-0.032179	-0.032309	-0.032282	-0.032249	-0.0322588
AQP12B	-1.01456	-1.61166	-1.61187	-0.73486	0.519337	-0.203463	-0.519793	-0.907266	-0.507433	-0.949342	-1.61206	-0.256262	-1.61187	-1.61186	-1.61196	-1.61176	-0.130893	0.262034	-0.938033	-1.61184
AQP2	-1.13332	-2.47742	0.25598	0.986886	0.221483	0.735283	0.257753	0.81748	0.395313	0.411903	0.836482	-0.185716	-0.00622014	2.37339	-0.195517	0.519583	-0.398847	0.30128	0.494413	-0.630897
AQP3	0.730311	-0.258987	1.69131	1.70751	-3.43419	-0.670588	1.29198	0.710609	1.73894	1.66253	-2.96029	-0.578987	-1.93919	-2.47479	0.220412	-0.0487881	1.16808	0.406509	1.25004	0.617332
AQP4	0.329231	0.728933	1.02763	1.08104	1.44903	1.10823	0.583902	0.597429	0.888362	0.386852	2.77843	1.61383	1.38793	3.75044	0.838632	0.641832	0.151802	0.319329	2.04176	3.41645
AQP5	-0.458202	-0.4578	-0.458004	-0.457998	-0.458101	-0.457901	0.188969	0.501496	-0.457971	-0.457981	-0.458202	-0.4578	0.0825961	-0.457998	-0.458101	0.407299	-0.458031	-0.458004	-0.457971	-0.00278065
AQP6	-0.651527	-0.115525	1.16377	-0.137623	-2.03293	-1.25663	-0.382656	-0.436129	-1.2824	-1.30411	0.0335725	-1.53543	-3.40533	-3.22062	-0.728826	0.294274	-0.190756	1.72377	0.197304	-0.794606
AQP7	2.21226	1.70696	0.669153	1.08746	3.01396	1.15966	0.840826	2.40465	1.54339	2.79438	1.35296	1.62216	0.292253	-0.477241	2.57676	0.918056	1.63263	1.33785	-0.629414	2.22888
AQP7P1	-0.158327	0.578375	0.418071	0.508977	0.407274	0.506774	0.729644	0.658771	0.711404	0.580894	0.784073	0.958675	1.05457	0.763577	1.12567	-0.342826	-0.383556	0.122271	0.125704	0.258994
AQP7P3	-0.538967	-1.83806	-0.963569	0.121237	-2.07517	-0.309866	0.346904	0.325431	0.183064	-0.0699456	-1.73837	-0.469165	0.308431	-0.316563	-0.333866	-0.275366	0.395704	-0.634969	-0.317736	-0.576046
AQP8	2.14487	1.14767	1.03197	-1.03943	-0.0812303	0.55107	0.64054	-1.03653	-0.0585003	0.13219	-2.21263	2.02987	-2.21243	-1.65443	0.40857	5.31617	5.85714	9.69547	-1.5386	1.47369
AQP9	-0.115311	-0.037209	-0.458113	-0.730907	0.15929	-0.08951	-0.42204	-0.371913	-0.51248	-0.56379	0.485889	-0.088209	-0.283513	-0.481607	0.13799	-0.04071	-0.18464	-0.284113	-0.06738	-0.16379
AQPEP	0.577714	1.22162	0.477712	0.0734183	1.53002	0.777315	-0.442315	-0.572488	-0.191655	-0.147665	0.753814	0.550216	-0.0216877	-0.00418174	0.0662153	0.163915	-0.146915	0.192412	-0.389455	0.0923355
AQR	-1.6549	-1.6164	-0.467006	-0.6034	-2.0223	-0.667403	-0.519233	0.238694	-0.295873	-0.0751829	-0.220104	-0.320802	0.111194	-0.2337	0.0237969	-0.357003	-0.216033	-0.838106	0.368527	-0.248383
AR	-1.13279	-1.58099	-0.460594	-0.268288	-0.528091	0.418109	-0.279421	-0.0867945	-0.556061	-0.0818713	0.197308	-1.38999	-0.0823945	-0.269788	-0.648091	-0.745391	-1.65392	-1.78589	-1.91036	-1.56747
ARAF	1.58574	1.40864	0.276336	0.206042	1.95274	0.698839	0.742709	0.785636	0.782669	0.573759	0.609238	0.43974	-0.0755642	0.582642	0.414439	0.568639	-0.0310912	0.759836	0.206169	0.826459
ARAP1	-0.256108	0.0593945	-0.0130095	-0.582704	-0.161407	0.289093	-0.909537	-1.86711	-0.910977	-1.07119	-0.198708	-1.55781	-2.51251	-2.7293	-1.18201	-1.92891	-0.346037	-1.33571	-1.79018	-1.05889
ARAP2	2.15945	2.77776	1.30105	1.02836	2.93185	2.09725	0.720825	0.753652	0.0606848	0.590675	1.51665	1.81736	0.666452	0.745258	1.10915	1.08775	0.872625	1.75785	0.894485	1.14267
ARAP3	-1.15041	-1.15001	-0.192815	-1.15021	-1.15031	-0.280512	0.281558	-0.755215	-1.15018	-0.0354918	2.04639	-1.15001	-0.609615	-0.592209	-1.15031	-0.284912	-1.15024	1.09198	-0.476382	-1.15019
ARC	-0.943739	-1.46374	-1.03874	-0.0206351	-1.45214	-0.348338	-0.0208681	0.141559	0.111292	0.0623821	-2.03714	-0.139537	0.480059	-0.307435	0.116962	-0.254338	0.188732	-0.774841	-0.195608	-0.531718
ARCN1	-0.0892609	-0.420959	-0.408363	0.168143	-0.30026	0.27904	0.20531	0.645137	0.40137	0.27446	0.0800391	0.383441	0.666137	1.03224	0.42584	0.73954	0.47301	0.0329371	0.29387	1.08466
AREG	0.779474	0.682476	-0.830328	-0.830322	2.04528	1.53028	0.604445	0.345572	-0.174895	0.628195	2.02237	0.00117627	0.102672	0.918578	-0.315025	0.0349753	-0.0507547	0.816872	-0.454295	-0.830305
ARF1	0.475096	0.115898	0.640694	0.5327	-0.321103	0.504197	0.182767	0.193594	0.144827	0.336817	-0.150904	0.784098	0.567794	0.6457	0.720597	0.545897	0.258567	0.640694	0.626527	0.917217
ARF3	-0.734081	-1.10098	0.0473169	-0.242177	-1.05408	-0.22138	-0.21241	-0.325483	-0.34535	-0.38666	-0.0620811	-0.362179	-0.111083	-0.0109771	-0.0011801	-0.25348	-0.16401	-0.406083	0.28955	-0.0227599
ARF4	-0.192063	-0.822261	-0.433465	0.193641	-0.775862	0.117638	0.0142077	0.456335	-0.139432	0.173758	0.390937	0.489839	0.341435	0.846741	0.252838	0.482338	0.237108	-0.296265	0.574068	0.708458
ARF5	-0.275154	0.192448	0.572344	0.25965	0.646447	1.38645	0.493617	0.440844	0.0641769	0.142067	-0.183754	0.306448	-0.959556	-1.02135	1.06845	0.380547	1.47272	0.457144	-0.395423	-0.0198329
ARF6	0.00500852	-0.464889	0.292207	0.566913	-0.16089	-0.0153905	0.20158	0.242007	0.29974	0.27433	0.266609	0.331711	0.987007	0.814113	0.20471	0.61321	-0.14482	0.220907	1.00044	0.65523
ARFGAP1	2.23215	2.26725	1.50984	2.32175	2.39305	2.78455	1.93162	1.78614	1.67298	1.79227	2.47705	1.47585	0.693244	1.30065	0.760547	1.11295	-0.0961827	1.16494	1.76818	-0.0900325
ARFGAP2	1.26326	1.22446	0.636255	0.434561	1.54196	0.773958	0.578828	0.534555	0.443888	0.437678	0.815157	0.439059	0.236855	-0.476139	-0.541742	0.500158	0.192528	0.372055	0.251088	0.389578
ARFGAP3	-1.21949	1.30991	0.93211	1.63722	0.0816127	0.509113	0.505683	1.45661	0.795443	0.900833	-0.587188	1.63971	-0.00639032	0.565816	0.990413	-0.381287	2.36248	1.90421	1.05564	0.686633
ARFGEF1	-1.59033	-1.58993	-1.59013	-1.59012	-1.59023	-0.720427	-0.943157	-1.59013	-1.5901	-1.59011	-1.59033	-1.58993	-1.59013	-1.59012	-1.59023	-1.59003	-1.59016	-1.59013	-1.5901	-1.59011
ARFGEF2	1.45251	0.502211	0.661807	0.900313	1.19421	1.13421	1.27948	0.882807	0.91414	0.82433	1.15901	0.815111	1.20281	1.90591	0.59411	1.03601	-0.13592	0.713807	1.59704	0.91133
ARFIP1	1.71957	2.50117	1.45827	0.350676	3.35447	0.198273	0.414043	0.42407	0.574503	1.25149	2.96777	0.864074	-1.54023	0.967376	1.00087	1.47227	-0.0217574	-0.22043	2.0262	0.806693
ARFIP2	-1.92857	-1.40697	-0.481674	-1.00897	-2.67557	-0.959271	-0.780201	-0.802374	-0.289341	0.115149	-2.34967	-0.48457	-0.251974	-0.106668	-1.37507	-0.343171	-0.124701	-1.47837	-1.48504	-0.334351
ARFRP1	0.109398	0.0411004	-0.0216036	-0.178698	0.141199	-0.0824006	-0.425031	-0.790904	-0.375071	-0.41468	-0.209502	-0.7908	-0.570104	-0.574498	-0.185201	-0.576301	-0.635531	-0.143004	-0.230271	-0.26998
ARG1	-0.14388	0.251722	0.507418	0.212624	-0.260779	0.707621	-0.437309	-0.221382	-0.623449	-0.0320585	0.19402	0.606322	-0.302982	-0.0468757	0.0247213	-0.225879	0.342891	0.224518	0.0487513	0.232142
ARG2	0.907136	1.13354	0.464134	0.39584	0.996237	1.44434	0.0626074	-0.169066	-0.384533	-0.0478424	0.342436	0.666538	-0.479066	0.12114	-0.616463	0.314737	0.222807	0.928634	-0.378233	0.629358
ARGFX	6.40167	6.28967	4.89647	7.63138	4.40277	6.00327	6.67584	4.07947	5.8328	5.28239	-1.58863	7.48037	-0.0253295	-2.92692	2.67317	10.077	9.21614	11.7518	-0.626696	5.81809
ARGFXP2	1.74382	0.597925	0.774321	1.68763	0.517724	-0.270376	1.01959	1.42122	1.66775	0.600744	-1.49278	1.27182	-2.30588	-1.31597	0.414524	1.05742	2.06139	2.68672	-1.71505	0.880544
ARGLU1	-1.05981	0.101196	0.875992	0.113398	0.121695	0.740195	1.07646	0.755492	-0.404175	0.398915	-0.585806	0.295996	-0.126608	-0.501602	-0.544305	-0.563005	-1.05964	-0.0127082	-0.385775	-0.604385
ARHGAP1	0.414356	-1.64444	2.10015	0.40126	0.245157	-1.62534	0.959227	0.600354	0.421887	0.493177	-1.82174	-3.73024	0.289854	-1.76064	-2.94784	-0.354343	-1.38767	-2.33745	2.81079	-0.868723
ARHGAP10	-0.675918	-0.675516	-0.67572	-0.675714	-0.675817	-0.675617	-0.675747	-0.67572	-0.675687	-0.013197	-0.675918	0.155784	-0.13512	-0.675714	-0.675817	-0.675617	-0.675747	-0.67572	-0.675687	-0.675697
ARHGAP11A	-3.33188	-4.02978	-2.30079	-2.64688	-3.40258	-2.46068	-2.50491	-2.50289	-2.37035	-2.93096	-0.582384	-2.28688	-1.20369	-2.04418	-1.14608	-1.95948	-2.90591	-2.96689	-1.10145	-2.97296
ARHGAP11B	-3.11968	-4.17418	-2.64649	-2.75588	-4.17448	-2.76598	-2.21811	-2.01619	-2.45175	-2.71586	-2.00428	-2.43528	-1.29379	-1.78208	-2.02558	-2.38148	-2.36371	-3.12749	-1.04685	-3.37366
ARHGAP12	-0.378153	-1.11735	-0.620155	0.0450505	-0.813652	-0.582752	0.193318	0.126845	0.342178	0.504168	-0.725953	0.0369485	0.578045	0.462151	-0.170752	0.120948	0.0535175	-0.586255	0.248078	-0.194132
ARHGAP15	-1.49365	-1.49325	-0.536054	-0.989248	-1.49355	-1.49335	0.213019	-1.49345	-0.838021	-1.49343	-1.49365	-1.49325	-1.49345	-0.935448	-1.49355	-1.49335	-1.49348	-1.49345	-1.49342	-1.49343
ARHGAP17	-0.105409	-0.277307	0.397389	0.614595	0.191492	0.431092	0.566462	0.268289	0.780422	0.435312	1.17479	-0.0513073	0.503989	1.35779	-0.0339083	0.543392	0.266462	-0.0265113	-0.116678	1.19171
ARHGAP18	0.646904	0.986006	1.0214	0.549608	0.630405	0.0590053	0.707275	0.538502	0.393435	0.762026	0.412904	0.232006	0.253502	1.42301	1.81421	0.170205	0.721275	0.836902	2.31274	0.559126
ARHGAP19	-0.0283786	-0.397677	-0.119881	-0.107575	-0.00147756	-0.289878	0.111192	0.455219	0.146352	-0.320557	0.193921	-0.958377	-0.585081	-0.172875	-0.0477776	-0.107478	-0.314808	-1.34598	-1.08015	-0.960757
ARHGAP20	3.69892	3.77542	2.11462	1.86283	3.71072	2.18042	1.61609	0.940821	0.858354	1.36164	-0.310077	1.14892	-0.481679	0.565727	0.399424	1.68342	2.08079	2.01042	-0.821246	2.12084
ARHGAP21	-1.99469	-2.13258	-0.970889	-1.00188	-2.32309	-1.27739	-0.822816	-0.396989	-0.658656	-0.782465	-0.767687	-0.798685	-0.408889	-0.969483	-0.719086	-0.980286	-0.278216	-0.776289	-0.635456	-0.706365
ARHGAP22	0.986037	1.15004	1.58863	0.132641	0.407938	0.637938	0.771808	-0.653465	0.0733677	-0.326642	-3.75066	-2.68726	-3.74847	-3.34216	-0.578462	-2.12436	-0.470292	-1.41887	-2.11333	-2.29374
ARHGAP23	0.141577	-0.0196206	0.824975	0.173581	-1.17772	0.204678	0.574048	-0.272525	0.0401084	-0.0527014	-2.61292	-1.61242	-1.97422	-0.896719	-1.65032	-1.46342	-0.642352	-0.828625	-0.241592	-1.22
ARHGAP24	1.03882	0.982124	0.35772	0.240926	0.858723	-0.256177	0.473593	0.30042	0.290953	0.356644	0.487922	0.459824	-0.0476796	-0.986574	0.584323	1.44312	0.894293	1.51262	0.0496534	0.665244
ARHGAP25	-0.319321	-0.318919	1.20878	0.185083	-0.31922	1.78818	-0.31915	0.0758774	-0.31909	0.343401	-0.319321	-0.318919	-0.319123	-0.319117	-0.31922	-0.31902	-0.31915	-0.319123	-0.31909	-0.319099
ARHGAP26	1.90079	1.2005	2.05619	2.3333	3.1467	3.4623	1.49357	2.56689	1.79583	2.05452	0.985495	1.3236	1.17349	2.908	3.6433	2.4105	-0.218234	0.764593	-0.681874	3.46232
ARHGAP27	-1.19044	-1.63844	-0.883844	-0.998838	-1.55604	-1.54994	-0.444571	0.0176557	-0.236911	-0.327321	-0.0570423	-0.46894	-0.370144	-0.721338	0.0138587	-0.420741	-0.680371	-1.49204	-0.0909113	-0.722621
ARHGAP28	-1.51765	-1.01955	0.743048	1.02325	0.543051	2.00275	0.758821	1.41305	1.73488	1.77807	-0.29215	1.71945	3.32445	2.29645	2.85525	3.37975	1.00312	3.14175	-1.20992	1.69967
ARHGAP29	2.29656	1.94126	2.13886	1.89587	2.47136	1.64446	1.64823	1.88706	2.05459	1.78248	2.29786	1.95116	2.06846	1.94737	0.346764	1.64076	1.14823	1.70096	-0.123106	2.23388
ARHGAP30	0.547219	0.151821	0.394617	0.812823	-0.14048	0.99202	0.96459	0.191117	1.41675	0.58504	-0.141481	-0.353079	-0.159483	0.431923	0.25502	0.75912	0.0823899	0.464217	0.72585	0.46184
ARHGAP31	-1.38418	1.04572	1.24592	1.92633	0.866422	2.02542	0.872092	-0.645381	-1.03965	0.453243	-0.395479	-2.16248	-1.49908	-1.72097	2.25102	-0.425878	3.73849	1.67962	-2.99395	2.69114
ARHGAP32	0.0857528	0.649255	0.445851	3.20326	-0.511646	0.358154	3.23802	2.08245	0.143884	1.98977	1.22555	-0.511345	0.0290508	-0.511543	-0.511646	-0.511446	0.268024	0.104851	0.619884	1.60577
ARHGAP33	-0.0896845	1.02802	0.260014	0.55162	1.02282	1.05432	0.688387	0.264014	0.599547	0.00133672	-0.881884	0.181918	-0.465086	-0.65608	-0.255783	1.02442	-1.22821	-0.0646865	-0.263853	-1.41386
ARHGAP36	-0.749973	-2.09407	0.830425	0.495331	0.0369282	-1.22457	-0.662502	0.162225	-0.371642	-1.43175	2.02143	3.81823	5.10463	-1.13497	-0.255972	1.95983	2.4647	4.58213	0.931558	0.774948
ARHGAP39	2.29865	-0.433149	2.07995	0.739653	0.74795	0.43635	0.65872	0.526147	1.01298	0.68137	0.920349	0.398151	1.91475	1.31555	0.0819499	1.66655	0.61962	2.81895	0.48738	0.0218701
ARHGAP4	1.78934	2.25974	1.52213	0.48194	0.898937	1.57344	-0.0920931	0.466034	-0.964533	-0.0293429	-0.879164	0.217638	0.700834	-1.38836	-1.08056	-0.0783631	-0.840093	0.557234	-0.549433	-0.0496429
ARHGAP42	0.378294	0.0580965	-0.0608075	-0.117502	-0.521905	-0.0693045	-0.0678345	-0.454908	-0.237775	-0.127184	-0.0546055	0.253196	-1.12871	-0.362002	0.525195	-0.0889045	0.0583655	0.211392	-0.935375	0.0417157
ARHGAP5	-1.54244	-1.93703	-0.406937	-0.285531	-2.05273	-0.114834	-0.0404643	-0.220337	0.122496	-0.447114	-1.88084	-0.726333	-0.118437	-0.981831	-0.616334	-0.893934	0.108336	-0.0652373	0.462796	-0.581814
ARHGAP6	2.48677	1.36247	2.77296	1.39207	2.05017	1.93867	1.41404	0.813764	0.636697	1.36259	2.88787	2.13537	1.35446	0.95917	0.681567	1.62807	0.830437	1.74716	1.3838	1.95869
ARHGAP8	-1.42684	-3.16134	-0.944844	-0.492538	-3.39894	-2.00554	-0.0253714	0.412356	-0.0069114	-0.0779212	-1.04304	-0.74194	-1.02834	0.433062	0.114059	-0.348441	-0.384071	-1.73184	0.208889	-0.224821
ARHGAP9	-0.0648355	0.0773665	0.444462	0.0895685	-1.08353	1.27717	0.00863548	1.26516	0.870895	-1.08341	-1.08364	-1.08323	-1.08344	-1.08343	-1.08353	-1.08333	-1.08346	-0.467038	-1.0834	-1.08341
ARHGDIA	0.990783	0.205885	1.69008	1.52119	0.811384	1.59708	1.78425	1.25288	1.68621	2.2147	1.28548	2.09089	1.51588	0.662887	1.91418	1.10788	0.807054	2.49908	3.49021	0.491005
ARHGDIB	-0.0616329	-0.0612309	-0.0614349	-0.0614289	-0.0615319	-0.0613319	-0.0614619	1.46927	-0.0614019	-0.0614117	-0.0616329	-0.0612309	-0.0614349	-0.0614289	-0.0615319	-0.0613319	-0.0614619	-0.0614349	0.314598	-0.0614117
ARHGDIG	-1.63529	-2.23239	-1.2752	-2.23259	-2.23269	-2.23249	-2.23262	-1.0567	-1.12816	-1.11787	-2.23279	-0.876992	-1.692	-2.23259	-0.790393	-1.36729	0.796977	-2.2326	-1.31186	-2.23257
ARHGEF1	-0.270797	0.132205	0.216601	-0.00909295	-0.090196	0.184704	-0.064426	-0.240699	-0.081066	-0.196376	0.255403	-0.214095	-0.745799	-0.580693	-0.608996	-0.409396	-0.511526	-0.561399	-1.61587	-0.650876
ARHGEF10	0.144734	0.583336	0.146332	-0.086362	0.408535	0.104235	-0.218095	-0.190468	-0.196035	-0.174745	0.391934	-0.241764	-0.428168	-0.696162	-0.475365	-0.398965	-0.112795	-0.162668	0.160365	-0.198145
ARHGEF10L	-0.756413	-0.896811	-0.347115	0.0790913	-1.30061	-0.310512	0.696858	-0.0462147	0.850418	-0.184491	-3.41431	-0.986811	-2.04661	-1.90981	-0.269112	-0.729812	0.859858	-0.615415	-0.196182	-0.416891
ARHGEF11	-3.20728	-1.07318	-1.09608	-1.19148	-2.44978	-0.861779	-2.24871	1.04122	-2.32285	-1.50066	-2.20958	-0.943878	-2.93478	-3.14988	-0.161179	-1.18388	1.69339	1.06012	-1.97015	-1.89686
ARHGEF12	1.17716	1.73626	1.29476	0.813464	-1.43894	2.01086	-0.00706909	0.996258	0.890391	0.729981	1.15966	0.602962	0.271758	0.817464	-0.244739	0.515761	0.371831	-0.391942	-0.123609	1.00788
ARHGEF15	-0.0987837	-1.36978	0.319714	-1.01918	-0.361783	-1.23168	0.416887	0.619114	0.121747	0.865138	-0.387884	0.145018	0.104814	0.25652	-0.569083	0.999717	0.497187	-1.64449	0.561047	-0.630662
ARHGEF16	-2.56012	-1.99812	-1.12342	-2.12272	-1.27602	-1.62692	-1.48675	-1.79252	-1.81579	-1.3802	-0.656222	-1.60642	-1.58732	-0.321218	-1.89502	-0.822021	-1.70745	-0.251524	-2.17609	-1.21
ARHGEF17	0.868771	-0.119627	0.508969	2.34978	0.369372	1.75797	1.38294	1.83987	2.2332	2.06499	1.01137	2.56587	3.33757	2.99668	3.91477	1.19037	1.63304	1.36367	3.1217	0.975992
ARHGEF18	0.176988	-0.10231	-0.214514	-0.230908	-0.0597112	-0.892711	0.147659	-0.285214	0.0753188	-0.230491	-0.718512	-0.98201	-0.654014	-0.923608	-0.606511	-0.300011	-0.538941	-1.38031	0.160719	-0.538491
ARHGEF19	0.521022	-0.791776	-0.0242801	-1.04217	-1.17668	-1.40088	-0.418507	-0.36528	-1.17645	-1.66486	-3.35918	-1.86088	-4.14288	-4.20247	-1.24158	-3.01098	-1.94281	-2.57608	-3.17695	-2.62896
ARHGEF2	2.47823	2.30803	1.65102	1.83113	2.15793	2.98843	2.3454	2.25932	2.10346	2.03155	-0.623275	2.26673	1.76842	1.16593	3.49483	2.33153	3.6726	2.58052	-0.666944	1.64485
ARHGEF3	-2.63609	-1.26648	-1.72719	-1.72808	-3.98049	-1.61979	-2.04322	-0.431288	-1.10746	-1.20896	-3.50659	-2.24128	-2.48549	-2.44988	-1.83159	-2.57799	0.578585	-1.73819	-0.290255	-2.90116
ARHGEF33	-0.891537	-0.506735	0.173761	-1.50103	-2.91964	-0.558936	-1.48777	-1.55534	0.0623944	-1.46102	-2.91974	-1.56393	-0.855239	-2.36153	-0.515336	-2.42294	-2.13997	-2.91954	-1.99881	-2.46432
ARHGEF35	0.0409669	0.212169	0.238865	0.630371	1.01797	0.457668	0.709638	0.345265	0.879398	0.467588	1.16387	0.155269	0.610765	0.387271	0.0265679	0.531068	-0.264562	0.148565	0.768898	-0.393212
ARHGEF37	3.01669	4.26519	2.67199	3.3527	4.80619	5.24169	3.31696	3.14569	3.75042	2.08931	1.16409	4.63589	1.85999	5.8723	5.29669	3.62649	0.161963	5.65329	1.73962	2.24461
ARHGEF38	0.122788	0.09659	0.288586	0.311992	0.150989	0.099289	0.030759	0.453586	0.221419	0.295909	0.320488	-0.33061	-0.140614	0.327592	0.092889	-0.052111	-0.465841	-0.277614	0.163219	0.271009
ARHGEF4	1.40364	1.65384	0.540036	0.514042	1.73834	0.274139	0.248909	0.284036	-0.0574315	0.276759	1.28844	-0.80486	0.633736	0.104642	-1.08756	-0.598461	-0.879991	-0.126664	-0.0737315	-0.796341
ARHGEF5	3.59865	3.43775	2.85174	4.43205	2.74795	6.11675	4.19932	2.93374	5.48118	4.09467	5.72035	4.23075	4.92774	7.01145	5.93775	5.48065	5.41442	3.88694	1.55948	6.12867
ARHGEF6	0.931557	3.09566	2.37375	0.655461	1.95786	1.68176	1.07673	1.81415	0.939688	1.63998	-0.511143	2.27696	-1.03885	-0.363239	2.83906	1.73026	4.20553	2.77945	1.08179	2.08188
ARHGEF7	-0.214816	0.274186	0.199382	1.23699	0.209685	1.48148	0.0512545	0.943182	0.382315	0.829105	0.378384	0.652686	0.347282	0.798088	0.304785	0.155785	-0.189845	-0.311418	1.61861	0.354305
ARHGEF9	-4.14351	-1.8314	0.681692	-3.5753	-2.7731	-2.1223	-3.31163	-2.80721	-3.02837	-3.76558	-1.01771	-3.3578	-2.11491	-3.0599	-0.770405	-2.1503	-3.74223	-2.27621	-1.08037	-2.80078
ARID1A	0.374382	0.958984	0.18718	-0.0442136	1.35248	0.641683	-0.0328466	0.31678	-0.199887	0.170804	1.06428	1.38328	0.68568	0.668086	1.05868	0.299583	0.00885343	0.78568	0.289213	0.733404
ARID1B	-0.961705	-0.0462031	1.36569	-1.0548	0.262996	0.240796	-1.55903	0.256093	-1.55897	-0.444284	-1.55921	1.5775	0.339193	-1.001	-1.0437	0.0517959	-1.55903	2.65749	-1.55897	-1.10378
ARID2	0.0654555	-0.343043	0.489153	0.974759	-0.402044	0.713856	0.943526	1.20855	0.799686	1.11488	1.12466	0.0698575	1.05255	1.80166	0.384056	0.334356	-0.0100735	-0.480347	1.67809	0.219077
ARID3A	0.222573	-0.437625	0.189871	0.045577	-0.366326	0.273274	-0.011756	-0.081829	-0.145196	-0.0410058	0.810873	0.088775	0.358071	0.288577	0.152674	-0.076526	0.115644	0.321871	-0.480496	0.390994
ARID3B	-0.444666	0.507836	-1.85057	-1.49466	0.0424351	-0.886565	-1.27049	-0.461568	-1.14323	-0.891745	-3.69817	-1.36396	-4.41877	-3.03596	0.419835	-1.95356	0.809705	-3.43607	-3.11043	-1.99394
ARID3C	-0.531504	-0.531102	-0.531306	-0.0271001	-0.531403	-0.531203	-0.531333	-0.531306	-0.531273	0.131217	-0.531504	-0.531102	-0.531306	-0.5313	-0.531403	-0.531203	-0.531333	-0.531306	-0.531273	-0.0760829
ARID4A	-1.21241	-1.21201	-1.21221	-1.21221	-0.0309081	-1.21211	-1.21224	-1.21221	-0.107778	-1.21219	-1.21241	-1.21201	-1.21221	-1.21221	-1.21231	-0.715608	-1.21224	-1.21221	-1.21218	0.301212
ARID4B	0.374554	0.446756	-0.00364824	-0.723442	1.24045	-1.11425	-0.294075	-0.0158482	-0.314715	-0.179525	0.809054	-0.632844	-0.616748	0.362658	0.570255	-0.215845	-1.39028	-0.965348	0.383085	-0.00162504
ARID5A	-0.695256	0.195146	0.888742	-0.00195176	-0.634155	-0.201355	1.56442	0.940242	0.937775	-0.100535	-2.29386	-0.212854	-1.86356	-3.17575	1.47295	0.211545	2.30492	0.523842	0.612075	0.472165
ARID5B	-0.970625	-0.970223	-0.013027	-0.970421	-0.970524	0.437976	0.121646	-0.575427	-0.314994	1.1984	-0.970625	-0.138923	-0.429827	-0.970421	-0.455124	-0.970324	-0.528654	-0.970427	-0.594394	-0.970404
ARIH1	1.66599	2.29449	1.58379	2.0127	2.37039	1.50369	1.91846	1.51359	1.66752	1.75921	1.64009	0.845494	0.17529	1.0402	1.15729	1.77199	2.15726	0.89909	2.17832	1.62651
ARIH2	0.745679	0.133281	-0.222423	0.405083	0.0160799	0.59518	0.38215	0.589077	-0.21679	0.1557	0.509279	0.966381	1.40298	0.834983	0.85488	0.32178	0.00374986	0.0694769	0.44491	0.1087
ARL1	0.813757	0.313459	0.288155	0.615761	0.173358	0.370558	0.572428	0.706955	0.492088	0.593078	0.672457	0.896559	0.991355	1.12056	0.539258	0.724458	0.761128	0.208355	0.509688	1.17318
ARL10	0.499274	0.427176	1.23847	-0.0429222	-0.00302517	1.20427	1.26644	0.604772	1.1871	0.691395	-0.905826	-0.203524	0.649072	-0.257522	-0.982825	-0.785425	-0.839355	-1.12293	0.572005	-0.117105
ARL11	0.0796022	-0.502296	-0.2045	-0.112194	-0.543797	-0.378897	-0.0200268	0.0434002	0.0290332	0.0883234	0.0757022	-0.0576958	0.0508002	-0.0354938	-0.276397	0.0830032	0.0118732	-0.3346	0.0657332	0.0120234
ARL13A	0.831362	1.66086	1.29426	0.657466	1.62586	1.69136	0.332133	-0.0332405	0.135293	0.631283	1.79596	1.41326	1.09736	0.557066	1.67916	0.541663	0.348433	0.94436	1.38379	0.415783
ARL13B	-1.38185	-1.53814	-1.11445	0.066758	-2.14574	-0.440445	-0.278875	-0.112748	-0.366415	-0.266825	-1.05615	-0.180744	-0.223548	0.318158	-0.089045	0.000755045	0.205925	-0.635548	0.421285	-0.327325
ARL14	-0.165427	-0.341825	-0.177429	-0.358123	-0.364926	-0.458526	-0.0799564	-0.167229	-0.215896	0.125094	-0.193027	-0.462025	-0.472929	-0.499023	-0.491226	-0.955726	-0.430856	-0.760729	0.252804	-1.09111
ARL15	-1.36697	-2.02217	-0.541474	0.426032	-2.23087	-0.736271	0.219599	0.463826	0.119059	0.31385	-0.622472	0.77643	0.791326	0.632032	0.698929	0.740229	1.0906	0.0957264	0.260959	0.31215
ARL16	-1.44306	-2.55136	-1.06477	-0.207659	-2.46296	-0.653362	-0.614692	-0.319765	-0.482432	-0.117142	-1.13886	-0.436561	0.0018346	0.0084406	-0.381062	-0.291362	-0.534592	-0.525565	-0.401832	-0.800942
ARL17A	-1.96349	-1.96309	0.289905	-0.151989	-1.07949	-1.96319	-0.256822	-0.148195	0.190638	-0.504772	-1.13319	-1.13179	0.101005	-1.00399	0.185508	-0.170392	0.933778	-0.316095	-0.338562	-1.16257
ARL17B	-0.185358	-0.215056	-0.54596	-0.211454	-0.789057	-0.415457	-0.481287	-0.22216	-0.559827	-0.228137	-1.14696	-0.0758558	0.0640402	-0.300454	-0.133257	-0.247657	-0.0494868	0.0405402	-0.272927	-0.286037
ARL2	-1.57872	-0.743017	-0.436121	-2.25971	-2.20452	-1.05052	-0.955648	-0.760221	-0.465788	-1.0596	-3.50772	-1.28452	-2.64662	-2.85831	0.521482	-0.939418	-0.578148	-2.32032	-1.58089	-1.2024
ARL2BP	-1.15372	-1.41462	-1.44792	-2.15672	-0.680722	-2.40952	-0.825952	-1.36702	-1.67659	-2.0437	-1.16502	-2.31982	-1.53062	-1.19752	-1.27082	-2.09122	-1.78265	-1.75352	-1.13619	-1.2545
ARL3	-0.489602	-0.4892	-0.489404	-0.489398	1.3326	-0.489301	-0.489431	-0.0944044	-0.489371	-0.489381	-0.0156024	-0.4892	0.0511956	-0.489398	-0.489501	-0.489301	-0.489431	-0.489404	-0.489371	-0.489381
ARL4A	-0.240568	-0.240166	-0.24037	-0.240364	-0.240467	-0.240267	-0.240397	-0.24037	0.415063	-0.240347	-0.240568	0.591134	-0.24037	-0.240364	-0.240467	-0.240267	0.201403	-0.24037	-0.240337	0.838853
ARL4C	2.60246	1.44856	0.10816	1.50037	-0.656537	0.986763	2.57783	2.17796	1.28879	0.887683	-3.29434	-0.442036	0.69956	-0.124534	0.739363	-1.71394	1.78463	-0.90834	-0.463907	1.08938
ARL4D	0.655033	0.281535	0.792031	0.764137	-0.345566	0.136034	1.1552	1.53733	1.01186	1.00665	-2.05837	-1.41317	-0.863569	-0.207063	-0.503066	-1.09767	0.221504	-2.01177	0.977764	-1.02635
ARL5A	0.300486	0.367388	0.501584	0.29959	-0.234613	0.546787	-0.242943	-0.0923161	-0.598483	0.0509071	-0.135214	0.656088	0.224584	0.80119	0.505987	0.417187	0.212057	0.359584	0.343917	0.432407
ARL5B	-2.23987	-2.43077	-1.04317	-0.941669	-3.46207	-1.38587	-1.584	-0.596475	-0.971742	-0.821552	-1.47337	-0.610671	0.140425	0.729731	-0.645872	-0.251972	-1.0026	-0.859675	-0.277442	-0.688852
ARL5C	-2.31764	-1.87163	-0.994339	-1.16423	-2.69844	-0.907936	-0.794666	-1.08194	-0.484006	-1.71512	-4.39894	-1.53993	-4.66274	-4.21153	-0.748036	-0.837036	0.103634	-1.06644	-2.64531	-1.49432
ARL6	0.69945	0.349552	0.0630481	0.0890541	0.408551	-0.283849	0.124821	0.497048	0.0591811	0.259771	0.85335	0.140452	0.361548	0.372154	0.542051	0.743851	0.165721	0.278648	0.672481	0.464071
ARL6IP1	-1.08486	-1.41745	-0.731258	-0.418752	-1.22185	-0.796555	-0.962685	-0.559958	-1.08312	-0.757435	-0.195656	-0.421854	0.173542	0.102848	-0.0425548	-0.705655	-0.971585	-0.904658	0.0691752	-0.353435
ARL6IP4	0.591043	0.904645	0.767541	0.877247	0.956944	2.43464	0.378514	0.183741	-0.396726	0.368965	1.28864	0.281245	-0.431459	0.407147	0.127144	-0.212356	-0.687786	0.0567414	0.279274	-0.728335
ARL6IP5	0.944439	0.266441	-0.0143634	0.884043	0.60024	0.58524	0.41331	0.348537	0.26127	0.59866	0.542239	1.36234	0.506037	0.687543	0.70904	1.09304	0.87961	0.910337	0.24507	1.17196
ARL6IP6	0.566269	-0.348329	-0.0295331	0.676773	-0.19273	0.66537	0.55344	0.715767	0.4188	0.57889	0.684369	0.664371	0.350567	0.419573	0.0178699	0.34277	-0.12156	-0.258333	1.1879	0.25479
ARL8A	0.397351	0.304953	-0.159051	0.491455	-3.52435	1.34775	0.582322	0.280549	0.121082	0.496573	0.547251	-1.32975	0.0785494	1.10456	-1.08495	-1.34025	-1.00568	-0.682251	-0.381618	-0.555527
ARL8B	-1.89733	-1.75192	-0.941327	-2.31872	-4.72652	-2.36992	-0.725254	0.467873	-1.27269	-0.592004	-3.21593	-0.364923	-1.23023	-2.31602	1.80718	-0.473324	2.92285	-0.764327	0.459806	-1.441
ARL9	11.9375	10.2	10.0626	10.7609	11.2683	11.0958	11.7879	12.7622	11.6353	9.99244	8.60862	12.0943	12.2285	9.02673	11.2227	10.7715	10.5386	11.6486	12.083	11.1927
ARMC1	-1.12527	-2.03797	-0.73407	-0.437264	-2.27857	-1.29747	-0.353197	-0.19557	-0.413637	-0.397747	-0.789668	-0.360166	1.05093	0.556736	0.475633	-0.171067	-0.122997	-0.84887	-0.478437	-0.349747
ARMC10	-0.168683	0.0372187	-0.154185	0.0464207	-0.357782	0.413218	-0.269812	-0.0985853	-0.0243523	0.00653792	0.333617	0.387519	0.106915	0.0259207	0.523118	-0.136182	0.781588	-0.241485	0.342948	0.150738
ARMC2	-0.760904	1.54	-0.706606	-1.5413	-0.974903	-0.599203	-0.649033	0.589294	0.390827	-1.50128	-0.670104	0.176698	-1.24921	-0.5675	0.0930973	-0.204503	0.00506735	-1.08591	-0.766973	-0.418082
ARMC3	-1.93072	-0.115215	-2.52802	-2.52801	-2.52812	-1.11962	-2.52805	-1.56852	-0.805386	0.243404	-1.17432	0.843985	0.0570811	2.17389	0.597684	1.45298	-2.08625	-1.15002	-1.85419	0.607904
ARMC4	-0.75185	-0.707248	0.0800483	0.549554	-0.798549	0.487051	0.297721	0.376948	0.527281	0.592471	0.32835	-0.0166477	0.560548	0.896854	0.200151	0.246451	0.462621	0.0849483	0.483381	0.389771
ARMC5	1.06519	1.087	0.622992	1.2735	-0.361405	1.9635	1.49527	1.75419	1.81823	1.82582	1.72939	1.0745	1.25289	-1.2063	0.780295	0.786195	0.578065	0.0648925	1.33363	0.430916
ARMC6	-0.822862	-0.78136	-0.298764	0.301142	-0.988561	0.713139	-0.123291	-0.0963635	0.283569	0.0618597	0.335938	0.0850405	0.170936	0.312942	-1.79976	-1.31036	-1.16939	-1.17266	0.572269	-0.70854
ARMC7	-0.989167	-1.29667	0.142231	-0.317663	-1.98327	-0.838666	0.150104	0.169731	-0.224936	-0.0462461	-1.88697	-1.28777	-1.51057	-1.24846	-0.835766	-1.05987	-0.425796	-2.19347	-1.07134	-1.33015
ARMC8	1.35566	1.68856	0.513959	0.601065	1.25716	2.24206	-0.0452683	0.368659	0.288892	0.503882	1.17386	0.914463	0.253359	-1.07974	-0.290838	0.743562	-0.991668	1.30676	-0.176908	0.511782
ARMC9	-0.280555	-0.138353	1.21414	-0.794951	0.964946	-1.29905	-1.29918	-1.29916	-1.29912	-0.636634	-0.183555	-1.29895	-1.29916	-0.339851	-0.783854	-1.29905	-1.29918	-0.682757	0.692476	-1.29913
ARMCX1	1.75875	2.04005	0.626544	1.64025	2.62135	1.48425	1.25282	1.36584	1.26808	1.55297	2.15915	1.52345	1.06314	1.38505	-0.322453	1.45495	0.732017	1.54964	1.46848	1.59467
ARMCX2	2.44218	2.59918	4.90918	1.05038	2.47978	2.57528	2.20085	0.603277	1.39301	0.3538	0.592779	-0.760719	0.172077	-0.202917	0.43318	1.47098	0.0186498	2.64438	-0.76089	1.2274
ARMCX3	0.670071	0.102573	-0.0332308	0.686175	-0.0917278	0.332872	0.535142	1.13487	0.469202	0.782392	1.14897	1.15607	0.445269	1.49698	0.769772	0.825272	0.664542	0.447169	0.986102	0.832292
ARMCX5	-1.98175	-1.23095	0.0595452	-2.83965	-2.46755	-0.724252	-1.84658	-1.13215	-1.75692	-1.73853	-2.00175	-1.58785	-2.49375	-2.20235	0.475648	-1.57535	-0.255282	-1.53915	-1.58242	-1.20073
ARMCX6	1.45619	1.4635	0.963192	0.616798	1.28489	1.07819	0.204765	0.793792	-0.0942752	0.058315	1.70479	1.4589	1.02439	1.2136	0.555795	0.533795	-0.444335	0.0893918	1.03302	1.16432
ARMS2	-1.09304	-0.355838	2.27416	0.0164637	-0.795839	0.904361	-0.0740693	1.05466	0.156291	0.595181	-1.81144	0.209462	-0.455642	-1.39654	-0.522839	2.62796	-0.338269	-0.264742	3.40349	-0.480319
ARNT	-1.98586	-1.24146	-1.05796	-0.314654	-1.54696	-0.999557	-0.0734871	0.00433995	-0.703827	-0.404137	-1.90996	-0.148956	-1.62146	-2.53215	2.07064	-1.12506	1.56971	0.11864	-0.481527	-0.742937
ARNT2	-1.138	2.1229	-0.156704	-1.7488	0.425999	0.240099	-1.88323	-1.59	-1.05627	-1.23888	-3.4005	0.8786	-3.4574	-2.407	0.00849867	-0.258301	1.10657	-1.3714	-1.14997	-2.14358
ARNTL	0.844168	1.12607	0.125166	0.310272	0.696269	-0.0140313	0.529739	0.554866	0.340799	0.530789	-0.710332	-0.21303	-0.428934	-1.09493	-0.138131	-0.282131	0.423039	0.233266	-0.702801	-0.117011
ARNTL2	-1.36778	0.269818	-1.96509	-1.96508	-1.96518	0.964217	-0.258613	-1.57009	-0.518753	-1.96506	-1.96528	1.03752	-1.96509	-1.96508	-0.311283	1.89862	-1.18551	-1.96509	-1.58905	-1.96506
ARPC1A	0.4645	1.2199	0.395098	0.0272041	0.998401	0.460201	-0.0199289	-0.603402	0.388331	-0.167979	1.1231	0.523902	1.2866	-0.624396	-0.239099	-0.582999	-0.272929	-0.342602	-0.253269	-1.25768
ARPC1B	2.77176	2.00257	2.98406	3.12717	1.88997	2.30707	3.08774	2.94536	3.2052	3.10179	0.780864	2.27337	1.24186	1.79357	2.41947	1.87947	1.30474	0.551362	3.9234	0.613185
ARPC2	1.28748	1.20398	0.408174	0.52208	1.41588	1.09458	0.343847	0.546574	0.302007	0.390597	1.13728	1.17438	0.887274	0.76458	0.547477	0.583777	0.242247	0.595174	0.606607	0.976597
ARPC3	-1.34182	-0.101119	-2.08322	-1.38582	-1.93252	-0.55972	-1.59825	-1.08332	-2.28629	-1.5588	-3.42462	-2.09232	-2.87922	-2.94782	-0.26912	-1.64192	-0.55645	-1.20702	-0.99609	-1.8204
ARPC4	3.18175	0.15095	1.19315	3.00395	-0.0834506	2.39555	2.45972	2.54475	3.17968	2.42547	2.12065	2.94075	3.77545	2.57465	6.15665	1.37775	3.24302	3.31475	0.250979	3.17927
ARPC5	0.796184	0.101886	-1.69372	0.426088	-1.69381	-0.285315	1.04166	1.73398	0.635515	-0.578994	-1.21992	-0.338114	-0.760718	-1.13571	0.710485	0.659185	1.56916	0.548482	-1.31768	-0.180294
ARPC5L	0.471491	0.667993	0.240589	-0.0610054	0.598892	0.0399916	-0.0409384	0.305189	-0.505178	-0.0784882	0.377791	0.667793	0.0148886	0.238995	-0.582308	0.213292	0.0414616	-0.320311	0.126222	0.0197118
ARPM1	-0.2351	-0.832198	-0.832402	0.795904	-0.832499	-0.832299	0.259671	0.343498	-0.176969	-0.169879	-0.00229977	-0.000897775	-0.291802	-0.832396	-0.317099	-0.335799	-0.390629	-0.832402	0.482831	0.480221
ARPP19	-1.35098	-1.72848	-1.04048	-0.697077	-1.77728	-0.63898	-0.84551	-0.679983	-0.82025	-0.79006	-0.950681	-0.796779	-0.610383	-0.352377	-0.40268	-0.60618	-0.34031	-0.0534827	-0.31495	-0.86106
ARPP21	-1.61321	0.27749	-0.338514	-1.04891	-0.587811	-1.33931	-1.02104	-1.53371	-1.37658	-0.412691	-0.862412	-0.19981	-1.35421	-1.49841	-0.565611	1.03939	-0.428141	2.44879	-0.445181	-1.04439
ARR3	2.71286	3.32036	1.53656	1.27657	3.04686	1.36066	1.21823	1.20196	1.05979	0.897884	0.814363	2.13736	0.0734608	1.13307	0.939664	1.19226	0.115934	1.67056	1.09929	0.454184
ARRB1	1.58315	1.97385	1.29915	0.862453	1.97445	1.52705	0.24642	0.387147	-0.0742199	0.59157	1.41805	1.57155	0.507547	0.141253	0.32805	0.87325	0.71052	1.44045	0.62218	1.37527
ARRB2	1.7552	1.19031	-0.881297	1.73901	-0.981394	1.14581	0.443776	0.975703	0.217336	3.33093	1.3811	0.445907	-0.196097	-0.660291	2.96091	3.96161	0.0909757	4.4505	2.17104	1.05233
ARRDC1	1.51677	1.63977	1.34477	1.24018	1.85457	1.32457	1.00184	1.04997	1.0642	1.13449	1.30477	1.08217	0.580169	0.606375	0.0407725	0.978572	0.314442	1.54757	0.726702	1.29699
ARRDC2	0.349296	-0.783302	-0.173206	0.1156	-3.3621	-0.0223029	1.14357	0.577994	-0.228673	0.764717	-2.2208	-1.2958	-1.36681	-1.502	-0.175903	0.258897	-1.37933	0.709294	-2.63257	-0.984683
ARRDC3	-0.494218	-1.79172	-1.89592	-2.95571	-1.60262	-4.09442	-2.50235	-1.26972	-2.15629	-2.5564	-2.88022	-2.61842	-2.89142	-1.35871	-1.22742	-2.76662	0.0125527	-3.12692	-2.50319	-2.4092
ARRDC4	-3.99299	-1.64148	-1.31709	-2.61088	-2.95788	-1.27368	-3.03411	-2.70109	-2.60925	-0.651065	1.58481	-2.43258	-0.990288	-1.75038	-0.514285	-2.40138	-3.00581	-3.40839	-1.45095	-3.14846
ARRDC5	-1.31262	0.741585	0.593481	-1.15821	0.270784	0.598084	0.630554	-1.62662	-0.177286	-1.2165	-1.50112	-0.975615	0.0168811	-2.33121	-1.43702	0.0216841	-0.675946	-0.953219	-1.19979	-2.3312
ARSA	-1.07118	-0.748873	-0.448877	0.188029	-1.20797	0.370126	-0.714404	-0.361877	-1.12984	-1.44225	-0.632175	0.379827	-0.505177	-0.0243711	3.44913	0.0626259	0.763696	-0.170477	0.329656	0.667146
ARSB	-0.629688	-1.43429	-0.0467904	0.583616	-1.55449	0.124613	0.991583	0.89561	0.883643	0.345833	-1.49589	-0.0700864	0.31601	0.632716	-0.184687	-0.0573874	0.0925826	-0.76149	0.0401426	-0.376567
ARSD	0.290611	0.702413	0.639109	1.37182	0.891512	0.911112	0.741682	1.42811	1.20064	1.21863	1.79231	0.923713	1.08411	1.85122	0.862412	0.994112	1.70298	1.77241	1.40124	-0.111167
ARSE	2.01229	2.23479	2.02139	0.674093	1.84589	1.11159	0.31956	0.109987	-0.0869796	-0.540389	-0.204711	0.285891	-0.249413	-0.955007	-0.53691	0.24129	0.44386	1.51999	-3.01388	1.39921
ARSF	3.56156	3.86196	2.48206	2.17556	3.27976	2.32266	2.23903	2.46866	1.44329	2.24298	-3.73984	0.567663	-2.50304	-0.765235	-1.31834	3.32776	-1.00567	-0.670041	2.90349	-0.658018
ARSG	-1.42467	-0.292067	0.334229	-0.122665	-1.56447	-1.03347	-0.677898	-0.233871	-0.296838	0.410152	-0.585369	0.0514329	1.62963	-0.262065	1.52033	0.0822319	0.250002	0.192429	1.19176	-0.331848
ARSH	-0.364958	-0.364556	0.59264	-0.364754	-0.364857	-0.364657	0.282213	0.0302397	0.290673	1.09376	-0.364958	-0.364556	-0.36476	-0.364754	0.150543	0.500543	0.0770127	0.25164	0.0112727	-0.364737
ARSI	-0.792071	0.720931	-0.791873	-0.791867	-0.79197	0.0778299	-0.7919	-0.791873	-0.79184	-0.79185	-0.792071	-0.791669	-0.791873	-0.791867	-0.79197	-0.79177	-0.7919	-0.791873	-0.41584	-0.79185
ARSJ	1.98443	1.42153	0.233231	0.391437	0.697034	-0.607966	1.421	2.32863	0.372064	0.890354	0.411833	0.807735	1.01103	2.23144	0.391334	0.00583368	-0.196896	-0.137469	2.02196	0.503054
ARSK	0.112319	-0.186279	-0.263183	0.343023	0.0480203	0.82882	0.42489	0.631217	0.10665	0.89694	-2.33648	0.653421	1.73902	0.0602233	0.35122	0.0200203	0.24789	0.314517	1.07865	-0.0730595
ART1	-0.658852	-0.65845	-0.658654	-0.154448	-0.658751	-0.658551	-0.658681	-0.658654	-0.658621	0.00386901	-0.658852	-0.65845	-0.658654	-0.658648	-0.658751	-0.658551	-0.658681	-0.658654	-0.658621	-0.658631
ART3	2.91402	-0.367079	-0.367283	0.509723	1.89682	-0.36718	0.27969	0.337317	-0.36725	0.74744	0.106519	-0.367079	-0.367283	-0.367277	-0.36738	-0.36718	0.0744895	0.679617	0.30655	0.71194
ART4	-0.901742	-0.90134	-0.901544	-0.901538	-0.393041	-0.901441	-0.901571	-0.506544	-0.901511	-0.90152	-0.901742	-0.90134	-0.901544	-0.901538	-0.901641	-0.901441	-0.901571	-0.901544	-0.901511	-0.90152
ART5	0.892849	-0.125549	1.80985	2.12655	-0.12585	0.74395	2.18502	0.269247	-0.12572	-0.12573	-0.125951	-0.125549	-0.125753	-0.125747	-0.12585	-0.12565	-0.12578	-0.125753	0.25028	-0.12573
ARTN	-1.02165	-1.28975	-1.92535	-1.37525	-3.86105	-0.64805	-1.92378	-2.49675	-1.53172	-0.493029	0.573049	-2.12185	-3.32035	-2.11205	-0.25655	-1.29285	-0.59808	0.225747	-1.12632	-1.87263
ARV1	0.198055	0.109457	-0.149347	-0.465241	-0.646344	-0.00734435	0.111126	0.180553	-0.0329144	-0.350424	0.0211546	0.362757	-1.01295	-1.17544	-0.342144	-0.379244	0.104026	-0.184647	-0.957214	0.237076
ARVCF	4.73142	4.19302	3.83632	2.92302	4.01192	4.48042	4.75819	4.30832	4.22595	5.27684	-4.00248	-1.38168	2.92032	-2.78888	1.03452	-0.973381	1.26949	-1.05698	8.29765	-0.330261
ARX	-2.31657	-2.31617	-0.380773	-2.31637	-2.31647	-2.31627	-2.3164	-0.377573	-1.21194	-0.85785	-1.20077	-2.31617	-1.77577	-1.35707	-0.31447	-1.81977	-1.8746	-2.31637	-0.55874	-1.00375
AS3MT	0.701253	1.83535	1.53745	1.66956	2.05495	3.04495	0.566724	-0.422949	-0.463016	0.513274	1.63635	0.121855	-0.209549	-0.685243	-1.09135	0.397954	-0.208276	0.995951	-0.413616	-0.726826
ASAH1	0.261383	-0.748815	-0.919419	0.091587	-0.715716	-0.363016	0.418954	0.253281	-0.140086	0.381304	0.368283	0.629385	0.100281	1.10659	0.671184	0.360184	0.721754	-0.585919	0.166514	1.7213
ASAH2	-1.95916	-1.34115	-2.02676	-1.33805	-1.94166	0.137945	-1.96169	-1.15416	-0.902925	-1.32813	-3.69686	-1.02705	-3.27216	-3.00675	0.169045	-0.800655	1.06761	-0.981958	-2.48013	-0.810935
ASAH2B	0.181875	3.62428	3.20537	0.461579	1.22288	-0.415324	0.231546	0.289173	-0.415394	0.247097	2.65328	-0.415223	-0.415427	-0.415421	-0.415524	-0.415324	-0.415454	-0.415427	0.505306	0.0397966
ASAM	-1.50189	-1.89948	-1.33759	-2.11648	-4.46009	-1.51249	-0.288315	-0.188688	-0.535055	-0.106865	-1.36379	-1.97188	-1.18849	-0.176282	-0.578885	-0.262085	-0.852215	-2.35669	-0.626755	-0.850965
ASAP1	-1.1088	-1.9154	-1.5572	0.641907	-1.276	0.207204	0.370974	-0.301399	0.659034	0.340424	-1.5406	-0.350795	0.949901	0.938907	0.211104	0.685304	-0.735126	-0.523599	1.38733	-0.726676
ASAP1IT1	-0.0741358	-0.0737338	-0.0739378	-0.0739318	-0.0740348	-0.0738348	-0.0739648	0.321062	-0.0739048	-0.0739146	-0.0741358	-0.0737338	-0.0739378	-0.0739318	-0.0740348	-0.0738348	-0.0739648	-0.0739378	-0.0739048	-0.0739146
ASAP2	-1.48569	-0.781588	1.23731	-1.49859	0.704911	0.693311	-0.627919	-0.868592	-0.899659	-1.63627	-2.82929	-0.675688	-3.43099	-2.62459	-0.508689	0.719011	0.367981	-0.626192	-1.56806	0.334931
ASAP3	1.96864	2.89554	0.701836	0.798242	1.88284	1.61964	0.609709	-0.511564	0.315569	0.41446	-4.15056	0.64594	-3.02566	-3.32356	0.544539	0.884839	2.04911	0.262136	-2.54363	1.27396
ASB1	2.07044	0.891645	0.691041	3.17565	0.441844	3.93104	3.59991	5.06584	4.39897	6.43406	-0.992157	1.92945	3.08914	3.78335	3.21204	4.93564	6.22201	-1.20586	-0.507026	5.87816
ASB10	-2.24649	-3.59059	-0.85719	1.09172	-1.95249	4.13101	1.51308	-1.43259	1.24724	0.257533	-3.59099	7.30661	-2.34969	0.239216	-0.205987	10.0932	9.32028	12.2206	-2.91696	4.08893
ASB11	-0.365717	-0.793815	-0.207519	-0.120713	-0.471116	-0.474216	0.173954	0.503881	0.287014	0.100504	0.0678826	0.182085	0.216881	0.426687	0.377584	0.264184	0.0556536	-0.408219	-0.438986	0.155504
ASB12	-0.699056	-1.69065	-0.215958	0.245148	-2.57215	0.429045	0.0848151	-0.239058	-0.0369249	0.0887653	-1.64026	-0.860954	-0.682858	0.110648	-0.292055	-0.267155	-0.204085	-0.894358	-0.528625	-0.669335
ASB13	-2.41598	-0.209377	-1.45068	-2.16617	-1.85998	-1.80998	-2.11251	-1.76578	-2.11675	-2.57056	-2.98338	-2.70988	-4.71828	-3.74847	-0.783678	-1.68538	-1.29181	-2.11918	-0.353648	-2.89126
ASB14	1.5717	-0.0348008	1.0683	0.640201	-0.304402	0.715898	2.37067	2.0667	2.28553	1.54442	-5.3542	2.4477	1.3679	-3.6051	0.732998	2.321	5.09477	1.5956	-1.23527	2.68642
ASB15	-1.51733	-1.83503	-3.02843	-0.882126	-1.66953	-1.16743	-2.20716	-1.42533	-1.8744	0.024491	-1.22773	-1.10893	-1.11283	-1.34893	1.63037	-1.22693	-1.63426	-1.05863	0.299501	-1.00881
ASB16	-0.213462	-0.46566	-0.247264	0.130342	-0.802061	-0.157561	0.146909	0.160136	-0.00253133	0.205759	0.376638	-0.12306	0.113836	0.136442	0.121739	0.236639	-0.415391	-0.479864	0.329869	0.382259
ASB17	-0.167435	-0.167033	-0.167237	-0.167231	-0.167334	-0.167134	-0.167264	-0.167237	-0.167204	-0.167214	-0.167435	-0.167033	-0.167237	-0.167231	-0.167334	-0.167134	-0.167264	-0.167237	-0.167204	-0.167214
ASB18	2.45971	1.88351	0.804706	2.10611	2.69461	2.91031	2.08668	3.08891	3.23624	2.36473	-1.46079	1.78011	-2.03579	0.520412	6.12311	2.94031	6.17018	4.30301	0.0230395	2.52743
ASB2	-1.72362	0.517085	0.131681	-0.268013	-0.742716	-0.269216	-2.06145	0.390181	-0.963686	-0.447796	-3.57662	0.00788526	-4.12142	-1.83501	0.0746843	-1.08122	1.70635	-1.17082	-2.94769	-0.804796
ASB3	0.863978	0.46908	0.505376	0.731482	1.27148	0.0139789	0.648249	0.348476	0.704809	0.652399	0.894778	0.70548	0.623276	0.806782	0.146879	0.299679	-0.273051	0.195476	-0.0984911	0.709599
ASB4	-0.322909	-0.0652067	-0.158011	-0.0867047	-1.51791	-1.22901	-0.0376377	-0.638211	-2.12708	-0.386288	-2.98581	-1.51011	-2.98391	-3.6091	0.362892	-0.792708	1.51846	-0.120811	-1.96588	0.00371247
ASB5	0.394489	0.551191	0.848987	0.172593	0.26959	0.92269	-0.12794	0.0443871	-0.53988	0.0719103	-0.337411	0.243091	-0.0386129	-6.94147e-06	-0.19541	-0.0587099	0.32896	0.311187	-0.88748	0.40581
ASB6	0.178309	0.422611	0.103407	-0.159987	0.43091	0.21391	-0.23152	-0.400093	-0.0906599	-0.19797	0.0427091	-0.468489	-0.440193	-0.246787	-0.38319	-0.28559	-0.22982	-0.0698929	-0.30276	-0.0226697
ASB7	1.25018	3.38529	1.08078	1.76819	-0.441715	2.26629	1.00166	1.58328	0.957615	0.100905	-3.82552	1.20459	-2.26702	-3.05131	2.74359	-0.887915	4.05256	1.71808	-0.334585	1.25271
ASB8	0.470506	-1.24629	1.2913	1.09401	-1.50999	-0.00969333	2.07568	2.6942	1.84744	1.34663	2.77101	1.68461	2.039	3.09691	1.89601	2.27201	0.137677	0.661304	2.72694	1.87363
ASB9	-0.783223	-0.782821	0.744875	0.216781	-0.783122	0.625378	0.309048	1.15577	0.321408	1.1856	-0.783223	-0.782821	-0.242425	0.176281	2.34268	0.375678	-0.341252	-0.166625	-0.406992	2.0862
ASCC1	-2.8573	-2.8569	-2.85711	-2.3529	-1.9733	0.479098	-2.85713	-2.85711	-2.20167	-2.85708	-2.8573	-2.8569	-2.85711	-2.8571	-2.8572	-2.857	-2.85713	-2.85711	-2.85707	-2.85708
ASCC2	0.683638	0.81054	0.478836	0.566842	0.783339	0.623939	0.461709	0.383436	0.218669	0.226659	0.549738	0.44624	-0.104164	0.0444422	0.124639	0.0774392	0.106609	0.603836	0.356969	0.540759
ASCC3	-0.614094	-0.613692	-0.613896	-0.10969	-0.613993	0.255807	0.478177	0.750304	-0.613863	-0.613873	-0.614094	0.741708	-0.613896	-0.61389	-0.098593	-0.117293	0.439077	-0.613896	0.059937	-0.613873
ASCL1	0.740616	1.29912	1.87561	1.89992	1.88882	3.25442	1.38889	1.29631	2.03175	0.976238	0.0874163	-0.393482	0.713314	-0.16888	0.575617	-0.220883	0.406187	-0.0230857	0.537247	0.388338
ASCL2	2.18258	2.62708	1.58168	1.12199	0.650883	1.74028	1.69395	0.74528	0.153813	0.536403	-4.19422	-3.57072	-4.76922	-3.37131	-2.11492	-3.35522	-1.55065	-2.53092	-3.31819	-2.4406
ASCL3	2.75411	0.415714	2.64621	1.14002	1.98561	2.93441	1.15328	1.87971	-0.278457	-0.278467	-0.278688	-0.278286	-0.27849	-0.278484	-0.278587	-0.278387	-0.278517	-0.27849	-0.278457	-0.278467
ASCL4	-0.505304	-0.504902	-0.505106	-0.000900309	-0.505203	-0.505003	-0.505133	-0.505106	-0.505073	-0.505083	-0.0313043	0.326398	-0.505106	-0.5051	-0.505203	-0.00850331	-0.505133	-0.505106	-0.505073	0.574117
ASF1A	-0.323312	-2.83731	-3.19241	-2.09761	-4.30561	-2.23741	-2.01904	-2.39871	-1.92258	1.57111	-5.32121	-2.60391	-5.19571	-4.90631	-2.00331	-2.06381	-1.83464	-1.59291	-1.56498	-2.48559
ASF1B	4.70708	3.73968	2.73638	4.18238	4.31488	3.26058	3.86125	4.39428	4.15671	4.1171	4.32008	4.99178	4.62148	4.80288	4.53128	3.89848	2.06465	4.55098	2.44881	5.1091
ASFMR1	-2.1588	-1.7156	-0.779607	-1.89	-2.5892	-0.431704	-2.37653	-1.21191	-1.24787	-1.68268	-2.6271	-1.4506	-3.49541	-1.7902	-0.596404	-1.7992	0.651766	-1.61711	-2.53897	-1.18618
ASGR1	2.40398	2.32058	2.30557	2.16428	2.33538	2.25008	1.91275	1.86067	2.01421	2.2849	2.45288	2.25458	2.32987	1.95488	1.86868	1.93268	1.06785	1.80597	1.86781	2.0629
ASGR2	-1.04143	-1.03753	1.77017	1.39637	-3.06953	0.840271	1.26694	1.54707	0.402801	0.524191	-2.23933	-1.71383	-1.82833	-1.46763	-0.665229	-0.228929	-0.816759	0.164168	-1.6591	-1.22121
ASH1L	-1.67385	-0.881844	-0.486748	-2.77754	0.218655	-1.47654	-1.44407	-1.66875	-2.25191	-3.29112	-1.63305	-1.03384	-3.16475	-1.02124	0.265055	-1.13864	0.153125	-1.15355	-2.92761	-1.95912
ASH2L	-0.0734743	-0.638472	0.264724	0.57723	0.183227	0.238127	0.928197	0.706324	1.18096	0.716947	1.62453	0.0833277	1.05762	0.57803	0.335227	0.728827	-0.304203	-0.317576	0.861657	0.0602469
ASIP	0.710825	-1.12297	-0.165777	0.295329	-1.12327	1.80613	-0.0311044	-0.163677	1.20606	0.335346	0.230525	-0.291673	-0.582577	1.50773	-1.12327	1.22973	-1.1232	-0.0762774	-0.747144	-1.12315
ASL	1.63701	2.35711	1.0177	0.53671	2.63011	0.784107	0.286577	0.302104	0.100337	0.289027	1.82761	1.25321	1.2591	0.87231	-0.384293	0.331707	0.281177	0.784604	0.478737	0.578727
ASMT	0.261597	0.0755987	-0.660405	-0.448699	0.257098	-1.6128	0.0844677	0.318695	0.182228	0.180218	-0.0919033	-0.567701	-0.586305	0.0114007	0.142798	-0.273902	-0.434032	-1.00301	0.451228	0.189918
ASMTL	1.83919	1.56019	1.64568	1.09199	1.97129	0.900687	1.24396	1.13478	1.27132	1.14991	1.13859	1.40929	1.19238	0.46979	1.47279	1.04299	1.04756	0.880484	0.903817	0.914707
ASNA1	0.129796	-0.0361023	-0.159406	-0.6003	0.104797	-1.0023	-0.692733	-0.253106	-0.600573	-0.409083	0.533996	-0.202502	-0.165706	-0.1189	0.00419668	-0.0639033	-0.0639333	-0.236706	0.614227	-0.0930831
ASNS	0.555322	0.234124	0.24922	0.139826	-0.0973772	2.27632	-0.631707	0.25202	-0.623247	0.457343	-0.163078	-0.447176	0.78562	-0.319374	0.163523	-0.413377	0.376593	0.36852	-0.604847	0.234743
ASNSD1	0.13601	-0.0523878	0.102008	-0.197386	-0.370589	-0.478489	-0.149619	-0.118292	-0.245159	0.100431	0.16871	0.374412	-0.0678918	0.207214	0.317911	0.428611	-0.245619	0.0807082	-0.418359	0.257631
ASPA	-3.53232	-4.87642	-1.78332	-2.01382	-3.69532	-4.00692	-1.54685	-1.58152	-1.37189	-1.8779	-3.76102	-2.37162	-3.16602	-2.24572	-1.32412	-2.12132	-0.581548	-1.98972	-3.39839	-2.641
ASPDH	-1.4477	-0.698097	-1.0407	-0.902195	-1.7012	-0.940598	-0.876528	-0.834801	-0.765868	-0.899578	-2.9736	-1.658	-2.3807	-2.5558	-0.198898	-1.1248	0.402672	-0.809001	-1.37317	-1.44668
ASPG	-1.29665	-0.422743	0.0103525	-0.905941	-0.705444	-0.919444	0.922226	1.08855	0.782586	0.569176	-0.897045	-0.804943	-0.805047	-0.480641	-1.21344	-0.574644	-0.465974	-1.62165	0.0910855	-2.69482
ASPH	-0.801337	-1.35224	-0.836339	-1.68153	-2.13824	-2.40034	-1.20247	-1.56664	-1.08691	-1.91152	-0.930437	-2.09744	-1.21374	-2.36443	-0.988336	-2.33524	-1.33827	-1.52244	-1.25871	-2.62022
ASPHD1	-0.505429	0.131773	0.441169	0.0768747	-1.04733	-0.588128	0.316042	0.463569	-0.0295983	-0.266508	-0.873729	-0.627027	0.524669	0.344775	0.382472	-1.13623	-0.421158	-0.303731	0.785802	-0.0643081
ASPHD2	1.36329	1.32349	-0.462014	0.870692	2.54529	0.644089	0.310759	-0.355814	-0.471981	-0.665791	0.0164876	0.85509	0.270786	-1.80641	-1.27321	0.180789	-0.404341	1.20599	-1.27148	0.000308807
ASPM	-0.893571	-1.93987	-0.694473	0.0232328	-1.98367	-0.0630702	0.0855998	-0.135473	-0.0354402	0.06525	-0.429571	-0.159269	0.348627	0.266333	0.19433	0.0140298	0.0631998	-0.702573	0.50986	-0.16505
ASPN	0.227094	0.349296	-0.434708	-0.534302	1.06869	0.552895	-0.411335	-0.142608	0.0402249	-0.205985	0.724994	0.729196	0.640492	0.157898	0.142795	0.347995	-0.200635	0.303192	0.451825	0.812615
ASPRV1	-0.855095	-0.763493	-0.545397	-0.115491	-1.60759	-0.540194	0.323176	-0.492797	0.456436	-0.510574	-4.6745	-1.59459	-4.5084	-4.40149	-0.851394	-1.16299	1.12598	-1.4159	-2.83526	-0.412874
ASPSCR1	-0.306521	1.72748	0.689977	-1.33792	0.92638	0.49618	-1.27195	-1.76452	-1.91949	-1.342	-2.51722	-0.309419	-3.66062	-2.54272	0.36598	-1.14562	0.71815	-0.515323	-2.52639	-1.1327
ASRGL1	1.01593	0.291136	0.910232	1.30384	1.11074	1.28024	1.10401	1.15933	1.26017	1.02676	0.606334	1.63664	1.26693	1.56094	1.13704	1.30374	0.346505	1.32963	0.395965	1.90756
ASS1	0.518274	0.523176	0.948272	1.90448	0.484775	1.51417	0.978145	0.565072	2.0837	1.6336	-3.49493	-2.03312	-4.32503	-3.05202	0.191975	0.260375	0.877745	-1.07273	-2.3334	0.560795
ASTE1	-0.268476	-0.326874	0.0794216	-0.387772	-0.276175	0.247825	-0.444305	0.0124216	-0.416645	-0.104855	-0.520276	-0.399074	-0.697178	-0.788972	-0.389475	-0.673975	-0.213205	-0.853678	-0.0395454	-0.573055
ASTL	-0.328163	0.0639392	-0.0487648	-0.851759	-0.170962	-0.147562	-0.731092	-0.493365	-0.652632	-0.385942	0.689837	-0.113161	-0.214565	-0.308459	0.174038	-0.460062	-0.367792	-0.660065	0.197568	-0.260242
ASTN1	-3.36031	-2.80121	-4.04071	-4.16501	-3.47841	-3.40021	-3.50974	-2.82711	-2.70938	-4.00769	-2.03221	-3.93451	-4.73521	-3.87021	-0.39741	-2.38021	-2.00454	-1.88961	-2.70838	-3.18229
ASTN2	-1.37153	-0.138924	0.281172	-0.875222	-0.407025	-0.118925	-1.74356	-1.43783	-1.1493	-1.48211	0.624274	-0.473324	-1.16783	-0.143222	-0.575125	-0.609425	-0.705755	-0.286628	-0.675095	-0.741605
ASXL1	0.0853355	2.00524	0.617333	-0.526661	0.710836	-0.993164	-0.171994	-0.522267	-0.617234	-0.752643	0.0891355	-0.792563	-1.16047	-1.42136	-0.319164	-1.13116	0.287806	-0.658767	0.551666	-1.85224
ASXL2	0.829321	0.333223	0.660419	0.347425	0.639522	0.232422	0.698992	0.234219	0.775052	0.682643	0.859021	0.170523	0.376919	0.395525	-0.382678	0.915922	0.408392	0.980319	0.191752	0.606143
ASXL3	2.57116	2.79337	1.20106	2.06997	-0.00873555	2.76586	1.68333	0.544561	2.98249	2.57258	-1.22804	0.0374654	-2.42454	-2.96513	0.533664	0.529364	1.24863	-0.0782386	-1.83371	1.84638
ASZ1	-1.03422	0.180985	-0.0594187	0.636187	-0.288916	0.251584	0.229454	-0.652219	1.43261	2.1277	-5.49552	-4.13971	-4.25422	1.74459	4.82788	3.20728	-2.23245	-2.09002	0.722114	0.827105
ATAD1	-0.833338	-1.01554	-0.59834	-0.613434	-1.41724	-0.750637	-0.268467	-0.0801403	-0.298307	-0.406717	-0.972738	-0.519936	-0.11044	0.0440657	-0.446537	-0.358837	-0.210467	-1.11484	0.0491927	-0.694617
ATAD2	1.03129	1.48779	0.885686	0.872792	0.979689	1.26969	1.02976	0.279486	0.403919	0.59341	-1.74631	4.64319	-2.07541	0.561692	-0.287211	7.69519	6.60226	9.71189	-0.0958805	3.01071
ATAD2B	1.41954	1.90404	0.70994	0.654946	1.89774	1.18904	0.248113	0.34844	-0.173127	0.445763	1.47984	1.43954	0.91714	0.765646	1.46724	0.549743	0.498813	0.40884	1.03907	0.408863
ATAD3A	0.889764	0.869166	0.339062	1.41957	1.18126	1.25966	0.735935	0.616762	0.673495	0.367685	0.835864	1.55297	0.472662	1.03087	0.270565	0.785165	0.121135	1.11986	0.712995	0.515385
ATAD3B	0.367358	-0.22974	0.727456	-0.229938	1.19786	1.56986	-0.229971	0.474656	0.425489	-0.229921	0.243858	-0.22974	-0.229944	-0.229938	-0.230041	-0.229841	-0.229971	-0.229944	0.146089	0.570779
ATAD3C	3.06839	2.73389	1.39349	1.7529	1.59869	1.58089	1.55526	1.09139	0.396523	-0.279087	-0.148608	-1.62101	-3.04091	-2.4731	0.984493	-0.839707	0.0553631	0.37909	-1.43398	-0.642087
ATAD5	1.22947	0.878071	0.860167	1.03537	0.81487	1.74917	0.35454	1.09487	0.281	0.60699	0.985169	1.49337	0.649967	0.474973	0.66627	0.72277	0.42264	1.31267	-0.2105	0.94439
ATCAY	-0.159722	3.05338	1.72838	2.09868	4.15498	3.15048	1.90625	2.59178	1.67841	1.9466	0.0869782	1.32138	1.40428	1.11288	0.541379	1.57788	0.453349	2.03618	-1.38009	-0.166501
ATE1	-0.827669	-0.827267	-0.827471	-0.323265	-0.827568	0.580932	-0.827498	-0.432471	1.12686	-0.827447	-0.827669	0.911633	0.105529	-0.269465	1.89093	0.0378325	0.983202	0.550529	-0.827438	-0.0267473
ATF1	0.744183	0.507685	0.0942807	0.533987	0.395684	-0.594116	0.797754	0.288681	0.794214	0.275004	0.288483	0.987185	0.980881	0.0962867	-0.0110163	1.34338	0.782554	1.96938	0.291314	0.397504
ATF2	4.22799	4.84819	3.80369	4.12849	3.97979	4.11749	3.80736	2.68189	3.84302	3.62931	-0.995609	3.54209	-1.18871	-0.880005	3.03829	3.80799	5.07616	3.31469	0.373422	4.59871
ATF3	-0.791533	-0.650831	-0.811835	-1.25423	-0.657132	-1.08633	-0.680462	-0.998935	-0.408902	-0.752412	-0.662533	-0.912231	-0.898935	-0.734029	-0.597032	-0.772932	-0.949962	-0.894535	0.025698	-0.974912
ATF4	1.73493	1.02654	0.554531	0.762037	1.34453	0.371934	0.637504	0.824831	0.448764	0.830255	1.58093	0.805235	0.865831	1.84994	0.696434	0.624734	-0.0366956	0.128531	0.891464	1.42585
ATF5	0.226473	0.665975	0.423071	0.0478769	0.349774	0.268874	0.0537439	-0.176429	0.0177039	-0.0196059	0.170373	0.209275	-0.315629	0.357977	-0.225026	0.206674	-0.491356	0.524971	0.0371039	0.272194
ATF6	-1.93617	-2.53327	-1.57607	-2.53347	-1.35217	-2.53337	-1.4414	-2.13847	-1.08714	-1.87095	-1.17977	-2.53327	-2.53347	-2.53347	-1.33937	-2.53337	-1.2506	-0.886272	-0.437739	-2.53345
ATF6B	-0.650703	-0.328801	0.421295	0.425101	-0.800902	0.653698	0.0580675	0.261795	-0.0815725	-0.00618229	-0.0481035	0.411199	-0.0872055	0.0627005	0.0967975	0.0335975	-0.301632	-1.04551	-0.301872	0.00221771
ATF7	-1.27022	-1.10712	0.168973	-0.0189206	-1.47442	-0.0275236	0.111346	0.0707734	0.383406	0.0621966	-0.212525	-0.181323	0.583473	0.214379	-0.0981236	0.0941764	0.405646	0.253173	0.808306	0.212997
ATF7IP	7.3562	7.80211	7.1879	8.03781	6.93171	7.50921	7.44288	5.7997	7.79974	7.52893	-1.2306	6.36721	0.807702	1.89861	5.57341	6.98961	8.58648	5.8108	2.15404	8.31783
ATF7IP2	-0.427873	-0.637671	0.274825	0.0413307	-0.553972	0.393328	0.191698	0.143025	0.255058	0.135748	0.574927	0.395229	0.804025	0.206631	-0.432872	0.420928	-0.114802	-0.0866753	0.501958	0.477248
ATG10	-1.65406	-0.141059	-1.65386	-1.65386	-1.65396	-1.65376	-1.65389	-1.65386	-1.65383	0.0821604	-1.65406	-0.822359	1.74484	-1.09586	-1.13856	-1.65376	-1.65389	-1.65386	-1.27783	-1.65384
ATG12	0.129311	-0.191887	0.230909	-0.827685	0.793212	-0.834988	0.00178152	-1.30969	0.0179415	-0.246168	-0.146589	0.587213	-1.16409	-1.14669	0.297212	-0.839388	-1.26292	-1.08829	-0.573258	-0.0149683
ATG16L1	0.883676	-0.280122	0.114174	0.66508	0.110177	0.732977	0.919147	1.42587	0.834607	1.2514	0.779076	1.72158	1.56347	0.67608	0.188577	1.04308	0.0801472	0.330174	0.526207	1.1702
ATG16L2	1.04928	0.843781	1.32958	0.429983	-1.06602	0.60998	1.25155	2.13498	1.69941	0.1189	-3.96452	-3.96312	-3.29972	-2.68852	-2.95632	-2.03932	-1.82975	-1.38932	2.37711	-1.599
ATG2A	1.16348	1.56778	0.769976	0.806482	1.55928	1.73948	1.30285	1.31958	0.913209	0.9583	1.51648	2.01778	0.350476	0.583482	0.179179	0.577279	0.242749	0.122976	0.111409	1.8696
ATG2B	0.0986519	-0.156246	-0.0157501	-0.253644	-0.267247	-0.692547	-0.0644771	-0.11775	-0.305817	-0.253627	0.147952	0.0517539	0.43885	-0.312144	-0.0322471	-0.733647	-0.156977	-0.23745	-0.460717	-0.242627
ATG3	-3.56746	-1.45125	-1.97466	-2.65195	-5.08696	-1.46256	-2.11179	-2.55246	-3.10993	-2.49514	-3.09276	-2.74035	-2.71486	-2.75985	-0.900455	-1.65256	-1.27429	-0.834158	-2.56963	-1.30644
ATG4A	-0.552242	-0.36324	-0.370844	-0.314738	-0.168841	0.159259	-0.372271	0.151056	-0.318011	0.036879	0.203158	1.05166	0.393056	-0.441838	0.446859	0.510659	0.427929	0.588656	0.555289	0.770579
ATG4B	0.0946319	-0.676866	0.63813	0.810736	0.402733	1.48153	0.927103	0.80713	0.465663	0.220453	0.497132	-0.387066	-0.17417	0.321936	-0.408967	-0.519867	-1.0931	0.0768299	1.10946	-1.37305
ATG4C	-0.778722	-1.37122	-0.708624	-0.258318	-1.57892	-0.980721	-0.427751	-0.0724238	-0.159391	-0.207101	-0.406022	-0.0173198	0.377776	-0.228118	0.336079	-0.0940208	0.232049	-0.845924	-0.658291	-0.226801
ATG4D	0.519626	1.43633	0.00632426	0.31193	0.181627	0.483027	-0.594403	-0.368376	-0.954343	-0.483853	-0.981874	0.702328	-2.31678	-0.53227	0.482427	-0.219673	1.3794	0.419824	-1.35074	0.0827475
ATG5	0.717018	-0.11368	-0.138284	0.160822	-0.119381	0.00851921	0.460389	0.621116	-0.136851	0.147639	-1.39918	-0.60298	-0.247184	-1.12628	0.0719192	-0.516681	0.160489	-0.910684	0.228249	0.244839
ATG7	0.59411	1.79451	0.999208	3.46761	-1.06389	1.30981	2.01098	0.904008	1.02174	2.64013	-2.24539	3.28481	-1.70459	-0.496286	1.83251	6.30661	5.27338	8.01821	-2.24516	2.12373
ATG9A	-0.825466	-0.0867642	-0.142268	-1.10846	-0.362465	-0.369365	-1.0293	-1.28417	-1.54814	-0.995145	-1.14887	-0.700364	-1.94227	-1.36356	-0.428965	-1.24957	-0.294095	-0.991068	-1.46944	-1.01284
ATG9B	0.764544	1.30635	0.899442	-0.0587521	1.08154	0.985245	0.137715	-0.104258	0.0885749	0.334165	0.444544	1.35145	0.845642	0.738048	0.928445	0.469745	-0.00548507	0.971742	0.600675	0.610565
ATHL1	3.11839	1.737	1.23929	1.1982	1.94699	1.61659	0.761164	1.12559	0.0455241	0.217614	-0.115807	-1.6877	-0.978709	-0.913203	-0.712406	-1.81841	-1.61444	0.0395911	0.345024	-2.95879
ATIC	0.0776478	-0.14555	0.532446	0.792252	0.0144488	0.846549	0.428219	0.452446	0.0695788	0.479569	0.440648	0.0767498	0.467246	1.22315	-0.243451	0.0240488	-0.189781	-0.868354	-0.240821	-0.095431
ATL1	1.81617	-0.170523	1.11067	1.59238	0.0438756	1.61418	1.34835	1.35947	2.44311	1.7004	0.863475	2.16148	2.30687	3.49718	2.87808	1.50198	-0.824354	0.241173	3.52051	2.8453
ATL2	-0.760999	-1.3875	-0.366501	-0.280295	-1.4473	-0.110198	-0.151828	0.364699	-0.368668	0.330522	0.462201	-0.676697	0.218899	0.726305	-0.591298	0.134502	-0.364928	-1.1305	-0.0747684	-0.703778
ATL3	-0.924629	-0.924227	-0.924431	-0.924425	-0.924528	-0.924328	-0.924458	-0.924431	-0.924398	-0.261908	-0.0943294	-0.924227	-0.924431	-0.924425	-0.409128	-0.924328	-0.482658	0.122469	-0.924398	-0.924408
ATM	-0.744558	-0.829456	-0.63246	-0.929154	-1.59586	-1.12296	-0.312087	-0.70916	-0.862227	-0.884837	-3.10576	-1.38376	-3.37046	-3.74535	-0.749257	-0.787457	0.702213	-0.0505604	-1.58193	-0.798037
ATMIN	1.81457	1.32327	2.29956	2.52557	2.09897	2.23827	2.26304	2.86836	2.2358	1.98889	1.55757	2.60597	2.28366	2.58877	2.38937	2.18207	-0.0213621	1.17666	1.277	2.38359
ATN1	-2.27052	-0.627316	-2.04532	-2.04621	-1.42292	-1.93792	-0.675747	-1.94992	-4.29849	-3.1838	-4.29872	3.97228	-3.36552	-3.33921	-2.46022	7.60938	5.87385	9.17138	-0.642087	1.1741
ATOH1	-0.0454076	-0.0450056	0.91219	-0.0452036	-0.0453066	-0.0451066	1.04686	-0.0452096	-0.0451766	-0.0451864	-0.0454076	-0.0450056	-0.0452096	-0.0452036	-0.0453066	-0.0451066	-0.0452366	-0.0452096	-0.0451766	-0.0451864
ATOH7	-1.59157	-1.67027	-0.846672	-0.455766	-1.64467	-0.267969	-0.487099	-0.307372	-0.400839	-0.406849	-0.89887	-0.770168	-1.24177	-0.365166	-0.303369	-0.547769	-0.305799	-0.573272	-0.064039	-1.20075
ATOH8	0.372113	-0.143085	-0.127989	-0.482883	-1.65599	-1.65579	1.19708	0.502311	0.0667443	0.312735	-1.18209	-1.65568	-1.65589	-1.65588	-1.65599	-1.65579	-1.65592	-1.65589	-0.982056	-1.20067
ATOX1	0.734808	0.15251	-2.69119	0.976912	-2.69129	0.238109	0.792479	0.112506	-0.205661	-0.722571	-1.33749	0.68081	1.03931	0.626712	0.361709	1.89421	1.80048	0.0877062	-0.321761	3.38353
ATP10A	-1.33335	-2.26414	-1.40085	-0.451142	-2.62195	-0.655745	-0.564175	-0.424448	-0.376115	-0.686225	-1.00775	-1.18074	-0.975048	0.193258	-0.201345	-0.088445	-0.325875	-0.705748	-0.749715	-1.04982
ATP10B	1.05505	1.55125	1.14255	0.568553	-0.58745	1.51895	0.67242	0.430747	-0.70302	1.16767	-0.144651	0.598951	-1.06945	0.236353	0.78975	0.54335	-0.25808	0.662247	0.72468	1.46847
ATP10D	0.980394	-0.539404	1.86689	1.4123	0.333495	2.812	0.258565	1.14729	1.52383	0.590515	-1.22211	-0.313104	-2.05221	-1.0929	2.7354	0.703095	0.844865	-0.405008	-1.37837	-0.362485
ATP11A	-0.534677	-0.612275	-0.121379	0.138027	-0.724576	0.126724	0.268794	0.186621	0.168954	0.137844	0.173223	-0.0701747	0.504221	0.571127	0.288224	-0.310676	-0.0458057	-0.615079	-0.456646	0.00414449
ATP11B	1.65694	1.89444	1.06024	0.827847	1.99724	1.39404	0.573014	0.659841	0.258674	0.896764	0.507543	1.03414	-0.140459	0.744247	0.539844	0.779644	-0.0289861	0.755241	1.15237	1.16376
ATP11C	0.527438	0.62384	-0.197964	0.201642	0.843339	0.184239	0.193709	0.394736	0.279669	0.260259	0.407038	0.0262396	0.0623356	0.0871416	0.630639	0.228739	0.285409	-0.315164	0.358269	0.522259
ATP12A	-0.62917	-0.185868	1.37203	-1.87697	-1.33187	-0.840469	0.0388014	-1.31757	-1.05714	-1.75525	-2.71637	-1.94217	-4.70347	-3.46597	-1.14177	-1.88747	0.0914014	-0.479272	-1.80894	-1.95845
ATP13A1	1.10028	2.19758	2.42808	2.33299	4.80758	3.42448	3.50025	4.51838	5.16161	3.3412	1.24318	3.17998	1.46978	2.17709	4.21378	4.86898	3.56025	3.21638	0.750814	5.1852
ATP13A2	-1.4151	-1.4505	-0.888307	-0.977901	-2.144	-1.1604	-1.02793	-0.505007	-1.33027	-0.426584	-3.3293	-1.7349	-1.27611	-2.4884	-0.0118038	-2.6288	-0.290534	-1.68131	0.130326	-1.27318
ATP13A3	-1.94546	-1.79365	-1.14016	-0.708752	-2.12486	-0.926355	-0.710985	-0.569558	-0.508625	-0.377335	-1.29246	-0.160854	0.734342	0.376348	-0.228755	-0.541655	-0.720085	-0.723658	0.0683747	-0.554935
ATP13A4	0.494109	0.472311	0.789807	1.07391	0.66011	1.23181	0.60428	0.996907	0.87104	0.96823	0.938809	0.729911	1.12741	1.08091	1.02361	0.73011	0.11118	0.342407	1.17634	0.69743
ATP13A5	-2.69986	-1.07416	-1.22746	-2.77315	-1.41416	-1.66276	-1.24159	-1.75176	-1.78363	-1.53194	-4.20026	-1.83916	-3.60526	-2.92355	-0.525756	-1.15716	-0.223786	0.873241	-2.17023	-3.62614
ATP1A1	0.423692	-0.217906	0.31259	-0.0690044	-0.329807	-0.824507	-0.196437	-0.26451	-1.20918	1.56401	-0.159008	-2.93161	-2.39121	-1.9725	1.55789	-0.699907	-1.12114	1.82949	0.336123	-1.61919
ATP1A2	-3.58078	-1.73558	-1.59668	-3.01127	-2.94198	-2.67508	-2.79731	-2.62208	-2.99035	-2.97286	-3.82158	-1.12768	-3.45308	-2.97167	-2.97718	-2.51618	-1.30411	-3.01478	-4.42845	0.119144
ATP1A3	0.985987	1.36159	0.727285	2.85369	0.953188	2.02359	1.69966	2.15459	2.52172	2.79121	1.77689	2.68469	2.79719	2.84589	1.54449	2.40349	1.13666	2.13179	2.74852	3.17121
ATP1A4	-2.01724	-0.842838	-2.02514	-1.03074	-1.23384	-2.31464	-2.27907	-0.357442	-0.652809	-1.70202	-2.26284	0.240762	-2.07394	-2.86684	-0.512939	2.07976	1.76453	4.19516	-0.460009	-0.265118
ATP1B1	-2.23588	-1.28458	-1.29978	-1.78888	-2.68358	-1.73648	-1.46561	-2.21148	-1.71165	-1.90516	-3.47448	-2.13618	-3.57358	-3.64168	-1.31238	-1.82978	-0.76711	-1.64418	-0.88405	-2.22046
ATP1B2	0.374987	0.0228885	0.416085	0.311491	-0.0386125	0.176288	0.310858	0.442885	0.163318	0.0864077	0.0751865	-0.0801115	-0.132115	0.299991	0.195388	0.482288	-0.167442	-0.0620155	0.853618	0.133408
ATP1B3	-3.13867	-4.69857	-1.67077	-2.34596	-6.49427	-3.41607	-1.3436	-1.25237	-1.57164	-1.89065	-2.97037	-1.75437	-2.81387	-3.17626	-1.45987	-2.80327	-1.3932	-1.94647	-3.01894	-1.93165
ATP1B4	-0.420813	0.777489	-0.0607155	0.154891	0.409688	0.390288	-1.01814	-0.623115	0.0863175	-0.355592	-0.544313	1.83699	2.38058	0.254891	-1.01821	1.08179	-1.01814	1.96908	-0.642082	-0.217392
ATP2A1	-1.29962	-1.07021	-0.925817	-0.447711	-1.40671	-0.444314	-0.637944	-0.352817	-0.612484	-0.522394	-0.867515	-0.774913	-0.685617	-0.128411	-0.603914	-0.695414	-0.371844	-0.504217	-0.451984	-0.644994
ATP2A2	-1.23732	-2.55042	-0.492621	-0.645915	-0.935318	-0.289518	-0.290448	-0.322821	-0.415988	-1.1284	-1.11812	-1.38792	0.360479	-0.420815	1.11428	1.14068	-0.0103477	-0.366021	-0.770088	-0.701398
ATP2A3	2.16941	1.43701	2.07951	2.34812	0.323113	2.50601	3.16448	2.05171	2.85454	2.52453	1.97111	1.45831	1.24591	0.150716	1.46971	0.886813	-0.0506172	-0.78919	2.36594	-0.397367
ATP2B1	-1.66606	-1.62666	-1.16456	-0.982753	-1.84146	-0.758856	-0.982386	-0.461859	-0.689726	-0.413336	-1.04886	-0.489655	0.380741	0.230447	-0.561656	-0.396656	0.156314	-0.621159	0.0220736	-0.853236
ATP2B2	-2.21348	-2.15197	-0.167779	-0.535673	-2.46948	-1.11018	-0.990606	-0.833979	-0.651846	-0.117656	0.220623	-0.409475	-0.0244788	1.40423	0.395524	-0.934576	-0.399306	-1.10038	-0.890346	-0.551956
ATP2B3	-3.17998	-1.55488	-1.01778	-4.15208	-1.79668	-2.03918	-3.61401	-3.88258	-3.50015	-3.96126	-1.42128	-2.98058	-3.74878	-2.73758	-1.76908	-2.29668	-1.98261	-0.516183	-2.82835	-2.65256
ATP2B4	2.01169	0.64969	0.995886	0.782992	1.72679	1.68899	1.99506	2.33089	1.37122	1.46821	1.68259	0.24569	2.42449	3.32479	0.907889	1.85749	1.44656	0.808086	3.04032	2.25081
ATP2C1	-0.147724	-0.213622	0.592474	1.03648	0.809177	1.80248	0.500547	0.349274	0.421907	0.588197	0.509276	0.888578	-0.374826	0.20758	-0.130823	0.289977	0.985247	0.266874	0.663607	0.112397
ATP2C2	2.1493	1.309	1.7675	1.7588	0.743499	1.427	1.99947	0.790096	2.23903	1.73002	-4.5538	0.2158	-3.6615	-3.1322	0.455899	0.739999	2.55977	0.226296	-2.97487	1.30092
ATP4A	-0.911932	-0.91153	-0.911734	-0.911728	-0.911831	-0.0420311	0.180339	0.0477659	-0.256301	-0.249211	-0.911932	-0.91153	-0.911734	-0.911728	-0.396431	-0.911631	-0.911761	-0.911734	-0.911701	-0.911711
ATP4B	0.0947459	-0.109252	0.00204394	-0.20705	-0.513553	-0.736153	0.0517169	0.0619439	0.0776769	-0.118133	-0.956754	-0.440652	-1.49606	-0.35175	0.0927469	-0.205453	-0.368183	-0.393156	0.196177	-0.303633
ATP5A1	2.88113	2.34754	2.83243	3.58264	1.68493	4.13303	3.487	2.86453	2.46306	2.10135	1.65253	1.60124	1.60563	3.11774	0.849134	3.19433	0.141804	1.23803	3.35676	2.13055
ATP5B	0.0296471	-0.0946509	-0.414555	-0.509249	0.0768481	-1.29315	-0.471082	-0.159055	-0.518722	-0.0928317	0.387747	-0.205351	0.173545	1.40445	0.841448	0.272148	-0.215282	0.303145	0.372478	0.135168
ATP5C1	-0.219414	-0.0262116	0.0716844	-0.21271	-0.306313	0.0315874	-0.498743	-0.258116	-0.783483	-0.129692	0.439786	0.235988	0.0245844	0.68179	0.274787	-0.0459126	0.0192574	0.339284	0.256817	0.218508
ATP5D	-1.62975	0.133549	-0.496555	0.676051	-0.984352	0.154648	-0.505282	0.548845	-0.662022	-0.133431	-1.51305	1.37805	-1.19605	-2.08555	1.16575	-0.678552	2.19432	1.20505	-0.775622	0.258269
ATP5E	0.407638	0.19584	0.302736	0.0566424	0.132939	0.352439	0.136809	0.255136	0.0410694	0.15486	-0.965162	0.23404	0.0470364	0.234642	0.396539	0.270039	0.215809	-0.00096364	0.266869	-0.0832404
ATP5EP2	0.262303	-0.0242953	0.219801	0.146507	-0.140396	0.288204	0.105574	-0.266299	-0.0419663	0.323524	0.0353027	-0.326595	-0.285699	-0.364193	0.103504	0.0122037	0.533174	0.0194007	-0.320266	-0.150976
ATP5F1	-0.126657	0.624645	-1.35706	-1.29305	-0.238456	-0.370656	-0.407486	-1.93466	-3.75853	-1.86424	-3.74736	-2.17235	-4.32236	-0.269753	-0.548956	-2.51006	-2.03699	-1.61066	-0.414226	-2.62734
ATP5G1	-0.106074	-0.114672	-0.214476	-0.32877	-0.233273	-0.562473	-0.552503	-0.108876	-0.779743	-0.229853	-0.262474	-0.378772	-0.481976	-0.44927	0.141727	-0.281973	-0.0855028	-0.131576	-0.406343	0.214047
ATP5G2	-0.775274	-0.0821724	-0.653076	-1.05337	0.00662658	-1.31807	-1.0307	-0.538876	-1.04674	-1.14935	-0.580074	-0.719772	-1.18058	-0.75717	-0.436473	-0.934473	-0.531803	-0.710676	-0.904343	-0.680253
ATP5G3	-0.0555316	-0.14663	0.282866	-0.328228	-0.187731	-0.342731	-0.552761	-0.297934	-0.824301	-0.25941	0.377668	-0.0494296	-0.117034	1.17857	0.250769	-0.426031	0.116039	0.122666	0.273699	0.11829
ATP5H	-3.41015	-2.58175	-0.788455	-1.94765	-2.54805	-2.57645	-1.68688	-2.51646	-1.18812	-2.83103	-1.37565	-2.65415	-3.23756	-4.27725	-0.797552	-2.82185	-0.186882	-1.51176	-1.90742	-0.541532
ATP5I	-1.08908	-1.25228	-0.648082	-0.915376	-1.16948	-0.920479	-0.369309	-0.636182	-0.0498494	-0.670759	-1.12778	-0.949478	-1.11038	-0.991576	-0.550379	-0.468879	-1.03901	-1.10888	-0.443549	-0.394859
ATP5J	-2.14966	-3.00006	-1.35566	-1.53826	-4.44836	-2.35006	-0.333192	-0.482965	-0.635732	-0.883641	-3.59306	-2.10206	-0.139165	0.722041	-0.212562	-1.00966	-0.940792	-1.64526	0.328968	-1.26824
ATP5J2	-1.16944	-1.16903	-0.211838	-0.665032	-1.16933	-1.16913	-1.16926	-1.16924	-1.1692	-0.506715	-1.16944	-1.16903	-0.628638	-1.16923	-1.16933	-1.16913	-1.16926	-1.16924	-0.793205	-1.16921
ATP5L	1.79461	-1.56069	0.374706	1.02871	1.74291	1.20261	2.06188	1.86681	0.161739	0.94043	2.18831	1.44171	1.48761	1.82371	0.0929095	1.00721	-1.56092	0.681306	0.889339	-1.56087
ATP5L2	-0.090453	-0.090051	-0.090255	-0.090249	-0.090352	-0.090152	-0.090282	-0.090255	-0.090222	0.572268	0.383547	-0.090051	-0.090255	0.467751	-0.090352	-0.090152	-0.090282	-0.090255	-0.090222	-0.0902318
ATP5O	0.708921	2.70082	0.328819	1.23503	1.25222	1.06072	-0.0437076	0.980019	0.264152	0.956443	-4.08688	0.0968234	-1.53398	-2.23957	2.97172	0.322722	3.54769	1.22062	-0.00234764	1.71114
ATP5S	-0.222114	-0.0290118	0.230684	0.47069	-0.563913	0.0352872	0.410957	0.491984	0.0302172	0.792207	0.647586	0.834588	0.978884	0.60859	0.750587	0.865887	-0.00794277	0.556984	1.14272	-0.120293
ATP5SL	0.865468	1.18777	0.858666	-0.280828	1.23047	0.176469	-0.537961	-0.443834	-0.985001	-0.0471111	0.984668	0.59077	0.0457657	0.308972	0.306769	0.192969	-0.261761	0.850766	-0.195701	0.326789
ATP6AP1	-0.414907	-0.673305	-0.646009	-0.605803	-1.02171	-0.905106	-0.405836	-0.234709	-0.568376	-0.425386	-0.672207	-0.603605	-0.652509	-0.0125032	0.155494	-0.699306	-0.714936	-1.29821	-0.377276	-0.281486
ATP6AP1L	1.84744	2.25004	0.991139	0.831345	1.62574	0.849742	0.551312	0.0828389	-0.189428	0.357362	0.251441	0.333443	0.440239	0.170945	0.837842	0.688742	0.185912	0.909139	0.213372	0.577562
ATP6AP2	0.548234	-1.37356	0.445532	0.417938	1.51574	0.695735	-0.635995	-0.128968	-1.41233	1.21636	-0.171466	0.787336	0.980732	-0.537262	0.908435	-0.274865	-0.784895	0.594532	-0.752535	-0.378045
ATP6V0A1	1.03847	1.40798	0.819273	1.17578	1.54738	1.79378	0.916746	1.01277	0.479106	1.0959	1.52747	0.480277	0.796873	0.523679	0.662976	0.0422756	-1.25695	0.490173	2.09931	-0.260104
ATP6V0A2	-0.794283	2.95422	1.19341	0.905421	-0.895582	1.20192	1.42789	2.20531	2.73195	1.36034	-3.17538	5.37612	4.58171	-1.79218	-2.12488	0.0808179	-1.26621	1.58421	1.91925	0.543238
ATP6V0A4	2.13342	1.93582	0.484515	1.03552	2.24752	3.33162	3.98449	1.55232	1.44245	-1.27416	-2.76898	-3.24258	-3.24278	-3.24278	-3.24288	-3.24268	-3.24281	-2.62638	-3.24275	-3.24276
ATP6V0B	-0.790731	3.29547	0.874667	3.18797	-2.74623	2.19777	-1.14336	-0.00903295	3.5026	3.04189	3.83617	4.09247	4.08707	-1.21563	3.98677	-1.58743	-1.26516	-2.74613	-2.3701	0.56179
ATP6V0C	-1.19302	-0.415421	-0.401525	-0.636419	-1.41572	-0.719722	-0.151552	-0.644525	-0.200292	-0.716301	-1.96792	-0.821821	-3.88232	-3.73352	0.475478	-0.673522	1.35655	-1.11332	-0.629992	-0.568401
ATP6V0D1	0.335457	-0.062941	0.072855	0.076061	-0.392442	-0.827842	0.181728	0.101655	0.282388	0.207278	0.348157	-0.223641	0.158455	0.421161	-0.141442	0.063358	0.287728	0.010055	-0.180012	0.330978
ATP6V0D2	0.755841	0.616043	0.889039	-0.321155	0.384342	3.24624	3.26001	1.10674	0.767772	-1.32734	-1.27186	-2.84046	-1.77376	-1.41565	-0.862358	0.581842	-0.999688	-0.785061	-3.29593	0.313463
ATP6V0E1	0.0157974	0.598699	-0.279505	-1.4301	0.714498	-0.282202	-1.03293	-1.6775	-1.73857	-0.872181	-0.572703	-0.258201	-0.894405	-0.797699	0.216098	-0.405902	-1.16613	-1.1124	-1.03037	-0.914781
ATP6V0E2	2.53636	1.98756	1.70276	1.52227	2.62156	1.34016	1.67933	1.26656	1.46229	1.76288	2.20116	2.19206	2.00526	2.81427	2.94786	2.06836	1.54043	2.16516	2.41389	2.83278
ATP6V1A	-0.778256	-1.37655	-0.966458	-0.585252	-1.19736	-0.985455	-0.420985	-0.399858	-0.484925	-0.381835	-0.597656	-0.592954	0.0411419	0.248548	0.403145	-0.386055	-0.800085	-1.47026	0.282175	-0.272435
ATP6V1B1	2.07241	3.36061	1.9548	0.549811	2.48841	3.79851	2.60968	0.843605	1.01334	-0.240572	-0.289193	-1.59119	1.0634	-1.81999	-0.0335923	0.341308	-2.87162	-0.658095	1.81094	-1.65577
ATP6V1B2	3.21373	3.91504	2.82393	3.63744	3.89613	3.64783	5.0245	4.18763	3.35936	4.20536	3.47403	5.24014	3.05863	4.74844	6.20073	4.08563	2.3398	5.50923	2.79296	1.92986
ATP6V1C1	-0.750702	-1.1209	-0.588404	-0.771898	-0.614101	-0.700401	-0.638931	-0.388204	-0.577871	-0.535181	0.125498	-0.4577	1.0024	0.215802	0.0332986	-0.404601	-0.432431	-0.526704	-0.739271	-0.377081
ATP6V1C2	0.514527	2.61853	1.77333	0.619831	0.693628	3.35133	1.8087	0.522225	0.0303583	-0.167152	0.0385273	-0.500971	-0.689575	-0.366969	-0.704072	-0.899172	-1.3797	-0.241975	-1.35634	0.0539485
ATP6V1D	1.78675	2.30135	1.52915	1.22756	3.06335	2.29215	0.965223	0.78545	0.892983	1.26627	2.09455	1.86515	1.24495	1.01786	1.35795	1.25335	0.0832229	1.67275	1.51908	1.61497
ATP6V1E1	0.074804	-2.16989	-2.8011	-2.78409	-2.40869	-2.81299	-1.72982	-2.0803	-2.86636	-1.70417	-3.485	-3.16729	-5.8086	-4.00469	-1.09319	-1.80689	-0.706625	-1.0869	-1.44376	-2.17617
ATP6V1E2	0.102936	1.83144	-0.283966	0.17714	-1.24146	-0.371663	-1.24139	-0.281866	-1.24133	-0.578843	-0.411264	-0.409862	-1.24137	-1.24136	-0.0472632	-0.744763	1.06351	0.828434	-0.865333	-1.24134
ATP6V1F	-0.815912	-0.11091	-0.0834135	-0.284908	-0.623411	0.135489	-0.576541	-0.656414	-0.521681	-0.12679	-3.50591	-1.17731	-2.23581	-1.80271	-0.222511	-1.15761	0.800059	0.895686	0.0803195	-0.68019
ATP6V1G1	-1.33709	-0.433383	0.723613	0.736219	-1.18168	0.459016	1.30509	0.290413	-1.63405	0.810236	-2.87739	-0.908383	-3.03959	-2.63328	0.366016	-1.47628	1.37699	-1.05649	-0.902954	-1.81386
ATP6V1G2	1.92785	4.34385	1.33435	-2.39294	-2.39305	1.43845	0.853324	-1.43345	-1.28852	-1.73043	-2.39315	-1.56145	-2.39295	-1.11994	-2.39305	-2.39285	-2.39298	-2.39295	-2.39292	-2.39293
ATP6V1G3	1.7281	3.9418	1.95329	0.204299	-0.300004	2.0607	1.83617	2.04869	0.804526	-0.299883	-0.300105	-0.299703	-0.299907	-0.299901	-0.300004	-0.299804	-0.299934	-0.299907	-0.299874	-0.299883
ATP6V1H	0.550397	0.683099	0.537095	-0.00429897	0.741898	0.540998	-0.178432	-0.187405	-0.149072	-0.0110818	0.818497	0.562099	0.116095	0.366401	0.011698	0.151298	-0.110532	0.863695	0.230028	0.561118
ATP7A	-2.61576	-1.81276	-1.97236	-2.25176	0.0976403	-1.86496	-2.51909	-3.04966	-2.77923	-2.76704	-4.22576	-0.748859	-1.17706	-4.22556	-1.94346	1.63504	1.58631	3.53524	-3.84953	-1.77884
ATP7B	-1.51769	-1.80679	-0.150891	-0.0324851	-1.80179	-0.472388	-0.362418	-0.555591	-0.0419581	-0.0750679	-0.510689	-0.569887	0.100909	-0.200385	0.0483119	-0.565888	-0.779618	-0.647791	0.699242	-0.567168
ATP8A1	0.692214	-1.07628	-1.06119	0.572418	-0.767085	0.623815	0.146285	0.397712	-0.435155	-0.853065	0.00941415	1.24382	-0.240988	-0.482982	-0.184885	0.408115	-0.510315	0.816212	0.0103451	-0.0473647
ATP8A2	4.05285	2.63865	3.59894	2.16315	2.18865	6.00545	3.40092	3.71644	2.88428	2.49637	3.77315	0.0376472	-2.69506	7.88635	6.88575	3.35275	3.58392	1.67134	4.27368	4.55917
ATP8B1	1.29118	2.20638	1.37458	1.16389	2.26918	2.28038	0.735253	0.71938	0.325613	0.920004	1.86588	2.52538	1.69508	0.654786	1.95348	0.882083	1.22995	1.68458	1.24471	0.875404
ATP8B2	-1.83829	-0.769791	-1.24699	-1.55429	-3.18269	-1.38279	-3.18262	-1.65189	-1.73626	-1.44657	-2.70879	-2.35109	-1.94149	-1.90959	-1.74039	-2.68599	-2.74082	-0.940395	0.885838	-1.33587
ATP8B3	1.26389	1.79169	1.05978	1.38859	1.52209	0.193886	1.61976	0.799283	1.37752	0.774506	0.280285	-0.0620127	0.659683	-1.07291	0.560786	1.14999	1.27296	0.896783	-0.334184	-0.101394
ATP8B4	-0.928377	-0.509575	-0.239179	-0.689273	-1.13628	-1.23298	-0.268506	-0.899179	-0.956046	-0.452656	-0.296477	-0.493575	-0.542979	-0.373473	-1.24978	-0.307776	-0.460906	-1.37408	-1.27755	-0.868956
ATP8B5P	-0.979808	-0.416306	-0.61971	-1.5771	-1.57721	-1.57701	1.27586	-0.87251	-1.57708	-0.914587	-1.57731	5.49199	-0.0822101	-1.5771	0.0766929	8.52349	7.41456	9.95579	-1.20108	3.49521
ATP9A	0.162718	1.01952	-0.192384	1.04792	2.86372	0.956919	-0.773811	-0.216684	0.958449	0.817439	1.13302	0.36482	1.51012	0.545922	0.990219	0.561719	1.46269	0.786316	1.01505	1.03664
ATP9B	-0.294987	-0.638985	-0.254189	-0.161083	-1.08459	-0.107086	-0.171016	-0.0516893	-0.158156	0.369334	-1.48019	0.0544147	-1.77969	-0.424283	-0.636786	0.208014	1.19438	-0.790689	-0.291456	0.483334
ATPAF1	0.396508	0.0913099	0.172806	0.498612	0.212109	0.755409	-0.154021	0.0155059	-0.00806111	0.295729	0.961908	0.99111	0.660306	1.14801	0.694909	0.769309	0.149979	1.07801	0.566339	0.478029
ATPAF2	0.731564	0.915166	-0.0179382	-0.120532	1.06276	0.379465	-0.298165	-0.425838	-0.552105	-0.188415	0.594064	0.166466	0.336762	-0.0735322	0.745165	-0.159135	0.0483348	0.240962	0.826295	0.257685
ATPBD4	-0.778191	-1.96209	-0.212593	-0.00208718	-1.30419	0.24291	-0.47742	-0.175693	-0.57616	0.07983	0.243709	-0.0289892	-0.0231932	-0.0278872	0.96351	0.39511	-0.35832	0.183607	0.44774	-0.60367
ATPIF1	0.708504	2.12091	0.179502	1.40231	-0.369995	0.326705	0.647575	-1.1682	0.444535	0.0415252	-3.3266	0.045606	-2.3934	-2.76839	0.751305	1.64641	1.16528	1.9334	-1.44706	0.818825
ATR	1.94896	2.89396	1.10226	1.50136	2.80506	1.04976	0.50863	-0.487043	0.81459	1.09288	2.35996	-0.561739	-0.167943	-1.07644	1.78936	1.01306	1.05613	0.924657	2.64379	1.41748
ATRIP	1.08239	1.40089	0.328989	0.0999952	1.53789	0.261392	0.113762	0.178589	-0.0586778	0.0909124	0.298291	0.380593	-0.428411	-0.139305	0.276892	0.319692	0.0353622	0.559089	0.668322	0.307312
ATRN	-0.7325	-2.6934	-0.504502	3.1477	-2.6937	-2.6935	0.835371	-0.861802	2.93073	3.23822	-2.6938	1.2819	0.150898	-1.6101	5.4118	4.3648	2.69767	-2.6936	-1.47657	-1.34058
ATRNL1	1.15343	-0.217067	-0.535071	-0.302565	-0.290368	-0.427668	1.551	0.872829	-0.634338	0.101253	-2.78847	-0.746467	-2.78827	-2.78826	1.52573	-0.435368	1.6328	-1.41027	-0.595438	-1.47565
ATRX	1.21231	1.70861	1.0269	1.22221	0.990008	1.25431	1.36988	0.870405	1.40534	1.25793	-0.659493	1.43181	0.760305	-1.62079	0.777208	1.49881	2.18838	1.7575	-1.88266	1.46113
ATXN1	-1.16837	-1.16797	-1.16817	-0.663968	0.963029	-1.16807	-0.0761012	-0.463574	0.278159	-0.505651	-1.16837	-0.33667	-1.16817	-1.16817	-1.16827	-1.16807	-1.1682	-0.121274	0.310059	-1.16815
ATXN10	0.399385	-0.250713	-0.944917	-0.0679108	4.89329	-0.944814	0.147156	-0.549917	1.54062	-0.944894	-0.471115	-0.944713	1.74558	1.79199	-0.945014	-0.448314	-0.503144	-0.944917	-0.944884	-0.489694
ATXN1L	-0.0727779	-0.0723759	-0.0725799	1.10043	-0.0726769	-0.0724769	-0.0726069	-0.0725799	-0.0725469	-0.0725567	-0.0727779	-0.0723759	-0.0725799	-0.0725739	-0.0726769	0.792723	-0.0726069	-0.0725799	-0.0725469	-0.0725567
ATXN2	-1.08197	-1.39527	0.354526	0.0673325	-0.0802705	0.153829	-0.0923005	0.119826	0.453159	0.12495	0.100228	0.28613	0.487326	1.01403	0.912229	0.767029	0.120699	0.0566265	0.468059	1.36105
ATXN2L	0.853409	1.14821	0.369007	0.684013	0.95881	0.32481	0.37388	0.144607	0.13644	0.77643	1.18951	0.408311	-0.443993	-0.586087	-0.0651904	0.34881	0.78898	0.0473066	0.0678396	0.41413
ATXN3	-2.14635	-0.711745	-0.0100486	0.199857	-2.74375	-2.74355	-2.09668	-1.78415	-2.08822	-1.00763	-2.74385	-0.0530446	-2.20305	-1.78434	-2.74375	-0.390746	-0.0713756	0.508651	-2.36762	0.265075
ATXN3L	-0.536334	-0.535932	-0.536136	-0.53613	-0.536233	-0.536033	-0.536163	-0.536136	-0.536103	-0.536113	-0.536334	-0.535932	-0.536136	-0.53613	-0.536233	-0.536033	-0.536163	-0.536136	-0.536103	-0.536113
ATXN7	0.0523506	-0.966047	-0.966251	-0.966245	-0.966348	-0.966148	-0.319278	-0.571251	-0.966218	-0.966228	-0.966449	-0.134747	-0.966251	-0.966245	-0.0720484	-0.966148	-0.966278	-0.966251	-0.292418	0.112972
ATXN7L1	0.712368	0.24797	1.06997	1.41597	0.306469	0.694969	0.978539	1.35247	1.4195	0.889089	1.21937	1.62377	0.616766	1.45267	0.877469	0.730969	1.09064	-0.359234	0.315299	2.06619
ATXN7L2	0.720114	-0.0738837	1.34851	1.47012	0.166915	1.07592	0.988485	0.964612	1.11585	1.21334	1.65261	0.152916	-1.60519	-0.0932817	0.789115	0.0685153	1.00779	-0.885188	1.35415	-0.728564
ATXN7L3	0.545859	0.717061	0.394657	-0.0662369	0.73286	-0.29124	0.11743	-0.246343	0.15019	0.10158	-0.100541	0.0662611	-0.206643	-0.327437	0.12616	0.15136	0.23793	0.503457	0.20269	-0.13562
ATXN7L3B	-0.221814	-0.443512	0.350884	0.24849	-0.628713	0.0944872	0.202857	0.210684	0.238417	0.332507	0.315586	-0.0362118	0.826484	0.80879	0.351887	0.102087	0.193857	-0.143116	0.793117	0.426707
ATXN8OS	-0.864897	-0.864495	-0.864699	-0.864693	-0.864796	-0.864596	-0.864726	-0.160099	-0.209266	-0.864676	-0.864897	-0.864495	-0.864699	-0.864693	-0.864796	-0.864596	-0.864726	-0.864699	-0.864666	-0.864676
AUH	0.480279	1.46868	0.980577	1.08328	2.14778	0.71638	0.89935	0.527077	1.23241	1.3876	2.07308	2.05728	0.967377	0.0707834	2.80458	0.71008	0.62575	1.25358	2.21301	0.519801
AUP1	2.08153	0.154832	2.45833	0.917334	-0.216769	0.910931	1.4593	0.951228	2.33226	0.296251	1.73203	0.685732	1.75233	1.60483	2.08663	0.442431	0.00690052	0.381828	1.81226	0.969951
AURKA	-3.65181	-3.46231	-1.09311	-2.5919	-3.19231	-2.48481	-3.09124	-2.89301	-2.80058	-2.57329	-0.615607	-2.43421	-1.46271	-1.5561	-1.69191	-1.89541	-3.06094	-2.34191	-1.41378	-2.29479
AURKAIP1	-0.89914	-1.27934	-0.537442	-0.0554359	-2.07294	-0.524239	-0.571769	-0.380642	-0.576209	-0.421119	-0.74324	-0.405338	-0.597742	0.0226641	-0.420439	-0.439439	0.0913311	-0.524442	-0.943509	-0.478619
AURKAPS1	1.83705	3.03205	1.04065	1.79155	2.13795	1.68115	0.197118	-0.499955	-0.239522	0.219769	0.842147	0.460649	0.599945	-0.336949	-0.000751518	-0.0296515	0.586018	1.34725	1.09668	0.184269
AURKB	-2.5418	-1.9783	-3.1391	-0.886798	-1.9578	-0.778501	-1.43263	-2.1796	-0.653571	-1.17048	-2.309	-1.0973	-2.2061	-3.1391	0.185099	-1.7367	0.176669	-0.252204	-2.46527	-3.13908
AURKC	3.78527	2.47307	2.48187	2.50797	2.52287	2.62777	3.12884	3.41327	2.3111	1.41679	0.434267	1.31207	0.699765	2.96907	0.846268	1.67807	2.46524	0.485865	-0.334502	3.17129
AUTS2	1.42256	0.352057	1.02515	0.437159	-0.0423436	1.51486	0.675926	0.411953	0.190186	0.252377	-0.0895446	0.391157	-1.86675	-0.649641	0.743556	0.0558564	0.485826	0.578453	-1.30831	0.531477
AVEN	-0.0489577	-0.0485557	-0.0487597	-0.0487537	0.459743	-0.0486567	-0.0487867	-0.0487597	-0.0487267	-0.0487365	-0.0489577	-0.0485557	-0.0487597	-0.0487537	0.466543	-0.0486567	-0.0487867	-0.0487597	-0.0487267	-0.0487365
AVIL	0.344148	0.41175	0.303146	-1.43945	0.169949	-0.971151	-0.891181	-1.15935	-1.49842	-1.00403	-1.34725	-0.93695	-2.26855	-4.33965	-0.864651	-0.855851	-0.0849815	-1.24685	-1.74782	-0.681931
AVL9	2.6036	3.495	1.9643	1.94251	3.8781	2.1134	1.41567	1.5709	1.65293	1.76622	2.3532	1.7557	1.2654	1.52291	1.8726	2.5118	1.19607	2.446	0.920434	1.93362
AVP	-0.188703	-0.188301	-0.188505	-0.188499	-0.188602	-0.188402	-0.188532	-0.188505	-0.188472	-0.188481	-0.188703	-0.188301	-0.188505	-0.188499	-0.188602	-0.188402	-0.188532	-0.188505	-0.188472	-0.188481
AVPI1	5.21301	2.51951	4.14731	1.74162	2.09101	3.65351	3.08678	4.72551	2.37464	0.945032	-0.553989	2.16421	2.56121	1.60102	-1.94949	3.75821	2.30178	0.237409	2.30734	0.0969325
AVPR1A	3.07476	2.27866	3.28136	4.73176	2.58406	4.25186	4.12163	4.31346	4.44599	4.45578	2.36276	3.30916	3.79826	4.79386	3.78636	3.97176	3.49623	3.64316	3.86629	1.50958
AVPR1B	-1.481	0.663504	0.5734	-1.31809	-1.0246	-0.646597	-1.55073	-2.8327	-2.25157	-2.05168	-2.1758	-1.7708	-2.7369	-2.22899	-0.584497	-0.451997	-0.467727	-0.8517	-1.15587	-1.20018
AVPR2	1.53156	1.75587	1.38416	0.890067	1.92686	1.50966	1.93803	0.812661	0.639494	1.32308	1.72826	1.21257	1.93846	0.459867	2.33396	2.75066	1.66093	0.950761	2.23209	1.10738
AWAT1	-0.614675	-0.0522732	-0.187277	0.117329	-1.11837	-0.958074	0.232396	-0.295977	-0.0664442	0.120446	-1.77148	-0.0255732	-0.393177	-1.55097	-0.127674	-1.36567	0.869696	0.290423	-0.836844	-1.04625
AWAT2	1.49996	3.83456	1.07406	1.78817	-1.43934	1.63886	0.871532	0.613359	-1.43921	3.01888	3.80686	-0.0836367	0.908859	-0.881235	2.05956	-0.0368377	-0.659668	-1.43924	4.19069	-0.360017
AXIN1	-0.523639	-0.523237	1.00446	-0.523435	-0.523538	0.346262	-0.523468	-0.523441	-0.523408	-0.523418	0.306661	-0.523237	0.0171587	-0.523435	-0.523538	-0.523338	-0.523468	-0.523441	-0.523408	-0.523418
AXIN2	0.80047	-0.0541284	-0.692732	1.18037	-0.0263294	-0.0522294	0.804841	0.626468	0.126701	0.743691	-0.0298304	0.0622716	0.0621676	0.939774	-0.972529	-0.269629	-0.323459	0.0448676	-0.325199	-0.0866092
AXL	-0.582741	-0.833339	-0.411543	-0.107937	-0.97644	-0.80484	-0.66127	-0.809543	-0.50681	-0.633919	-1.21164	-0.276139	-0.468443	-0.265237	-1.00364	0.49836	-0.42507	-1.11574	-0.77741	-0.471019
AZGP1	-1.66029	0.51861	-0.194594	-2.58219	-3.21629	-2.15229	-1.57702	-0.525394	-2.09726	-2.07977	-2.23249	-3.86289	-4.10709	-3.20969	0.0278095	-2.33479	-1.80512	0.940506	3.53734	-1.95807
AZI1	-2.27409	-2.27369	-2.2739	-2.27389	-2.27399	-1.40419	-2.27392	-1.8789	-2.27386	-2.27387	-2.27409	-2.27369	-2.2739	-2.27389	-1.37969	-1.40859	-1.22092	-1.6575	-1.89786	-0.961274
AZI2	1.69661	2.10751	0.925207	1.55711	1.89851	2.31661	1.41688	0.701307	0.78494	1.62913	2.52201	0.692011	0.874207	2.15411	0.87171	0.54841	0.38738	0.772507	0.88664	0.24923
AZIN1	-0.867439	-1.27054	-0.287241	-0.511335	-1.34644	-0.589238	-0.529468	-0.136241	-0.298708	-0.269518	0.762261	0.0421631	1.48726	0.771965	0.588462	0.202562	-0.103668	-0.462741	0.193292	-0.0209177
AZU1	-0.05867	0.326132	0.426628	0.165634	0.299031	0.020631	1.3221	0.071528	0.786261	0.684751	-2.08687	3.02243	-2.08667	-2.08667	-0.892569	5.73443	5.0242	8.26303	-2.08664	0.544151
B2M	0.394785	0.594287	-0.184417	-0.399211	-0.572314	-0.432914	-0.0949438	0.591683	-0.519884	-0.605694	-2.64281	0.235287	-1.99332	-0.676311	-0.532714	-0.411014	0.129556	-1.08082	-1.58488	-0.327094
B3GALNT1	-1.04825	-1.02754	-0.487148	-0.805642	-1.03834	-1.15034	0.00742543	0.130852	-0.0359146	-0.196624	-0.747146	-1.19034	-0.261148	-0.672742	-0.452645	-0.474745	-0.767975	-1.11635	-0.198915	-1.08612
B3GALNT2	-1.69608	-0.922276	-1.12758	-0.797774	-1.54068	-0.750677	-1.60041	-1.19698	-1.94335	-0.504457	-1.71148	-3.36808	-6.61298	-1.05537	-0.395977	-0.0818775	-0.753307	-0.68968	-0.100547	-1.70756
B3GALT1	1.25659	1.27869	0.482889	-0.277605	2.71529	-0.509708	-0.0150385	0.222889	0.331422	0.301912	0.555191	-0.137707	0.662089	-0.0284055	-0.187408	0.309892	-0.543238	0.0271885	0.426522	0.159312
B3GALT2	2.07711	0.756413	1.00601	1.91792	1.44451	0.990812	1.46758	0.780009	1.41744	0.911432	2.12241	0.417713	1.48681	0.543615	0.722312	0.982312	1.37628	1.69861	0.362942	1.32483
B3GALT4	1.77865	2.01915	1.16274	0.347749	1.90105	0.969046	0.453716	0.256643	-0.226524	0.0594665	-0.529055	0.893647	-0.0224567	-0.0989507	-0.455454	0.256946	-0.00318367	0.108743	-0.880924	0.651767
B3GALT5	1.76942	0.978725	0.360021	0.647627	0.389724	1.65372	0.919894	0.286221	0.136454	0.207444	-2.45248	-1.51428	-1.74188	-0.296673	-0.103376	-0.736576	0.937794	0.0344206	-0.149746	-2.11646
B3GALT6	-0.603207	0.557795	-0.603009	-0.603003	-0.603106	-0.602906	0.0439639	0.101591	-0.602976	-0.602986	-0.603207	-0.602805	3.12749	0.669997	-0.603106	-0.106406	-0.603036	-0.603009	-0.602976	-0.602986
B3GALTL	-0.112597	-0.228695	0.392301	-0.339793	-0.800396	0.141404	-0.635926	-0.608099	-1.34707	-0.713776	0.201303	-0.0141949	0.0369011	0.254307	-0.291796	-0.231396	-0.399826	0.246601	-1.34447	0.262624
B3GAT1	0.167303	-0.388895	-2.1845	-0.556193	-0.756696	0.893604	-0.752726	-2.1845	-0.230166	0.316824	-1.3544	-0.142695	-1.6439	-0.911493	-0.182596	-1.6879	-1.74273	0.350901	-0.192866	-0.494776
B3GAT2	-1.94694	-1.60613	-1.75424	-2.30523	-3.79513	-1.60083	-0.929364	-0.880937	-1.0349	-3.56421	-4.20514	-1.20223	-3.18404	-4.12093	2.03397	-3.06813	-2.60016	-1.50974	-2.7996	-1.88491
B3GAT3	1.01594	1.64354	1.03013	1.65174	0.180737	2.03764	1.70041	0.844934	0.991867	1.12746	-2.84656	1.48144	-2.64357	-3.00636	0.991437	1.16594	2.44921	1.18333	-1.91213	1.41666
B3GNT1	-3.73052	-2.03112	-2.06762	-2.11601	-3.77972	-1.79002	-2.64875	-3.37032	-3.48649	-3.2019	0.205283	-2.21332	-1.06042	-1.86791	-1.24542	-1.84342	-2.84935	-4.32762	-1.75789	-2.8029
B3GNT2	-0.237834	-0.834932	-0.835136	-0.83513	-0.835233	0.573267	-0.188163	-0.130536	-0.835103	-0.172613	-0.835334	-0.834932	-0.294536	0.12417	-0.319833	-0.835033	0.447737	-0.218736	0.480097	-0.379913
B3GNT3	2.11323	2.11763	-0.726071	1.08524	1.87593	2.48683	2.8288	-0.726071	0.720262	-0.726048	-0.726269	-0.725867	-0.726071	-0.726065	-0.726168	-0.725968	-0.726098	1.34373	-0.726038	-0.726048
B3GNT4	-0.0479093	-0.909907	-0.132311	0.349395	-0.786108	-0.133208	0.862662	0.783389	0.670922	0.381712	-0.668109	-0.459607	0.503189	-0.611105	0.100792	0.607592	0.324462	-0.264911	0.629522	0.106212
B3GNT5	-3.31812	-2.83242	-0.872919	-2.66091	-2.57692	-1.93082	-2.62835	-2.92882	-3.14009	-3.1558	0.728983	-1.58062	-0.691419	-1.59041	-1.38042	-1.91422	-2.71355	-2.76112	-1.33169	-2.6563
B3GNT6	-0.658244	-0.561342	-1.25555	-0.37854	1.24236	-0.385843	-1.25557	0.683254	1.07369	0.202977	-0.139944	-1.25534	0.642654	-0.29624	-0.361343	0.146857	0.0273269	-1.25555	-1.25551	0.434177
B3GNT7	0.255994	0.771496	0.417292	-0.149802	1.05399	0.601295	-0.372435	-0.374208	-0.427875	-0.134685	1.12889	0.576196	0.180592	-1.0287	0.407195	0.00459481	-0.306235	0.278092	0.167125	0.046415
B3GNT8	1.74239	1.94839	1.09579	0.404696	0.805993	-0.290407	0.505363	-0.36861	0.227123	-0.110487	-4.47351	-2.02901	-3.86251	-3.5797	-1.10261	-2.02041	-0.939337	-1.16701	-3.54198	-1.58169
B3GNT9	0.406236	-0.568662	1.13703	1.28044	-1.04296	-0.00926332	1.33391	1.26613	1.29247	0.814957	-1.79006	-0.455762	-3.44467	-3.42316	0.220837	0.132537	1.41761	-0.546366	-0.288733	-0.414843
B3GNTL1	0.877303	1.7067	0.303801	0.466007	2.1308	0.134104	0.206674	0.267201	-2.09767	0.959824	-3.2023	-1.463	-1.961	-3.20209	3.6987	-0.361596	1.50277	0.838701	3.13373	-1.68868
B4GALNT1	-1.08434	-1.08394	-1.08414	-0.105634	-1.08424	-1.08404	0.0934333	-0.75274	-1.08411	0.497484	-1.08434	-1.08394	-1.08414	0.188866	0.109963	-1.08404	-0.0311667	-1.08414	-0.370407	-1.08412
B4GALNT2	1.18125	0.0414486	-0.652755	1.32105	1.16925	1.14705	1.48332	0.306745	0.793578	0.461968	0.462847	0.702849	-0.112155	1.86375	0.541348	-0.156152	-0.652782	0.994445	0.662478	0.147968
B4GALNT3	0.0688506	0.237353	0.252449	-0.771245	-1.27555	0.524352	-1.27548	-1.27545	-0.171018	-0.160728	-1.27565	-1.27525	-1.27545	-1.27545	-0.381248	-0.410148	-0.495878	-1.27545	-1.27542	-1.27543
B4GALNT4	-0.384594	0.384608	-0.187996	-2.93829	-0.892893	2.91861	-1.95032	-4.9121	-0.434563	-1.25047	-4.91229	0.436608	-4.3715	0.48301	-3.71799	-4.04679	-2.60722	-3.8652	-4.53606	2.77803
B4GALT1	0.985609	1.17811	1.11061	1.09851	0.74331	1.40401	0.94378	0.770607	0.80424	0.37683	-0.102091	0.905811	0.298007	-0.608887	-0.0436905	0.40641	0.67258	0.446107	-0.000660488	0.48473
B4GALT2	4.50807	3.29747	4.64456	4.43117	3.77737	4.29967	4.56884	5.07316	5.113	4.31609	5.60877	5.49617	4.48226	4.09637	3.66237	4.73007	4.02004	4.26356	0.981798	5.30359
B4GALT3	1.31682	1.86652	0.789513	0.301819	1.77532	1.01782	0.290686	0.0136132	-0.101054	0.357936	-0.208385	1.16872	-0.887887	-0.00338082	-0.530484	0.756116	0.123086	1.21601	-0.803754	0.767036
B4GALT4	-0.48812	0.110982	0.209778	1.15928	0.809181	0.975081	0.428151	0.419578	1.12041	1.4854	1.16088	0.656582	0.257278	1.44488	-0.109719	1.44688	1.17965	0.878478	0.747911	1.2992
B4GALT5	-0.0981558	0.0558462	0.548842	-0.157052	0.160745	0.825145	0.656015	1.73054	0.489675	-0.102835	0.986044	3.12915	4.06854	0.428348	-0.430955	-0.215855	0.163915	1.01384	2.44788	0.348165
B4GALT6	-0.690718	-0.0384162	-0.18382	-0.164614	-0.0208172	0.260683	-0.255747	-0.23952	-0.493887	-0.264597	-0.384918	-0.0583162	-0.14082	0.116986	-0.277317	-0.201917	-0.359647	-0.48742	-0.759287	-0.561097
B4GALT7	1.41093	0.744828	1.37892	3.29563	0.894527	3.00583	1.9593	2.39072	2.12806	1.74195	2.42543	0.230028	1.82912	2.68673	0.283927	0.618327	-0.616203	0.686924	0.786557	-0.260853
B9D1	0.179319	0.228021	-0.0494829	0.0573231	0.30912	0.22362	-0.00060986	-0.00458286	-0.28535	0.0549403	-0.0508809	0.327021	-0.165683	-0.159577	0.0454201	-0.18748	-0.00920986	-0.0245829	0.0406501	0.52204
B9D2	-0.444432	-0.38743	-0.00293447	1.35997	-0.591031	1.30687	1.02354	1.00447	1.1629	0.527289	1.17457	0.26117	0.926666	2.40977	1.08727	1.86367	0.622439	1.35847	0.251799	0.979989
BAALC	3.56237	1.91887	2.48046	3.08917	1.53307	2.52677	2.81494	2.91686	2.5884	3.07989	2.38487	1.85057	2.69396	4.10427	4.03257	2.91927	2.91604	1.96546	3.1837	2.84699
BAAT	1.65093	1.56993	0.867725	1.37143	2.02073	0.678328	0.868898	1.32132	1.17646	1.50935	1.94673	1.73193	1.07652	1.55823	1.57843	0.808728	0.642798	0.608625	1.83306	1.44125
BACE1	1.5616	1.8148	0.991097	1.0904	2.812	1.1184	0.96867	1.2717	1.70503	1.60842	1.4962	1.5338	2.9061	0.732003	2.4333	1.3281	1.83257	1.4303	1.56203	1.38842
BACE2	-0.888284	-0.887882	-0.888086	-0.88808	-0.888183	-0.0183828	-0.888113	-0.493086	-0.888053	-0.888063	-0.888284	-0.887882	-0.888086	-0.88808	-0.888183	-0.887983	-0.446313	0.158814	-0.888053	-0.888063
BACH1	-1.05718	-1.79558	-0.58228	-0.415074	-0.792377	-0.532777	-0.0298069	-0.0738799	0.118553	0.0010433	-0.885678	0.334324	1.08542	-0.0293739	0.0634231	0.698923	-0.569207	0.0031201	-0.267847	-0.0361567
BACH2	0.647139	0.360841	0.515337	0.174743	0.41064	0.77954	0.29651	0.561837	0.30747	0.20936	0.519239	0.770541	0.398137	0.193943	0.36524	0.34064	0.71941	0.523737	0.41117	0.71706
BAD	0.109284	0.883386	0.0425816	0.177688	-0.452715	1.19878	0.134255	-0.322418	-0.685885	-0.0437952	-0.412416	-1.42251	-1.16352	0.895888	0.547085	-2.01682	-1.93035	-1.13792	1.31421	-2.6932
BAG1	1.56413	0.985928	0.835524	0.89983	0.808627	1.29003	1.1363	1.05062	1.12476	1.40115	-0.204274	1.37383	0.858124	0.37313	-0.127873	0.531027	0.173997	0.422124	-1.28824	0.772547
BAG2	-2.03869	-0.146487	-0.863291	-0.235785	-1.74119	0.626512	0.535882	0.644609	-0.865558	-0.796167	-3.29699	0.541013	-2.63559	0.779715	0.726612	1.06021	2.27558	0.367409	-2.11496	-0.688167
BAG3	-1.04964	-1.12664	-0.757846	-0.34344	-1.56654	-0.689843	-0.427073	-0.473946	-0.396813	-0.544023	-0.578644	-1.01164	-0.736746	-0.28704	-0.269643	-0.519843	-0.219373	-0.452346	-0.718813	-0.563223
BAG4	-0.168053	-0.690351	-0.201255	-0.0605487	-0.660952	0.0649483	0.0692183	0.247045	-0.190822	0.0577685	0.152347	0.0288493	-0.0163547	-0.230249	-0.180252	-0.168952	0.0666183	-0.627555	0.186078	0.822369
BAG5	-0.00905249	-0.61245	-0.897554	0.478452	-0.837051	-0.189751	0.202919	0.414746	0.0268785	0.164569	-0.422152	0.25625	0.342346	1.36585	-0.800251	-0.253451	0.168519	-0.573454	-0.556421	0.237369
BAGE	-0.667703	-0.667301	-0.667505	-0.667499	-0.667602	-0.667402	-0.0205324	-0.667505	-0.667472	-0.667482	-0.667703	-0.667301	-0.667505	-0.667499	-0.667602	-0.667402	-0.667532	-0.667505	-0.667472	-0.667482
BAGE2	-0.403432	-1.30253	0.129366	0.167572	-1.08163	-0.194531	0.539839	0.656666	0.349499	0.384389	-0.529932	0.0282697	0.516766	0.175572	0.501769	-0.00993128	-0.0658613	-0.223134	0.352399	0.0631889
BAHCC1	-2.82217	-1.72526	-1.51217	-1.80096	-3.52096	-1.08206	-1.47799	-1.15877	-2.16303	-2.49604	-1.38987	-2.24006	-1.72167	-1.93846	-0.734964	-2.48616	-2.16459	-2.33777	-1.99653	-2.06114
BAHD1	1.17942	0.788621	0.210217	0.903523	0.36772	0.22382	0.52539	0.697417	0.31035	1.14584	0.495219	0.281121	2.02052	0.749623	1.05242	0.16322	-0.00931011	0.146617	1.73835	0.34244
BAI1	0.196564	0.172666	0.422662	0.0433682	0.00696519	0.0913652	-0.0985648	0.323162	-0.183305	0.125485	1.29076	0.0658662	1.05526	0.532568	-0.427835	-0.485435	-0.622365	-0.217538	0.256795	-0.877015
BAI2	-0.480578	-1.15778	-0.24928	-0.0617743	-1.85728	-0.105177	-0.238507	-0.12628	-0.561947	-0.322357	-0.701078	-0.422676	-0.86378	1.02143	0.0180227	-0.413977	0.664493	-0.51648	-0.0175473	0.243643
BAI3	-0.318714	-0.548912	-0.0301163	-0.41961	-0.609613	-0.435313	-0.344743	-0.472916	-0.183583	-0.291193	-0.0750143	-0.713912	0.133584	-0.22411	-0.218313	-0.517713	-0.225243	-0.491616	0.258417	-0.303893
BAIAP2	0.0362445	-0.133854	0.0259425	0.0584485	-0.254655	0.0650455	0.311615	0.551742	0.377375	0.475366	-0.287056	0.0698465	-0.226358	0.361048	0.116745	0.709645	0.520715	-0.00935755	0.323575	0.00796565
BAIAP2L1	0.541302	0.751904	1.9825	1.88531	1.6979	2.204	-0.00742684	1.9881	-1.00607	1.52322	3.0813	2.3201	1.1112	1.61071	1.6519	0.529703	0.0740732	1.2004	2.08953	0.891423
BAIAP2L2	-0.0347463	-0.0343443	-0.0345483	-0.0345423	-0.0346453	-0.0344453	-0.0345753	0.360452	-0.0345153	-0.0345251	-0.0347463	0.796956	-0.0345483	-0.0345423	-0.0346453	0.462055	-0.0345753	-0.0345483	-0.0345153	-0.0345251
BAIAP3	-0.298217	-0.405415	-0.248919	0.112687	-0.453216	0.080584	-0.072746	0.185381	-0.185686	0.216104	0.189783	0.141285	-0.037319	0.310487	-0.024416	-0.160516	0.712854	-0.439719	0.296214	0.211604
BAK1	1.03448	1.16858	0.66488	0.487386	1.40928	0.769283	0.366053	0.0848804	0.144713	0.483704	1.03558	0.915184	0.32368	0.639586	0.570683	0.519583	-0.0799466	0.24848	0.128413	0.691404
BAMBI	-0.95604	-0.317938	-1.66344	-1.08574	1.70936	-0.729939	0.0451311	-0.554042	0.479091	-1.40712	2.34256	-0.388138	1.84076	2.10776	0.508861	1.38116	0.524631	-1.31654	0.342991	1.67708
BANF1	0.827686	0.605088	0.791284	0.50549	0.848487	0.353987	0.585657	0.584884	0.582117	0.656608	0.411286	1.06719	0.774184	-0.40371	0.280887	0.401087	0.625857	0.730084	0.388717	0.983808
BANF2	-0.0126311	-0.0122291	-0.0124331	-0.0124271	-0.0125301	-0.0123301	-0.0124601	-0.0124331	-0.0124001	-0.0124099	-0.0126311	-0.0122291	-0.0124331	-0.0124271	-0.0125301	-0.0123301	-0.0124601	-0.0124331	-0.0124001	-0.0124099
BANK1	-0.111697	-0.111295	1.8241	1.30701	-0.111596	-0.111396	-0.111526	-0.111499	-0.111466	-0.111476	-0.111697	-0.111295	-0.111499	-0.111493	-0.111596	-0.111396	-0.111526	0.504901	-0.111466	-0.111476
BANP	2.9415	1.2653	-0.615606	1.9364	1.7588	1.1812	0.000667316	2.38219	-0.135073	2.23362	0.253296	1.2606	-0.378606	-0.7323	0.123897	0.206797	2.04677	1.20369	-2.02457	0.791518
BAP1	0.0695688	-0.00942916	0.0416668	-0.00862716	-0.43623	0.32877	-0.17226	-0.0645332	-0.2563	-0.18251	-0.0171312	-0.225429	-1.27243	-0.152127	-0.25823	-0.52213	-0.23226	-0.216333	0.1829	-0.06341
BARD1	-0.299259	-0.298857	0.658339	-0.299055	-0.299158	0.570642	-0.299088	-0.299061	-0.299028	-0.299038	-0.299259	-0.298857	-0.299061	-0.299055	-0.299158	-0.298958	-0.299088	-0.299061	-0.299028	-0.299038
BARHL1	-1.78009	-3.34609	0.272303	0.345309	-2.05129	-1.04519	1.62918	2.1572	1.96134	1.18143	0.999505	1.03591	2.9947	2.22941	1.06901	0.579806	0.863176	-0.664697	0.373236	1.14483
BARHL2	-1.08218	-0.791378	-0.422782	-0.373276	-1.52658	-0.282979	-0.325509	0.0162185	-0.480149	-0.202058	-3.22388	-0.838878	-2.79028	-0.678476	1.01342	-0.769379	1.82119	-0.161282	-0.660549	0.304842
BARX1	-2.11468	0.131725	-0.776379	-1.53897	1.86222	0.737724	-1.28021	-0.276879	-0.226446	-0.069256	1.69582	-0.0213752	0.486921	1.25503	-2.71208	1.66102	0.797794	0.275221	-2.33595	2.56744
BARX2	1.4902	-0.861396	0.0958004	-0.357394	1.6363	2.2165	1.27447	0.5026	0.242833	-0.199076	-0.0314976	0.494004	0.849	0.0977064	0.976703	1.093	-0.419827	1.0123	1.42223	-0.406376
BASE	-0.0671703	-0.0804683	-0.229272	-0.159166	-0.533969	-0.723569	-0.103699	0.0837277	-0.0285393	0.310751	0.26903	-0.0615683	0.378228	0.243634	-0.110169	0.221931	-0.437799	-0.577572	0.873961	-0.0317491
BASP1	2.51749	2.36569	3.14339	1.9876	2.76809	1.72249	1.51906	-0.36301	-0.280877	1.37311	-0.897108	2.68319	1.79079	1.1084	1.59699	2.85819	-1.72724	2.78719	2.36652	0.987513
BAT1	0.314297	0.440399	0.0622948	0.246601	0.333898	0.714298	0.149268	0.387595	0.0191278	0.088318	0.579297	-0.388001	-0.473005	0.0971008	0.0811978	-0.129102	-0.598132	-0.379405	0.185628	-0.497682
BAT2	-0.191084	-0.0264815	-0.629186	-0.48638	0.261217	-1.09758	-0.405913	-0.175886	-0.0245525	-0.0442623	0.277916	-0.0814815	-0.295886	0.14582	0.580117	0.0261175	-0.251913	-0.391486	0.351947	-0.0332623
BAT2L1	-0.3398	-0.730798	-0.133302	0.323504	-0.924499	0.303401	0.161171	0.330498	0.259331	0.324221	-0.4624	-0.0558984	0.205698	0.421804	-0.0388994	0.00590059	0.156271	0.000597585	0.257731	-0.371679
BAT2L2	0.220224	0.564426	0.284322	-0.143672	1.00493	0.191925	-0.625205	-0.590478	-0.399245	-0.344554	0.790024	-0.252974	1.15372	0.381828	-1.50687	-0.581075	-0.541805	0.0172224	-0.379545	-0.810654
BAT3	1.3903	1.2899	0.507899	1.2843	1.4567	1.2452	1.33997	0.858799	1.30763	0.864622	1.3408	0.826903	1.0343	1.5002	1.6933	0.962802	0.817372	0.761499	0.256232	0.771122
BAT4	-0.0877447	-0.643943	-0.0258467	0.434359	-0.698744	0.489656	0.271026	0.677253	0.208786	0.214777	-0.0825447	0.372557	0.522053	0.536959	0.403456	0.269956	0.320526	-0.182847	0.331286	0.539477
BAT5	-1.62054	-0.817539	0.0140571	0.234163	-1.09914	0.42276	-1.52387	-1.86614	-2.57491	-1.77182	-1.19064	-1.18854	-2.68974	-3.23034	-2.33614	0.63336	-0.64157	2.31936	-2.09891	-2.42962
BATF	1.53575	1.92826	2.04565	-0.442742	1.37236	0.310555	-0.645175	0.228152	-0.441415	-1.13462	-2.73405	-0.727344	-4.14995	-2.48004	-1.15254	-2.35724	-0.351175	-1.07625	-2.65231	-1.53162
BATF2	-0.0279174	1.43728	-0.0228194	-1.03411	0.185484	0.303084	-0.834646	-0.482419	-0.816286	-1.2678	-4.10452	-1.57922	-4.46842	-1.95871	-1.32352	-1.89782	-0.244246	-0.832619	-1.24389	-1.483
BATF3	-1.46971	-1.31121	-0.879713	-0.868207	-1.98771	-0.42541	-0.62804	-0.805313	-0.41728	-0.42359	-2.74281	-0.624309	-1.16371	-0.565407	-0.23311	-1.08621	-0.12694	-0.424113	-1.13698	-0.49999
BAX	0.209878	0.10808	-0.0180237	0.507082	0.0452793	-0.0823207	0.383849	-0.0108237	-0.0167907	0.5101	0.214678	-0.0788197	0.134076	1.09688	1.06528	0.570779	-0.744051	1.25008	-0.267491	0.5428
BAZ1A	-1.34242	-1.84352	-0.455921	-0.263015	-1.94962	-0.594118	-0.614948	0.033979	-0.307588	-0.0612978	-0.311019	-0.133917	0.196779	-0.140115	-0.157618	-0.240318	-0.672548	-0.025821	0.266812	-0.703598
BAZ1B	1.01709	1.51299	1.13408	0.284791	1.44509	0.748288	0.0710575	0.401985	-0.607982	0.196808	1.30609	1.36559	0.371285	0.595491	0.792888	0.922588	-0.0621425	0.522685	0.690718	0.542408
BAZ2A	-0.31423	-0.555928	-0.626832	-0.425026	-0.341929	-1.39623	0.186841	-0.458132	0.368601	-0.0235088	-0.51333	-1.24633	-0.310532	-0.455326	-0.057229	-0.043329	-0.670159	-1.10273	0.474601	-0.599809
BAZ2B	-0.146463	-0.146061	-0.146265	-0.146259	-0.146362	-0.146162	-0.146292	0.248735	-0.146232	0.516258	-0.146463	-0.146061	-0.146265	-0.146259	-0.146362	-0.146162	-0.146292	-0.146265	-0.146232	-0.146242
BBC3	-0.597216	-1.58631	-0.334018	-0.144112	-1.83472	-1.24522	0.303355	0.361982	0.187815	0.201205	-1.59982	-0.101814	0.328282	0.174188	0.0421847	0.126485	0.186155	-1.17002	-0.593785	0.0704049
BBOX1	2.93492	1.24462	-0.268187	0.236019	-0.268284	0.601516	-0.268214	-0.268187	-0.268154	-0.268164	-0.268385	-0.267983	-0.268187	-0.268181	-0.268284	-0.268084	-0.268214	0.348213	-0.268154	-0.268164
BBS1	0.552017	0.529319	0.297915	0.523421	0.643118	0.335918	0.579888	0.274815	0.504648	0.521138	0.605017	0.463019	0.419615	0.244121	0.731118	0.397218	0.232888	0.229015	0.422848	0.424238
BBS10	1.94888	2.36278	1.00008	0.986381	3.19268	1.41938	0.856348	0.713275	0.681108	0.975098	1.27098	1.12728	0.605675	0.957681	0.807978	1.43988	0.336848	1.07888	1.26881	1.3015
BBS12	0.54222	0.193622	0.380318	-0.441476	0.0735215	0.723821	0.133291	1.18662	-0.262049	1.37534	-0.38358	-0.110878	-1.10528	-1.11378	0.955621	1.41022	1.48679	0.733518	0.361351	-0.637858
BBS2	-0.426898	-1.3644	-0.744	0.832506	-1.4487	0.591503	-0.652827	0.3142	-0.297767	-0.0997765	-0.262198	0.465604	0.3258	1.58701	0.516803	0.0103033	-0.0272267	0.2402	-0.226967	0.397424
BBS4	-1.71585	-2.30145	-0.663753	-1.03085	-1.93985	-0.83835	-0.86188	-0.487753	-0.75782	-0.85753	-1.04775	-0.968749	-0.412053	-0.678447	-0.33555	-1.05535	-0.92658	-1.07405	-0.55842	-1.48833
BBS5	0.737373	0.474775	0.611271	0.756977	-0.0681264	0.177374	0.613644	0.586771	0.562204	0.640594	0.631773	0.157175	-0.0213294	0.0331766	0.294874	-0.330026	0.318644	0.266371	0.0299036	0.114794
BBS7	1.12013	-0.313268	-0.385772	0.842534	0.406831	-0.119469	1.1268	0.744128	1.09426	0.844851	-0.14727	0.551932	0.442428	0.450934	1.42453	0.615131	0.358701	-0.123372	0.853261	0.855051
BBS9	0.819052	-0.761546	-0.36715	-0.481744	0.967653	0.333053	-0.0841766	1.49055	0.348983	1.85077	-3.25775	1.07075	0.0135504	-3.15214	-0.295247	2.84185	1.61852	0.38705	-0.337517	-1.00623
BBX	-0.649168	-0.429066	0.45683	0.450636	-1.45237	0.232433	0.0674034	0.69723	0.320563	-0.122146	-0.541668	-0.532766	0.0816304	0.0928364	0.350333	-0.533867	0.0574034	0.14973	0.733563	-0.204646
BCAM	7.57323	6.51253	6.83853	7.48414	8.37503	7.03633	7.7791	8.11613	7.50956	7.55725	7.81833	7.97173	9.12843	8.20404	7.98233	7.72503	5.8805	6.97143	7.41466	7.59805
BCAN	-0.42198	-0.322178	-0.404082	-0.0738764	-0.631279	-0.467479	-0.218109	-0.198582	-0.179749	-0.207059	-0.57178	-0.367278	-0.186482	0.00232362	0.0748206	-0.147979	0.0386906	-0.545182	-1.40225	-0.223859
BCAP29	1.93708	1.43559	5.68158	1.14869	0.807386	0.306086	0.725056	-1.31012	-0.266984	-0.606194	0.990785	2.12709	-0.123217	-1.50001	0.249886	1.62629	-2.46934	2.60998	-0.223084	2.09781
BCAP31	-1.77058	2.23362	3.62872	1.63063	-2.78928	-2.78908	-2.78921	3.08712	-2.78915	-0.287856	-2.78938	-2.78898	-2.78918	-2.78917	-2.78928	-2.29258	-0.304606	-1.74228	3.11945	-2.33396
BCAR1	0.993879	1.54988	0.855977	1.50778	2.50838	1.16668	0.63065	0.754477	0.46641	1.33	1.42138	2.07318	1.20788	1.27638	1.24008	1.82738	0.70505	1.58648	1.92661	1.2867
BCAR3	0.768003	-0.167295	0.193601	-0.036093	0.054704	-0.530696	0.140374	-0.392699	0.566234	0.0634242	-2.1105	0.185905	-0.316999	-1.29159	-0.579696	-0.031396	-0.462026	0.315901	-0.614766	-1.01688
BCAR4	-0.407803	-0.407401	-0.407605	-0.407599	-0.407702	-0.407502	-0.407632	-0.407605	-0.407572	-0.407582	-0.407803	0.423899	0.525395	0.150401	-0.407702	0.0889982	-0.407632	-0.407605	0.266228	-0.407582
BCAS1	-0.13142	-0.365218	-0.139922	-0.0966162	-0.278819	-0.361219	0.121151	-0.0801222	0.132011	-0.00429896	-0.21382	-0.0800182	-0.0420222	-0.284216	-0.228819	-0.135119	0.0800508	-0.352422	0.0926108	-0.395099
BCAS2	-0.681395	-0.807093	0.0518033	0.374709	-0.663194	0.344806	0.294976	-0.0517967	-0.128964	-0.0037735	0.462405	-0.554593	-0.358297	-0.651691	0.125606	-0.393094	-0.344024	-1.4844	-1.01926	-0.355674
BCAS3	1.30259	0.691591	0.321687	0.231393	0.86539	0.11529	0.69856	0.461187	0.49842	0.658311	0.233789	0.127691	-0.247213	0.507193	0.00829043	-0.11421	-0.19034	-0.163013	0.70362	0.287911
BCAS4	0.340507	0.362309	0.386405	0.379911	0.236408	0.448608	0.365978	0.187205	0.318038	0.313628	0.639607	-0.0835908	0.233005	0.415311	0.195208	0.297808	-0.0945218	0.200505	0.558038	0.303728
BCAT1	-0.26933	-0.149728	1.29747	-2.53723	-1.80763	-1.82683	0.208741	1.32237	-0.231399	-1.67441	-5.36503	-1.02083	-3.30793	-1.20723	-0.514929	-1.10123	-0.0278593	-2.08743	0.275801	-1.25361
BCAT2	0.313979	0.330581	-0.138423	-0.0420167	0.31358	-0.14432	-0.15265	0.0493773	-0.41139	-0.0602995	-0.933321	-0.0566187	-0.102123	0.730483	-0.76942	-0.00831973	-0.16795	0.0738773	0.0921103	0.2118
BCCIP	0.32634	0.534042	0.597238	0.527444	0.506841	0.918841	0.0669114	0.474738	-0.0436286	0.286162	1.28204	0.656142	0.474438	1.05164	0.492441	0.752241	0.329811	0.602638	0.808471	0.549262
BCDIN3D	0.175607	-0.875891	-0.217995	0.257011	-0.927292	-0.0900921	0.529578	0.656305	0.300538	0.176128	-0.333893	0.261809	0.293505	0.502411	0.267908	0.392008	0.0572779	-0.609495	0.104838	0.195528
BCHE	-1.19933	-0.504926	-1.19913	0.429176	-0.690627	1.73017	-0.552157	-0.80413	-0.543697	-0.536607	-1.19933	-1.19893	-1.19913	-1.19912	-1.19923	-1.19903	-1.19916	-0.58273	-1.1991	-1.19911
BCKDHA	-2.08001	1.9599	1.01349	-2.0798	-0.898506	-1.21011	-2.07984	-1.68481	-1.42438	-0.965086	-2.08001	-1.2483	-2.07981	-2.0798	-0.241506	-0.125206	-1.02684	-1.03291	-2.07978	-0.0914856
BCKDHB	-0.0324568	0.0794452	-0.240759	0.0607472	-0.262256	-0.0368558	0.117614	-0.0883588	-0.0141258	0.0206644	-1.45156	-0.307955	-1.27686	-0.332653	0.470344	-0.134056	0.443414	-0.340859	-0.360026	-0.0536356
BCKDK	4.7567	1.2812	4.877	2.9575	2.7319	5.6735	4.42097	3.429	4.61283	2.44742	5.1334	5.7837	-2.8117	-1.5387	5.5141	2.6114	2.37697	3.2217	0.0465291	0.383919
BCL10	-0.880083	-0.879681	-0.879885	0.931421	-0.879982	1.22742	0.826588	0.800015	-0.224452	0.234838	-0.0497831	-0.0483811	-0.879885	0.393121	-0.879982	-0.383282	-0.438112	0.994015	0.435348	-0.0791619
BCL11A	1.7051	1.9387	2.341	1.53231	0.199702	2.1594	1.99147	0.707199	1.51683	0.417123	-5.8485	-3.8235	-5.1837	-3.94169	0.630402	-2.0687	-2.33183	-2.0984	-2.15327	-2.87288
BCL11B	1.87772	2.95232	2.15702	2.18772	3.57632	3.24162	2.85259	2.30042	1.26885	1.90454	2.19082	0.163623	1.18102	1.97142	0.173322	1.30502	-1.52861	1.92492	1.80665	-1.25366
BCL2	0.842129	1.38313	0.508327	1.19023	0.33923	1.52873	1.1375	0.984627	0.99046	1.01545	-5.23537	-0.450269	-1.02857	-1.17407	0.16023	0.39913	-0.0301996	0.0211274	1.09756	-0.325849
BCL2A1	-0.0824331	-0.742031	-0.597935	0.408371	-0.492132	-0.241232	0.334538	1.01466	0.434098	0.966888	0.107267	1.21937	0.351165	0.383571	0.559568	0.355468	0.998438	-0.106235	0.0778979	0.560988
BCL2L1	-2.83355	-3.49765	-3.49785	-2.32484	-3.49795	-2.62815	-2.40578	-3.05875	-2.05152	-1.76183	-2.97235	-3.49765	-3.49785	-3.49784	-2.49145	-3.00125	-0.965076	-3.49785	-3.49782	-1.98443
BCL2L10	-0.736498	-1.5081	-1.452	-1.30339	-2.0019	-0.857497	-0.872127	-0.9419	-1.18417	-0.782477	-3.8609	-0.531596	-3.7273	-4.07659	0.0169032	-2.1184	-0.0258268	-1.5283	-2.34887	-1.83208
BCL2L11	0.305154	-0.197844	-1.11975	-0.0825422	-0.340045	0.458455	-1.06218	-0.856248	-1.21902	-0.871625	0.836754	0.201356	-0.492348	-0.980642	0.776355	-0.908445	-1.56228	-1.13075	-0.245415	-0.658225
BCL2L12	0.552649	-0.0444486	-0.0446526	-0.0446466	-0.0447496	-0.0445496	-0.0446796	-0.0446526	-0.0446196	0.617871	-0.0448506	-0.0444486	-0.0446526	-0.0446466	-0.0447496	-0.0445496	-0.0446796	-0.0446526	-0.0446196	-0.0446294
BCL2L13	-0.118078	-0.389176	-0.22548	0.0353255	-0.581177	-0.377277	0.0867925	0.0203195	-0.0646475	0.238943	0.155222	0.275224	0.21452	0.334626	0.465323	0.474923	0.168893	0.72662	0.188853	0.671343
BCL2L14	-0.729857	-2.14485	-1.37506	0.186747	-4.93226	-3.23996	1.53011	0.838541	0.833674	0.467964	2.27954	-2.81345	-2.35646	-3.29955	2.50844	1.46794	1.53821	-0.999159	-3.62323	-3.02204
BCL2L15	0.782189	0.608791	0.561087	0.493793	-0.0980098	0.61669	0.73586	-0.375913	0.87982	0.55451	-4.95581	1.94159	-2.21231	-2.51351	1.32999	-0.0322098	2.94276	0.872787	-1.82328	1.22711
BCL2L2	-2.63118	-0.815683	0.152613	-0.976181	-1.59018	-0.299184	0.521086	0.0666133	-0.145154	-0.585763	-1.87478	0.248217	-2.68789	-2.26918	-0.824284	-0.387984	0.775886	-1.85049	-1.47085	-2.42776
BCL3	0.629962	1.32476	0.90746	0.454966	1.36386	1.92556	-0.234667	0.0540595	-0.608307	0.249983	1.43556	1.31146	0.20996	0.625866	1.14816	0.733463	0.0837325	1.21636	0.408093	0.712983
BCL6	1.50141	1.75052	1.37231	1.32342	0.735814	1.39971	1.69208	0.596111	1.34644	0.924634	-2.00629	0.911715	-2.59849	-2.67268	1.18771	0.999714	2.19828	1.15171	-0.856156	1.45473
BCL6B	2.68218	-0.256822	1.67857	2.42948	-0.257123	-0.256923	1.44945	1.74887	0.398407	3.1902	-0.257224	-0.256822	-0.257026	0.30098	-0.257123	0.608277	3.00585	-0.257026	-0.256993	1.0556
BCL7A	0.363134	-0.370264	-0.123468	0.114638	-0.285565	-1.00507	-0.0531954	0.317932	0.187565	0.548655	0.0960336	0.212036	0.487732	0.558838	-0.376065	-0.0160654	-0.342795	-0.452568	0.115965	1.32015
BCL7B	0.895169	1.25527	0.748467	0.224773	1.21147	0.11887	0.0321402	-0.0742328	-0.1083	0.0680904	0.476569	0.107271	-0.251633	-0.105327	0.23357	0.0933702	-0.11486	0.121767	0.4885	0.22489
BCL7C	1.72834	0.930644	1.20904	-0.427254	-1.30436	-0.434557	-0.212187	0.51084	0.418373	-0.189537	-1.30446	0.0513436	-1.30426	-0.344954	-0.788957	-1.30416	-0.862487	-1.30426	-1.30423	0.00836283
BCL8	-2.53899	-0.101688	0.464508	-0.754986	-1.05939	-0.156289	-0.590519	-0.309392	0.217141	0.915532	-1.44259	-0.634188	-4.26669	-4.46679	-0.126989	-1.66349	1.01158	-0.872992	-1.09256	-0.267868
BCL9	-0.779499	-1.0279	0.255399	0.609105	-0.623098	0.167602	0.531672	0.565199	0.942632	0.590822	1.0188	0.324303	1.3776	1.40551	0.469502	0.906502	0.132172	-0.118901	1.53253	0.791922
BCL9L	0.275603	1.07081	0.524401	-0.127793	1.4775	-0.136296	-0.259126	-0.428099	0.495234	-0.0263757	1.1736	0.132105	0.315001	0.425207	0.580604	0.326904	-0.168926	0.114401	-0.333066	0.0195243
BCLAF1	0.878574	0.660476	0.0339717	0.572478	0.530475	0.526875	0.311445	-0.0560283	0.159205	0.408595	0.428874	0.517276	0.530372	1.09158	0.697975	0.495375	-0.0465553	0.0639717	0.476705	0.781595
BCMO1	-0.743109	-0.618007	-0.718511	-0.774105	-0.728208	-1.05171	-0.679038	-0.583611	-0.545478	-0.758588	-0.0378089	-0.876107	-0.0307109	-0.310905	-0.200608	-0.498408	-0.633238	-1.45231	-0.336978	-0.966388
BCO2	2.33765	-0.501449	1.02625	0.00255281	0.67965	1.60565	1.43552	0.674247	0.60278	-0.50163	1.66845	0.329851	0.0389468	3.27965	0.69245	1.10915	-0.0598802	-0.501653	-0.12562	-0.50163
BCOR	0.522953	0.00915481	0.701951	0.674257	0.402054	-0.0951462	0.749424	0.237351	0.912384	0.833574	0.939053	0.640355	0.997751	0.520557	0.509254	0.891854	0.348524	0.766051	0.818184	0.708074
BCORL1	-0.633491	-1.23059	-1.23079	0.397513	-1.23089	0.56901	-0.13872	-0.271293	0.21554	-0.116069	-1.23099	0.124811	-0.297793	0.0422134	-0.33659	-0.0720896	-0.45122	-0.614393	-0.31006	-0.430069
BCORL2	2.55428	3.04548	3.37108	2.22248	-0.93912	0.46938	2.68375	2.04778	3.00361	3.1751	-0.465221	1.75158	-0.398423	0.0202828	0.25508	-0.0737202	-0.15945	0.438977	-0.93899	-0.939
BCR	-0.407633	-0.212131	0.141265	0.797971	-1.21363	0.152468	0.290738	0.842465	0.485698	0.549288	0.282667	0.490169	0.688365	1.12517	0.577468	-0.0583324	-0.0229624	-0.133235	1.0354	0.664688
BCS1L	-1.2634	-0.771499	-0.234103	0.188703	-3.6153	1.075	1.41567	0.765797	1.93953	1.12042	-2.2615	-0.0408994	0.897097	0.351803	-1.0985	1.1768	1.32677	-0.139103	-0.10187	2.82882
BCYRN1	-0.0234141	-0.0230121	0.934184	-0.0232101	-0.0233131	-0.0231131	-0.0232431	-0.0232161	-0.0231831	-0.0231929	-0.0234141	-0.0230121	-0.0232161	-0.0232101	-0.0233131	-0.0231131	-0.0232431	-0.0232161	-0.0231831	-0.0231929
BDH1	1.31857	1.62697	0.539065	0.851071	2.24137	0.999168	0.422738	0.348465	0.469498	0.593588	0.811767	1.03547	0.189765	-0.0109291	0.416768	0.517168	0.523538	1.08676	0.454698	1.00809
BDH2	2.21027	3.00957	2.37247	2.46348	2.50687	3.35767	2.32114	1.22437	2.1853	1.90119	-1.49963	0.919573	-1.78923	-2.15202	0.865272	1.20547	3.41604	2.12837	-0.305498	2.21449
BDKRB1	2.35609	2.13399	1.01879	1.94539	2.16809	1.74369	0.902659	1.82769	0.451019	1.45221	0.717788	4.24539	0.440186	0.475892	0.979989	-0.400211	-0.510241	1.97899	3.39402	-0.210091
BDKRB2	0.123612	-0.536086	1.02021	0.439716	0.516213	-0.363587	0.413483	1.25821	0.525143	0.881733	-0.0939878	0.354314	0.68031	1.62722	0.810313	0.453113	-0.268917	-0.13099	0.956843	0.258733
BDNF	-0.145359	0.690043	1.34274	1.92794	-0.859758	0.880042	2.45021	0.248839	1.20207	0.215862	-3.11336	0.483543	-1.93686	-2.54586	-0.616758	-1.40966	0.343012	-2.58826	-1.81253	-2.04464
BDNFOS	-0.207755	-0.207353	0.749843	-0.207551	-0.207654	0.662146	-0.207584	-0.207557	-0.207524	0.454966	-0.207755	-0.207353	-0.207557	-0.207551	-0.207654	-0.207454	-0.207584	-0.207557	-0.207524	-0.207534
BDP1	0.908516	-1.38538	0.678314	-0.32408	0.121717	0.798917	2.04249	-0.130686	-0.548153	0.137237	-2.13658	2.34782	-1.28119	-4.35138	1.82692	0.100717	-0.417713	1.31091	-0.583753	-1.44786
BEAN	0.26715	0.927952	-0.723652	0.0552538	0.862051	0.183451	-0.0588792	0.399848	-0.114519	-0.785329	-0.30125	0.236452	-0.214352	0.245554	-0.142149	-0.683849	0.522721	-0.0524522	0.139481	-0.277929
BECN1	4.69766	2.57206	2.24816	3.16377	2.51296	2.20476	4.57893	4.56496	4.31959	3.49148	-0.353639	3.93046	-2.04084	0.166465	2.53526	3.43716	5.76553	2.23456	-0.912508	5.17728
BEGAIN	0.335491	1.14699	1.05639	0.505595	1.59919	1.78069	0.455962	0.931689	0.699522	0.695113	0.820091	1.12509	1.36589	1.135	0.771892	1.02409	0.345062	0.596389	0.587222	0.768313
BEND2	-1.20277	-1.45317	-0.778273	-0.884867	-1.78287	-1.41717	-0.5399	0.0755266	-0.12194	-0.27725	-0.364271	-1.00377	-0.188473	-0.398067	0.0834296	-0.99857	-0.9362	-1.33317	0.52736	-1.11935
BEND3	0.633449	0.811451	0.413247	0.200453	0.78325	0.96135	-0.0534802	-0.112653	-0.0797202	-0.13663	-0.112551	0.246551	-0.121453	-0.224747	-0.64705	0.14795	-0.0618802	0.888147	-0.89142	0.30737
BEND4	-1.74824	-2.85214	-1.12184	-0.913637	-2.54254	-1.38384	-0.64187	-0.188543	-0.61881	-0.625419	-1.93094	-1.17434	-0.0236426	-0.423937	-0.30394	-0.72334	0.0619304	-0.528743	-1.01121	-0.840819
BEND5	2.76645	2.60076	2.56005	2.98716	1.98286	2.03376	3.24883	1.56715	2.83079	3.04338	0.137054	0.756256	0.138552	0.270358	1.16066	1.67736	3.20883	0.112852	1.33959	2.65298
BEND6	-0.120046	-1.25424	-0.625748	-0.481642	-1.27684	-1.32394	-0.936475	-0.759448	-0.631815	-0.834724	0.577754	-2.02934	-1.29215	-1.05814	-0.681345	-0.984945	-0.810075	-1.47995	-0.956115	-1.47022
BEND7	1.58202	-0.196377	0.170719	0.616625	0.906922	3.37852	1.60459	1.23682	-0.252748	0.611443	0.812921	0.684623	0.855919	0.173325	-0.841878	1.10732	-1.35721	-0.310281	2.26475	0.489543
BEST1	-0.987111	-0.900309	-0.867113	-0.591807	-1.77851	-0.76531	-0.74524	-0.283613	-0.55138	-0.618189	-2.08581	-0.704709	-1.16661	-0.505307	-0.55531	-0.98931	0.17216	-0.782813	-0.95368	-1.16629
BEST2	-1.05382	-1.65092	-0.69372	-1.65111	0.734583	0.456183	-0.219347	0.16398	1.33081	-0.988597	-1.65132	-1.65092	-0.41002	-1.65111	4.01358	-0.492417	2.28735	-0.60422	-0.977287	-0.850397
BEST3	-2.42751	-1.73991	-3.77181	-3.26761	-3.26331	-2.36341	-3.12484	-2.59591	-3.77178	-3.77179	-3.77201	-2.41621	-3.77181	-3.77181	-3.77191	0.68449	-0.35584	2.86649	-3.77178	-2.69259
BEST4	1.95912	2.11102	1.12162	1.76813	2.44182	2.28792	0.843494	0.820921	0.875554	1.27054	2.08562	0.578325	-0.137579	0.683427	-0.198076	0.453224	0.0426937	1.17312	0.756454	0.392544
BET1	-0.485471	-0.388169	-0.0892729	0.331133	-0.17437	0.63093	0.1369	0.291527	0.21556	0.0664503	0.318629	-0.0539689	0.739927	0.500533	-0.65407	-0.0191699	-0.6493	-0.623573	0.59336	0.10725
BET1L	-0.676665	0.0593366	-0.0600674	-0.432361	0.633136	0.350736	0.449506	-0.809567	0.941266	-1.56194	0.119435	-0.955063	-3.11937	1.23214	-0.174264	-0.403264	0.278506	-1.17057	-2.33993	-1.35284
BET3L	0.562745	0.561247	-0.421157	-0.235751	0.592246	-0.271254	-0.481484	-0.416957	-0.841224	-0.430034	0.556645	0.0333466	-0.326757	0.308249	0.378846	-0.535954	0.0170156	-0.133957	-0.0131244	0.332766
BEX1	-1.45987	0.135031	-0.0792728	-3.54127	-0.77837	0.37843	-1.603	-2.68527	-0.27454	-1.14445	-3.99887	-4.52107	-4.81197	-3.60367	-4.45837	-0.56057	-1.5934	-4.73617	-2.82584	-3.11695
BEX2	-0.075263	0.569539	-0.746265	0.887341	-2.27426	0.301938	-0.138092	-0.221565	0.992768	-0.105342	-2.27436	-0.918561	-1.73356	-2.27416	0.007938	-1.11546	0.030708	0.504735	-0.958932	-1.19494
BEX4	-1.01364	-2.06004	-0.913847	-1.20254	-3.78644	-1.93434	-0.886174	-1.04685	-1.53991	-1.40542	-3.46484	-1.15844	-1.32795	-2.03864	-1.10004	-0.853944	-0.356474	-1.04265	-1.76821	-1.75322
BEX5	-2.02125	-0.860245	-0.493149	-0.392743	-2.02115	0.0862542	-0.928976	-0.341149	-2.02102	-0.906326	-2.02125	0.270855	-2.02105	-1.06174	-2.02115	-2.02095	-0.540076	-2.02105	-0.396316	-0.331326
BEYLA	-0.000201	0.000201	-3e-06	3e-06	-0.0001	0.0001	-3e-05	-3e-06	3e-05	2.02e-05	-0.000201	0.000201	-3e-06	3e-06	-0.0001	0.0001	-3e-05	-3e-06	3e-05	2.02e-05
BFAR	-0.960976	-0.972174	-0.271178	-0.630672	-0.678275	-0.384175	-0.669705	-0.507178	-0.641945	-0.324155	-0.241076	-0.189474	-0.216678	-0.817572	0.0865246	-0.701975	-0.475405	-0.307578	-0.168745	-0.386055
BFSP1	-0.335411	-1.51941	-1.17611	-0.450907	-1.22591	-1.44711	-0.0959403	0.128487	-0.25388	-0.0161901	-0.565611	-0.861509	-0.703613	0.502593	-0.0431103	-0.14561	0.0342597	-1.02261	-0.65398	-0.11739
BFSP2	0.921369	1.00537	0.130567	0.159873	1.16407	0.56287	-0.13456	0.405867	-0.3007	-0.11081	0.666769	0.963771	1.17587	0.555073	0.79537	0.45147	0.21434	0.304767	-0.0184002	0.57019
BGLAP	3.85111	4.55211	4.4205	5.64151	6.86101	4.78111	4.45048	4.5833	5.11594	5.59113	6.72621	6.90371	5.9578	6.42571	5.39421	5.48121	-3.41952	5.6205	6.91004	4.83823
BGN	0.29219	0.469492	0.451788	0.463094	-0.223809	0.984091	0.0992611	0.0837881	0.0824211	0.367911	0.48659	0.658492	-0.960112	0.863494	0.250991	0.385191	-0.0233389	0.951288	0.234821	0.589711
BHLHA15	0.518027	0.887029	0.482225	0.547631	0.930928	1.14493	0.413598	0.449825	0.133858	-0.0745522	0.267127	0.0258286	0.706825	0.0803306	0.0869276	0.145728	-0.541702	-0.0228754	0.578258	0.764548
BHLHB9	1.82667	-0.828231	-1.46383	-0.048629	0.234068	-0.823332	0.288138	-0.882735	-0.221402	-0.509912	-2.92563	-1.10753	-3.39943	-3.39943	-0.423232	-1.16753	1.09224	-1.75223	-1.3037	-0.146612
BHLHE22	1.71605	1.93036	1.04175	1.67616	2.82656	1.80176	1.44443	1.21385	1.44499	1.75278	1.91755	2.18476	2.41795	1.36376	1.71786	2.04996	0.903326	1.71315	1.85389	2.26428
BHLHE23	-0.0323408	-0.0319388	-0.0321428	-0.0321368	-0.0322398	-0.0320398	-0.0321698	-0.0321428	-0.0321098	-0.0321196	-0.0323408	-0.0319388	-0.0321428	-0.0321368	-0.0322398	-0.0320398	-0.0321698	-0.0321428	-0.0321098	-0.0321196
BHLHE40	-0.214104	-0.125102	0.694494	0.0890002	0.334497	-0.360603	0.224667	-0.349606	0.459527	-0.0462826	0.581996	-0.713202	1.18859	-0.2938	-1.0733	-0.312603	-0.540633	-0.586706	0.152627	-0.854283
BHLHE41	1.91661	1.77831	2.03081	1.76862	1.97711	1.83081	1.67148	1.74511	1.46014	1.73323	3.09571	1.37271	2.05801	1.13112	1.33151	1.81831	1.03958	1.12871	1.20564	1.37903
BHMT	-0.496916	-0.0575143	-1.01702	-1.03081	-0.465015	-0.595015	-1.10545	-1.60662	-0.888685	-1.0634	-0.974716	-1.40111	-1.61232	-1.07761	-1.28502	-0.796015	-0.911845	-0.505018	-2.77629	-0.815795
BHMT2	0.241912	-1.36769	-1.36789	-0.490884	-1.36799	-0.498187	-0.275817	0.98071	-0.712457	-1.36787	-1.36809	-0.0122856	-0.12679	-0.809884	0.470413	-1.36779	-1.36792	-1.36789	2.44954	-0.912666
BICC1	-3.397	-3.71689	-2.6555	-2.12899	-3.6176	-2.5359	-0.552925	1.0026	-0.465065	-0.425275	0.0343036	-0.514894	1.3388	1.33421	1.4079	-1.5586	1.39167	-1.2011	0.980235	-1.98188
BICD1	-2.70102	-1.84382	-0.468721	0.122785	-1.22922	-0.959818	-0.785248	0.168179	-0.399288	0.580103	2.15288	-0.925817	1.47528	3.14639	1.96778	0.921582	-0.415648	-0.00242057	3.18891	1.0784
BICD2	0.45998	0.662682	0.213678	-0.0287163	0.426181	0.0778807	-0.103749	-0.170822	-0.106889	-0.125099	0.51118	-0.158918	-0.354622	-0.282816	0.0186807	-0.173619	0.376051	0.244778	-0.0231893	-0.139499
BID	0.316888	0.66139	0.172186	0.0228916	0.427089	0.297289	-0.390941	-0.515914	-0.865481	-0.447591	0.0694876	-0.29091	-0.524414	-0.375708	0.217589	0.121389	0.0365586	0.343586	-0.218781	0.0787088
BIK	0.503898	0.1955	0.0809959	0.154302	-0.0469011	0.652899	0.364969	0.788696	0.220229	0.331719	0.0946979	0.4203	0.674596	0.372202	-0.451801	0.238099	0.798069	-0.342204	-0.348971	0.761419
BIN1	-0.545265	-1.88936	6.32803	4.18744	0.608336	-1.88946	2.48941	1.35853	-1.23413	4.02786	6.72484	0.965537	6.90853	2.24194	2.92024	-1.02426	0.189206	3.57563	3.27347	-1.88954
BIN2	0.367269	-0.0285292	0.226167	0.414173	0.15107	0.79057	0.40294	0.390167	0.3357	0.40599	0.478569	0.563171	0.0834668	0.683373	0.46537	0.69877	0.10264	0.262667	0.3938	0.93259
BIN3	1.13062	1.04762	0.445519	0.851225	0.126222	0.808322	0.952192	-0.0658814	0.449652	0.541842	-0.443579	-0.874077	-1.32688	-1.55318	0.164722	-0.626378	0.401992	-0.568581	0.0394516	-0.165658
BIRC2	4.67225	3.65535	4.36075	4.47975	3.59015	5.10625	5.08742	5.19775	5.37098	5.15157	2.49195	2.30175	6.68525	6.15935	4.52785	2.59655	3.18242	2.17815	5.68808	3.91507
BIRC3	3.00007	3.36077	3.95697	4.70858	2.13607	3.33027	5.69474	4.42187	5.8228	4.70689	-1.20653	3.58117	-0.297329	-0.660623	3.18077	3.79947	5.23824	1.74337	-0.368696	4.20939
BIRC5	-1.89988	0.313819	0.160515	-1.06508	-3.41938	-0.0149825	-1.07491	0.0538145	-1.97355	-1.15646	-3.45408	-0.353581	-2.99489	-2.17898	0.289518	-0.486882	0.835288	-1.85809	-2.44965	-2.23816
BIRC6	-0.240165	-0.396663	0.0847332	-0.454261	-0.727564	-0.399964	-0.623094	-0.0144668	-0.593634	-0.177844	-0.628565	-0.459463	-0.356867	-0.959361	-0.0876638	-0.434964	0.238006	-1.00857	0.520366	-0.371844
BIRC7	-1.52625	-1.05525	-1.73585	-1.49254	-1.40525	-1.11475	-1.29578	-1.20425	-1.30522	-1.47803	-4.54965	-1.21015	-3.29735	-3.37924	1.04415	1.05865	1.66032	2.98785	-2.59792	-0.949026
BIRC8	-0.26177	-2.05747	-1.22377	1.32683	-1.57037	1.23833	3.8	0.797428	1.29506	1.95205	-2.75187	0.507332	-0.853472	-0.813166	3.81203	1.62133	4.3592	-0.216272	-0.872339	0.443951
BIVM	-0.902916	0.305586	-0.293318	-0.572712	-0.681915	-0.940215	-0.849545	-0.958918	-1.16339	-0.227295	-1.13252	0.100086	-1.96412	-3.29481	-0.697615	-1.78052	0.451355	0.219182	-1.09359	-1.2068
BLCAP	0.948665	1.20307	1.36756	1.59867	0.114566	2.24097	1.45254	1.80066	1.559	1.21479	0.798565	0.683067	0.606263	-0.423831	1.28447	0.813766	1.58344	0.211963	1.5491	1.49459
BLID	-0.180448	-0.180046	-0.18025	-0.180244	-0.180347	-0.180147	-0.180277	0.21475	-0.180217	-0.180227	-0.180448	-0.180046	-0.18025	-0.180244	-0.180347	-0.180147	-0.180277	-0.18025	-0.180217	-0.180227
BLK	-1.21977	2.03193	1.15452	-1.11737	1.16813	0.581127	0.301797	-0.696276	-0.613943	-1.63755	-0.671174	-0.190072	-1.34058	-1.62057	2.66673	-0.665273	0.326397	1.72902	0.165557	-1.12405
BLM	0.248097	-0.0725008	0.0769952	-0.305099	-0.149202	-0.547102	0.0372682	0.161395	-0.0779718	-0.0284816	0.227297	-0.241501	-0.128605	0.190601	0.220098	0.112598	-0.0174318	-0.0711048	0.470728	0.134318
BLMH	1.18696	1.39716	0.516858	0.0579641	1.73806	0.396161	0.164131	-0.106642	0.141491	0.154781	0.38106	0.447162	0.0120581	-1.30474	-0.687439	0.0197611	0.124031	0.186258	0.707691	0.323581
BLNK	-0.724316	-1.17711	0.473782	0.178388	-1.88812	-0.158015	0.203955	0.0622817	0.106015	-0.0954951	-0.295416	-0.0673143	0.0124817	-0.219612	-0.196715	-0.0967153	0.262155	-0.201218	-1.30259	0.192005
BLOC1S1	2.27318	1.73148	0.560275	1.61508	1.08488	1.33418	1.64035	1.68107	1.85211	2.4425	3.24378	1.22338	2.07037	2.66558	1.43198	1.28568	1.97625	2.16827	1.43591	2.5041
BLOC1S2	1.1145	1.4941	0.509395	0.500501	2.1729	0.619398	0.452768	0.382595	0.314728	0.327818	1.3671	1.2253	0.661995	0.545901	0.697098	0.771798	-0.0745319	0.768395	0.290028	0.788318
BLOC1S3	-0.0401778	0.454424	-0.70148	-0.617474	-0.228577	-1.06588	-0.984107	-1.43788	-1.61725	-1.42316	-1.12148	-1.04238	-3.13848	-0.528274	-0.646777	0.596123	0.594893	1.89492	-0.246147	-0.857157
BLVRA	-1.21863	-1.91523	-0.646932	-0.682726	-2.01293	-2.04203	-0.781559	-0.761932	-0.828599	-0.717909	-1.46993	-1.13323	-0.101332	-1.67573	-0.883229	-0.855729	-0.752159	-2.28513	-1.1278	-0.931109
BLVRB	1.10002	0.446424	0.73772	1.29913	0.518923	1.44902	0.334693	0.80232	0.925553	0.654343	0.614222	-0.139176	1.38252	1.35523	0.0594229	0.00932294	-0.0189071	-0.0411801	0.905653	0.425143
BLZF1	0.148731	-0.241067	-0.142871	0.226835	-0.331868	-0.345468	0.179902	0.273129	-0.0297382	0.296852	-0.501769	-0.275367	-0.299171	-0.0218652	-0.157368	0.115632	-0.102098	-0.235771	0.116662	-0.248848
BMF	-0.609597	-1.20669	0.728701	-0.329893	-1.207	-1.2068	-0.114826	0.608201	1.54813	1.43582	-1.2071	-0.375395	0.0342014	-1.20689	-0.0127956	0.403904	1.29327	-0.159999	-0.286166	-0.751675
BMI1	-1.75869	-3.96639	-3.16619	-1.67419	-4.00559	-1.97329	-1.11052	-1.86399	-1.86526	-1.95807	-5.39579	-0.608588	0.258608	-4.26719	-2.32729	-2.02439	-0.0196192	-0.0847922	-2.68476	-2.63977
BMP1	1.05032	0.859525	0.495821	0.917727	0.923524	0.865424	0.589094	0.0611211	0.516254	0.529344	0.338323	-0.297675	-0.163479	-0.204273	0.257024	0.345224	-0.118206	-0.0761789	0.153854	0.288944
BMP10	-0.0253716	-0.0249696	-0.0251736	-0.0251676	-0.0252706	-0.0250706	0.621799	-0.0251736	-0.0251406	-0.0251504	-0.0253716	-0.0249696	-0.0251736	-0.0251676	-0.0252706	-0.0250706	-0.0252006	-0.0251736	-0.0251406	-0.0251504
BMP15	1.35799	-0.893304	0.802092	1.4435	0.315495	-1.51681	1.76016	1.14029	1.26472	2.09582	0.781594	1.4852	3.01639	1.668	1.59179	1.68469	0.672565	-0.0383081	2.76292	1.22002
BMP2	0.144871	0.778773	0.141869	0.075475	-0.057628	-0.168328	0.168942	-1.18983	0.330102	-0.332608	-2.75223	-1.51753	-2.54923	-2.71792	-1.43643	-0.481628	0.173942	0.662269	-2.0674	-0.748708
BMP2K	-2.49089	-2.25859	-2.45399	-2.55519	-2.99339	-1.52279	-1.77112	-1.09489	-1.47136	-1.47777	-0.824392	-2.05959	-0.778394	-0.861788	-1.13549	-1.15449	-1.29352	-1.96179	-1.30096	-1.51267
BMP3	0.120818	0.65702	-0.415684	0.0622216	-0.0261814	-0.0163814	-0.216611	-0.182784	-1.65275	-0.914361	-2.61778	-0.59108	-2.60968	-2.31508	0.678419	-1.06998	0.399189	-0.738284	-1.09905	-1.33406
BMP4	0.199286	0.442888	0.201084	0.58349	-0.444013	0.818287	0.634257	0.412884	1.09152	0.660807	0.218986	1.04319	1.25478	0.87589	0.302287	0.309687	-0.955143	-0.437416	0.323917	0.533907
BMP5	1.36156	1.40926	0.454958	0.518364	1.35216	0.181361	0.405031	0.295758	0.0689915	0.486482	1.62256	0.868162	0.400458	1.31536	0.981461	0.740361	0.543031	0.608758	1.59979	0.661982
BMP6	0.0963072	1.67621	0.230605	0.000911217	2.59741	0.572408	0.0620782	0.430205	-1.53696	0.0974284	-1.46979	0.00780922	-1.50959	-1.15689	-1.21639	1.38691	-0.331722	-1.74919	-1.27066	-1.31727
BMP7	0.989364	0.416166	0.365262	0.920668	-1.48544	0.691365	0.617935	0.762862	0.888695	1.45378	-5.02894	-3.41333	-6.03674	-3.48003	-0.922835	-2.39824	-0.808865	-5.13534	0.586495	-1.48092
BMP8A	-0.256244	-0.162442	-0.097046	-0.01384	-0.448043	-0.578143	-0.545673	-0.032246	-0.832913	-0.555823	-1.48584	0.199758	-0.885746	-0.54564	-0.348443	0.809857	0.687127	2.58715	-0.675513	0.0472772
BMP8B	0.46222	-0.033678	0.115018	0.406624	-0.217779	0.257521	0.322691	0.626818	0.155551	0.387441	0.38312	0.534722	0.413318	0.012624	0.309921	0.459921	0.553491	0.230218	0.660051	0.613141
BMPER	1.59599	0.302994	0.45059	0.0355963	0.248593	1.86569	1.65696	0.74829	1.92532	1.54311	-1.98381	4.58919	-0.44741	-1.5366	2.25709	5.08919	5.23706	3.28999	-2.39418	4.31921
BMPR1A	0.7951	0.863402	0.150998	1.3853	-0.491099	1.1268	0.672671	0.690398	0.622231	0.880322	0.7952	-0.0223975	1.0119	0.0675045	0.519701	-0.588099	-0.539529	0.137998	0.971831	0.773622
BMPR1B	1.70274	1.53204	0.732136	1.49304	0.956539	1.06464	1.53671	-0.152564	0.862469	0.970859	0.359238	-0.53966	-0.924564	-1.54466	-0.151961	0.200139	2.22291	0.706436	-0.705031	0.680359
BMPR2	0.678419	0.315621	0.211817	0.569423	0.81292	0.50712	0.49009	0.776217	0.72975	0.67864	0.574819	1.18982	0.862917	1.38832	0.97102	0.71872	0.05999	0.721517	0.41445	0.87884
BMS1	-2.54748	-2.54708	-2.54728	-0.735977	-0.90898	-0.18668	-1.90031	-2.15228	-1.10095	-1.88476	-2.54748	-0.505479	-1.61428	-2.54728	-2.54738	0.37362	-1.26441	-1.16928	-2.54725	0.32194
BMS1P4	0.376256	-0.219942	0.195054	0.0246605	-0.0769425	-0.198043	0.169027	-0.0191455	0.0781875	0.0221777	0.0144565	0.180958	-0.119146	-0.11564	0.0994575	-0.0833425	0.0896275	-0.193246	0.270087	0.100078
BMS1P5	1.55979	1.46399	1.16669	0.901992	1.44499	1.67239	0.962459	0.786286	0.943119	0.766709	0.610388	0.76319	0.249786	0.476492	0.129489	0.670189	0.651359	0.911686	0.415519	0.741209
BMX	-1.36226	-0.663857	-0.525261	-1.01125	-1.23426	-1.11436	-0.807888	-0.577861	-0.757128	-0.539938	-1.53426	-0.244357	-0.554661	-0.717855	-0.512358	-0.791458	0.319812	-0.386161	-0.718828	-0.906638
BNC1	1.81725	-1.09085	0.955347	0.0980535	-2.48075	0.32795	1.12442	0.902947	0.77768	0.796071	-3.66225	-3.66185	-3.12145	-2.13155	-2.21985	-3.66195	-2.88248	-2.61515	-1.78272	-3.20683
BNC2	1.11372	1.94582	1.03782	0.378124	2.03912	1.03582	0.0910913	0.0497183	-0.211949	0.274942	0.84882	1.16742	0.586718	0.561624	0.721321	0.493121	0.513691	1.12422	1.11975	0.689742
BNIP1	-2.05567	-0.946065	-0.305669	-0.578363	-1.18137	-1.46747	-0.571596	-0.0194693	1.06116	-0.431446	0.148933	-1.54297	-0.318369	-0.578563	-0.664066	-2.19267	-1.8733	-0.816569	-0.354536	-0.176646
BNIP2	1.40066	0.197264	2.49456	3.20557	0.256563	2.24476	4.75673	3.68276	3.83279	3.89288	3.26836	0.685864	2.06426	4.46267	4.51006	4.39456	2.40603	2.82846	-0.797107	3.05068
BNIP3	1.59751	0.605211	0.677207	1.25121	1.10211	1.46011	1.34698	1.07181	1.14634	0.89293	1.61191	1.88761	1.07761	1.53961	1.25571	1.78971	1.22218	1.44401	1.59344	1.47103
BNIP3L	0.0886172	0.170219	0.345915	-0.141679	-0.129482	0.605618	-0.602212	0.119115	-0.550652	-0.232462	-0.233083	0.253419	-0.195385	-0.0672788	-0.102682	0.00261824	0.0792882	0.0420152	-1.13445	0.0623384
BNIPL	4.14019	2.56439	4.00698	3.07599	1.62389	3.22679	4.14056	3.51128	1.34752	2.01351	-1.45541	-0.146111	-1.71992	-2.02181	-2.83651	-1.13761	-0.771842	0.219285	-1.60528	-1.35169
BOC	1.84689	2.07109	1.21599	1.69409	1.01499	2.37759	1.36636	-4.75231	0.40852	0.12501	-6.28321	1.77649	-0.228513	2.69399	1.61699	1.92839	-3.78284	2.86449	2.14672	0.66441
BOD1	1.77671	0.989415	0.185111	0.392217	1.69991	1.11451	0.986784	1.08821	1.10864	0.869934	1.04541	0.0352151	0.681411	0.902317	0.141614	0.826614	0.484084	1.15821	-0.154156	0.928434
BOD1L	1.89886	1.81206	1.56995	1.74406	3.19886	1.09376	1.93153	2.20265	2.38859	2.01628	1.87286	2.42696	2.42405	2.50326	2.11436	2.34136	1.13823	1.33415	2.70719	2.40618
BOK	-0.858072	-1.46057	-1.00527	0.253932	-1.42067	0.0359287	0.0658987	-0.311574	0.259259	0.0888489	-0.364572	-0.0309703	1.48353	0.529832	-0.0228713	-0.355071	-0.329901	-0.576874	-0.230341	-0.572951
BOLA1	1.19932	1.29632	0.97312	0.671026	0.968123	0.715523	0.411793	0.49382	0.180853	0.633443	0.861022	0.546224	0.67422	0.373426	-0.178977	0.0643227	0.262893	0.47892	-0.0400473	0.731043
BOLA2	-0.331422	-0.17952	-0.252024	0.0646818	-0.0467212	-0.0746212	-0.0770512	0.00107582	0.186809	-0.101301	0.564078	-0.50732	0.435576	0.144882	-0.195021	0.0696788	-0.655851	-0.534724	0.0403088	-0.126601
BOLA3	0.0111328	0.0443348	0.317331	0.213637	-0.0258662	0.494734	-0.204596	-0.0276692	-0.497036	0.020954	0.903433	0.902935	0.220931	1.18164	1.03593	0.376334	0.148104	0.772331	0.540764	0.964754
BOLL	-1.091	-0.827493	-1.1055	-0.0226911	-1.81569	0.367606	-0.564324	0.400103	-0.541564	-0.632974	-1.6118	0.361507	-1.895	-2.12609	0.994706	-0.294794	2.10358	0.367003	0.795336	0.485226
BOP1	1.55892	0.75152	1.81292	1.66312	0.147419	1.08022	1.18619	1.86882	2.66225	2.68024	1.00932	2.96192	1.19102	1.96752	2.46922	1.64052	-0.227411	1.11592	2.70915	1.16634
BPESC1	-1.01408	-2.20517	-1.05898	-0.975573	-2.45518	-2.64028	-0.0611055	-2.90938	-2.99375	1.54534	-2.70298	-3.08447	-4.44008	-1.92357	-0.941276	-1.97558	-1.07331	-2.37028	-2.44845	-2.09506
BPGM	-0.466482	-0.75458	0.208816	-0.345878	-0.849781	-0.278881	-0.602111	-0.118384	-0.567351	-0.536661	-0.0432821	0.0289199	0.180116	-0.559078	-0.289581	-0.269481	-0.0581111	-0.411484	-0.0202511	0.120639
BPHL	0.15007	0.176572	0.0874684	0.339774	0.944171	0.656271	-0.307359	-0.175432	-0.0355986	0.676192	0.98557	0.944572	0.928868	1.78277	0.948171	1.15067	-0.592559	0.423568	-0.473699	1.14679
BPI	-1.45594	-3.64794	-0.957741	-0.720935	-2.50434	-3.04804	-0.237368	0.0659592	0.177092	0.0218824	-1.27374	-0.930637	-0.0846408	0.398365	-0.0188378	-0.793138	0.0158322	-0.738341	0.382392	-0.403318
BPIL1	-1.19649	-3.35268	-0.594688	-0.274782	-3.33078	-1.26148	0.395185	1.03631	0.816145	0.704835	0.236414	0.336216	1.88481	1.93002	0.163515	0.518815	0.286385	-0.531588	-0.0568547	1.19434
BPIL2	0.0757397	-0.521358	0.435838	-0.521556	-0.521659	-0.521459	-0.521589	-0.126562	0.133871	-0.521539	-0.52176	-0.521358	-0.521562	-0.521556	-0.521659	-0.521459	-0.521589	-0.521562	-0.521529	-0.521539
BPIL3	-0.427904	-0.427502	-0.427706	-0.4277	-0.427803	-0.427603	-0.427733	-0.427706	-0.427673	0.234817	-0.427904	-0.427502	-0.427706	-0.4277	-0.427803	-0.427603	-0.427733	-0.427706	-0.427673	-0.427683
BPNT1	0.145643	0.296145	-0.310959	0.451847	-0.0551559	0.711044	0.144814	-0.0027589	0.217474	0.161464	-0.144457	0.182045	0.341241	0.429147	-0.0412559	0.386144	0.0251141	0.0637411	-0.505526	0.107864
BPTF	1.23666	1.54556	0.511857	0.195463	1.59856	0.11996	0.40833	0.228657	0.19379	0.24568	0.691759	1.06666	0.840757	-2.00764	0.47156	-0.25264	1.37093	1.00136	0.0869899	0.0945801
BPY2	-0.22097	-0.220568	-0.220772	-0.220766	-0.220869	-0.220669	-0.220799	-0.220772	-0.220739	-0.220749	-0.22097	-0.220568	-0.220772	-0.220766	-0.220869	-0.220669	-0.220799	-0.220772	-0.220739	-0.220749
BRAF	-0.138805	-0.637503	0.345493	-0.627101	-1.1518	-0.230604	-0.323434	-0.478907	-1.14237	-0.526884	-3.26261	-1.1931	-3.72131	-3.1038	-1.2415	-1.8446	0.131466	-1.04561	0.178326	-1.28438
BRAP	0.513517	-0.0835808	-0.0837848	3.26702	2.70632	5.40292	1.62269	0.311215	2.24545	3.01654	4.83142	3.96832	1.81442	1.66512	0.810418	3.12052	0.357988	3.52432	-0.0837518	1.60594
BRCA1	-3.52517	-1.11217	-1.01168	-0.23457	-2.64117	-3.52487	-0.563203	0.367824	-0.769943	-0.635453	-3.52517	-0.152972	-2.03008	-2.96697	0.936927	-1.73207	1.0558	-2.14698	-0.447443	-0.810253
BRCA2	0.497548	0.88665	0.179846	-0.015148	0.934049	0.665249	-0.323881	-0.395754	-0.466021	-0.196431	0.531048	0.13555	-0.323454	-0.112048	0.164249	-0.150851	-0.084281	0.245146	0.277779	0.250369
BRCC3	-0.377898	-0.888996	-0.1585	0.0449056	-0.972697	-0.658497	-0.0404274	0.2081	0.108633	0.452023	0.0573016	0.574804	0.5372	0.550306	0.230303	0.393303	-0.314527	-0.1617	0.530833	0.672023
BRD1	-0.478125	-1.07222	-0.350627	-0.228121	-1.22422	-1.19262	0.513146	0.398373	0.481506	0.0767958	-0.423725	-0.682323	0.0964726	-0.0102214	0.0460756	-0.259124	-0.128954	-0.384627	0.517906	-0.551104
BRD2	0.932937	0.577739	0.295835	0.834341	-1.15316	0.944538	0.976808	0.934735	0.578068	1.07606	0.470437	-1.08946	-4.21336	-3.32336	0.850538	-0.652762	1.30801	0.429635	0.812768	-0.457041
BRD3	3.06359	3.97839	3.42859	4.19449	4.78739	3.95039	4.33256	3.93939	4.26292	4.34331	3.15469	4.04689	3.83519	1.88699	2.95879	3.87359	3.86206	4.18409	2.57352	4.27901
BRD4	0.565827	-0.381471	0.446025	0.642431	-0.351372	-0.475772	0.598898	0.851925	0.267958	0.525648	0.0693268	-0.437071	0.334025	0.381531	-0.404272	0.0987278	0.298098	-0.793475	0.514558	0.215948
BRD7	-0.540653	-0.397551	0.233645	0.745751	-1.47595	-0.408152	1.06702	-0.186955	0.455478	0.196168	0.486547	-0.113251	-0.137155	0.340151	-0.130452	0.126048	-0.715582	-0.804955	0.0738775	-0.633532
BRD7P3	-2.30768	-2.20967	-1.68838	-2.24417	-2.52078	-1.08988	-1.32211	-1.59148	-1.56415	-2.28876	-2.87988	-2.19727	-3.55888	-3.61847	-1.07128	-2.70318	-0.192605	-2.84408	0.208755	-2.44366
BRD8	1.13682	1.34782	1.04632	0.959524	1.49582	1.31052	0.400491	0.501118	0.335751	0.973942	1.31142	1.55282	0.681418	1.04312	0.692921	0.806521	0.355391	1.29182	-0.191449	0.755242
BRD9	0.0170324	0.393634	0.0996304	-0.284464	0.427933	-0.290867	-0.293797	-0.25717	-0.300237	-0.339446	0.0979324	-0.570166	-0.43087	-1.00036	-0.668667	-0.278467	-0.459997	-0.69587	-0.756537	-0.512946
BRDT	1.15178	1.33498	0.161379	0.182585	1.32298	-0.119718	-0.213848	0.0746786	-0.790788	0.0715018	0.510581	0.360483	-0.0565214	0.324085	0.207782	0.325982	0.254552	0.326679	0.365312	0.396502
BRE	0.111138	0.0243402	0.574136	0.574642	0.660439	-0.137461	0.577909	0.200336	0.368169	0.422659	0.901838	-0.22816	0.843036	-0.135658	0.905839	0.586439	0.385109	0.505736	1.42487	0.171259
BREA2	2.9828	3.1234	2.25899	1.7617	3.5287	1.8957	1.93667	1.95429	1.66123	1.93062	2.0709	1.8762	1.66119	1.6962	1.4119	1.3514	0.633468	1.22629	1.93403	1.80542
BRF1	0.795983	0.989385	0.575881	0.583187	0.660884	0.291884	0.333454	0.0161815	0.133314	0.523005	2.02278	0.716685	0.275981	0.810287	0.480184	0.537084	0.244754	0.291881	0.568314	0.822205
BRF2	0.916373	1.78638	1.02977	0.173477	2.37197	0.632674	-0.214756	-0.439229	-0.209296	0.270195	1.12927	1.34238	0.310671	1.21308	1.09117	1.07357	-0.249056	1.18527	0.567704	0.810695
BRI3	0.00665511	0.414457	0.520853	0.725259	0.770956	0.180956	0.706326	0.398453	0.595186	0.696376	1.50776	-0.0166429	0.275753	-1.41524	1.15576	0.230656	1.45843	-0.226247	0.0144861	0.124376
BRI3BP	0.970524	1.01563	0.333722	0.151128	1.17683	0.673825	0.0682954	0.0750224	-0.125045	-0.0256544	0.819124	0.619126	0.645322	0.199628	-0.281975	0.369325	0.0237954	0.378122	0.335555	0.664746
BRIP1	-1.0926	-0.5002	-1.1479	-2.5881	-3.5989	-3.2191	-1.54963	-2.1313	-2.97927	-3.18738	-4.2656	-2.5727	-2.6837	-4.299	-0.280601	-2.099	-2.68593	1.5772	-1.08337	-3.04598
BRIX1	0.155044	0.477246	-0.187358	-0.739952	-0.113155	-0.501355	-0.278385	-0.274258	-0.433025	-0.396235	-1.04526	-0.133754	-0.885658	-1.05375	-0.230155	-0.478555	0.258315	0.397442	-0.822825	-0.729835
BRMS1	-0.0717742	0.334128	0.670024	1.42833	0.655627	1.79193	1.5405	1.81112	1.49426	1.23505	1.02023	0.662128	1.04072	0.89993	-0.155673	0.754027	-0.522003	-0.0289762	0.0377568	-0.288653
BRMS1L	-0.630246	-1.05634	-0.497348	0.00745766	-1.25235	-0.612945	-0.00487534	0.144752	-0.00511534	-0.359025	-0.688046	-0.0857443	0.0517517	0.481358	0.543355	0.179155	0.166925	-0.165748	-0.112215	-0.0354251
BRP44	-1.51004	-2.52844	-2.52864	-2.02443	-2.52874	-2.52854	-1.88167	-2.52864	-2.52861	-1.41392	-2.52884	-1.69714	-1.98804	-1.25563	1.87596	0.609864	-0.223766	0.640561	-2.52861	-2.52862
BRP44L	0.131785	-0.138113	0.120283	-0.209311	0.0801864	0.318586	-0.191044	-0.183617	-0.234784	-0.315593	-0.0945146	0.675287	0.532683	1.25069	-0.475514	0.648686	0.170956	1.05018	-0.118884	0.581907
BRPF1	-0.322958	-0.602756	-0.72096	0.0271462	-1.16656	-0.768757	-0.101387	0.0940402	-0.113827	-0.368637	-3.87116	-0.698056	-2.74306	-2.87055	0.476343	0.454443	1.22521	0.61064	-0.550227	-0.246837
BRPF3	-1.70019	-0.457685	-1.31429	-1.17318	-1.00509	-1.23519	-1.98942	-1.38429	-2.09996	-1.82737	-1.12019	-1.03918	-1.46859	-1.32028	-0.462686	-1.13169	-2.03722	-1.76629	1.18494	-1.44817
BRS3	2.03003	2.63653	2.07923	2.43643	0.589631	2.55223	2.6709	1.93003	2.20296	2.65885	0.0643304	2.99393	-2.01917	3.99413	0.0658314	6.65433	5.3447	8.00303	-2.45874	2.94405
BRSK1	-0.316797	1.1485	-0.0772992	0.223407	0.451304	-0.673596	0.0366738	-0.947799	-1.25327	-0.547976	-0.360797	-0.316995	-2.8124	-2.24459	-0.249896	-0.477596	1.11527	0.0700008	-0.721966	-0.346276
BRSK2	0.539727	0.799929	1.39893	0.137731	2.65383	-0.533472	-0.224302	-0.664975	-1.53894	-0.632251	1.78803	-1.65257	1.70533	1.78303	2.09843	-1.64187	-0.951302	1.18543	3.02766	-2.28865
BRWD1	-0.380301	-0.950899	-0.112003	0.412403	-2.967	0.8408	0.42837	0.291597	-0.07977	0.0173202	-0.441101	-0.620599	-0.796503	0.422603	-0.0991	0.00449996	-0.49623	-0.294103	-1.01797	-1.21348
BRWD3	0.630812	-0.121886	0.29631	-0.513784	0.0887128	-1.19609	-0.156717	0.40221	-0.0772572	-0.044567	0.00671179	-0.0448862	0.36411	0.200116	-0.203287	-0.682787	-0.552317	-1.60279	0.427543	-0.515367
BSCL2	-0.240436	-0.479134	-0.0614379	0.0300681	-0.953235	0.311365	0.293835	0.131562	-0.0253049	-0.344815	-0.866436	0.0247661	0.230862	-0.102532	-0.106735	0.315165	0.996435	1.01216	-0.337905	0.493685
BSDC1	-4.2629	-2.7977	-2.9499	-3.3945	-2.9059	-3.9076	-3.56433	-3.6008	-3.67677	-4.22688	-5.222	-4.5615	-4.772	-5.0836	-2.6946	-4.2244	-4.66953	-5.0416	-2.87717	-4.95128
BSG	1.79608	0.706383	1.34248	1.94348	0.962782	1.86328	2.93945	2.00458	2.08831	2.0098	-0.549219	0.879583	-1.65602	-0.193015	2.86358	0.461682	3.59735	0.748179	-0.350088	1.7279
BSN	1.86069	2.84169	1.13598	-0.68071	1.52469	0.579487	-0.227543	-1.18182	-0.674083	0.0409075	-6.19521	-2.82891	-2.14922	-4.60431	-3.48381	-3.48831	-3.14714	-2.42592	6.11362	-6.08949
BSND	3.51022	3.34452	2.77882	1.86813	3.48092	2.43322	1.72769	1.89732	2.54835	0.296143	-2.34678	-0.990976	-2.34658	2.45643	-1.45238	2.31102	-2.34661	1.64672	-2.34655	0.284243
BSPH1	-0.0618804	-0.0614784	-0.0616824	-0.0616764	-0.0617794	-0.0615794	-0.0617094	-0.0616824	-0.0616494	-0.0616592	-0.0618804	-0.0614784	-0.0616824	-0.0616764	-0.0617794	-0.0615794	-0.0617094	-0.0616824	-0.0616494	-0.0616592
BSPRY	0.556981	-0.0206167	0.359179	0.923385	0.608882	1.05968	0.657252	0.976379	0.744812	0.912903	0.255481	1.08398	1.19558	0.966685	0.452482	0.964382	0.512152	0.719779	0.742712	1.1754
BST1	-4.11056	-4.70766	-4.70786	-4.70785	-4.70796	-3.83816	-4.70789	-1.66486	-3.60343	-4.04534	-4.70806	-0.874956	-1.58216	-4.70785	-3.05406	-0.122457	2.63081	-4.09146	-1.79163	-3.19444
BST2	1.27131	0.80091	0.176006	1.99291	0.0637088	1.32461	2.03868	0.288906	0.856239	1.00723	-0.654692	-0.93879	-1.77029	-1.77029	0.231609	0.586109	0.534579	0.626006	-1.39426	0.076429
BSX	-0.706624	-0.706222	-0.706426	-0.70642	-0.706523	-0.706323	-0.706453	-0.706426	-0.706393	-0.706402	-0.706624	-0.706222	-0.706426	-0.70642	-0.706523	-0.706323	-0.706453	-0.706426	-0.234393	-0.706402
BTAF1	-0.202453	-1.39975	-0.561055	-0.507149	-1.31805	-0.836552	-0.618882	-0.372855	-0.769822	-0.751632	-0.975453	-0.370451	0.018045	-0.803649	0.159548	-0.499852	-0.360582	-0.838255	-0.621722	-1.17463
BTBD1	-0.253608	-0.414006	-0.59821	-0.359704	-0.561807	-0.383307	-0.317837	-0.19131	-0.403377	-0.224986	-0.423608	-0.321306	0.0995905	0.660096	-0.155907	0.228093	0.150663	0.61939	0.314923	-0.364186
BTBD10	-0.608892	-1.06059	-0.336494	-0.374388	-1.03409	-0.672691	-0.532121	-0.218094	-0.584761	-0.440971	-0.490892	-0.40919	-0.167394	0.222112	-0.0426911	-0.133291	0.236579	-0.784994	-0.0746611	0.106329
BTBD11	-0.58227	-0.581868	0.375328	0.294934	-0.582169	0.826331	-0.582099	-0.187072	-0.582039	0.0804514	-0.10827	-0.581868	-0.582072	-0.0240658	-0.0667688	-0.581969	-0.140299	-0.582072	0.549361	-0.126849
BTBD12	-1.60195	0.81105	-0.644354	-1.09755	-1.60185	0.974349	0.335419	-0.071054	-0.155421	-0.487031	-1.60195	-1.60155	-1.60175	-1.60175	1.37445	-0.443051	-1.60178	0.045446	0.155879	-0.801031
BTBD16	-1.68357	1.84973	-1.57857	-3.40297	0.139029	0.332829	-4.1822	-2.41937	-1.26944	-2.78835	-2.96037	1.58643	-4.64757	-2.96067	-0.693471	2.28623	0.315599	-1.34097	-2.49284	-2.16165
BTBD17	2.27059	1.42469	2.32959	2.79809	0.0621893	1.93109	3.54186	2.60689	4.07842	3.31731	0.410388	1.81309	-0.438814	3.08409	1.53709	3.04469	3.89276	3.13999	3.23712	3.68421
BTBD18	0.484634	0.445236	1.25123	0.746938	0.436835	1.34743	0.897505	1.41213	1.02356	0.992155	0.892934	1.05594	0.692332	2.22054	1.22803	1.68273	0.510005	0.760932	0.443665	1.13465
BTBD19	-0.411679	-1.00388	-0.482881	0.161025	-0.456478	0.223722	0.176492	0.244219	0.322352	0.204742	-0.566279	0.141923	0.429119	0.776125	0.00152215	0.325922	-0.0978079	-0.0423809	0.0789521	-0.0191577
BTBD2	-0.429443	0.825159	-0.799545	-0.382239	-0.700542	-1.37474	-0.943672	-1.15014	-1.43041	3.34678	-1.66694	-0.401341	-1.84364	-2.73854	0.635058	0.191658	0.776628	0.0708553	0.668388	-0.840922
BTBD3	-0.380758	-0.673656	-0.56756	-0.256254	-1.02036	-0.115357	-0.0225869	0.23304	-0.0193269	-0.174637	-0.283558	-0.842856	-0.41656	-0.144354	-0.0507569	-0.333357	-0.265487	-0.20086	-0.147227	0.000263275
BTBD6	-0.922127	-0.789125	-0.987029	-1.01922	-2.24183	-0.364226	-1.27316	-0.756729	-0.533596	-1.18351	-4.63043	-2.43532	-3.65163	-3.19002	0.507174	-1.34843	0.890044	-1.39173	-2.1259	-1.58651
BTBD7	-0.160425	-0.391123	0.253873	-0.757221	0.00447604	-0.786224	-0.596054	-0.296127	-0.485394	-0.245304	-0.887425	-0.168323	-0.277927	0.209979	0.071976	-0.024024	-0.754054	-0.821227	-0.137494	-0.0731038
BTBD8	-0.71001	0.772792	-0.453412	-2.19101	-0.830009	-0.108209	-2.20694	-2.41911	-3.55368	-2.24149	-1.47941	-1.15801	-4.06361	-3.01891	-1.33941	-1.64581	-1.31044	0.234488	-2.11148	-3.14789
BTBD9	-0.441776	-0.746674	0.128422	0.181428	-0.479975	0.168725	0.405695	0.684822	0.574655	0.532146	-0.171276	-0.101674	0.492622	0.772228	0.577925	0.147725	-0.217105	0.0157224	0.555455	0.260746
BTC	-0.595371	-1.52717	0.231927	0.479933	-1.14917	0.89833	0.4827	0.511927	0.38716	0.26755	0.662529	0.418631	-0.148273	0.627633	-0.28987	-0.11747	-0.1337	-0.368073	-0.39824	-0.16405
BTD	4.01657	3.41388	4.37567	5.41568	4.66328	5.73838	3.93415	4.59777	3.64661	3.8618	7.67577	4.56178	3.25647	6.27028	2.30628	6.56058	4.50375	6.26957	5.62351	3.0348
BTF3	-0.689213	-1.33861	-0.903515	-0.0362095	-0.605812	0.202788	0.0366575	0.125685	0.594718	0.150908	-0.439913	0.481689	0.199485	0.807591	0.0659875	-0.491012	-0.554142	-0.476915	-0.504182	0.464208
BTF3L1	-1.57082	-2.16792	-2.16812	-2.16812	-2.16822	3.14938	-2.16815	-2.16812	-2.16809	-2.1681	-2.16832	-2.16792	-2.16812	-2.16812	-2.16822	-2.16802	-2.16815	0.912978	-2.16809	-2.1681
BTF3L4	-0.526529	-0.833327	-0.252931	-0.0732252	-0.929628	0.294372	-0.375858	-0.259531	-0.328198	-0.123208	0.122271	0.301973	0.470169	0.228675	0.330772	0.190672	0.00264181	-0.0238312	0.300302	-0.134708
BTG1	1.50453	1.57243	0.708425	0.772031	1.52533	1.32233	0.804798	0.481325	0.428258	0.865649	1.22233	0.511829	0.809025	0.758231	1.09203	0.485828	0.319798	0.623425	1.08326	0.496549
BTG2	-0.724388	-0.856086	-1.32309	-0.768084	-0.898387	-0.620587	-0.470917	0.0949096	-0.106157	-0.347467	-0.493388	-0.758986	-0.28959	-0.232684	0.0253126	-0.256787	-0.312617	-1.16239	-1.19276	-0.610067
BTG3	-0.280033	-0.588631	0.256365	-0.415729	-0.748932	0.409468	-0.812562	-0.560135	-0.775202	-0.849511	-1.31133	-1.01583	-0.283835	-0.606629	-1.07233	-1.23273	-0.315762	-1.23273	-2.6992	-0.577711
BTG4	5.49421	3.85061	1.30391	3.13541	3.07511	2.44351	3.54998	2.91161	0.729638	1.59193	3.16671	0.856809	-1.02429	-2.69139	2.51191	1.51681	3.72768	2.95311	1.56204	0.267228
BTK	-0.250447	-0.250045	-0.250249	0.626757	-0.250346	-0.250146	-0.250276	-0.250249	-0.250216	-0.250226	-0.250447	-0.250045	-0.250249	0.709057	-0.250346	-0.250146	-0.250276	-0.250249	-0.250216	-0.250226
BTLA	-0.776974	-1.35367	-1.08488	-0.0734703	-1.39187	-0.335873	0.0440967	0.435224	0.0688567	0.0785469	-0.771174	-0.210972	0.0493237	0.0119297	0.0496267	-0.0229733	-0.191103	-0.290576	0.0250567	-0.573853
BTN1A1	-1.79694	-2.39404	0.699059	0.0914653	-2.39434	-2.39414	0.341132	-2.39424	-1.73881	-2.39422	-2.39444	-2.39404	-1.85364	-2.39423	-2.39434	-1.52894	-2.39427	-2.39424	0.521992	-2.39422
BTN2A1	0.0413873	-0.297611	-0.0680147	-0.104709	-0.660112	-0.408212	0.125958	0.242485	0.158418	-0.194291	-1.42111	-0.348211	-0.979915	-1.12921	-0.296012	-0.618512	0.0308583	-0.837015	-0.307482	-0.773591
BTN2A2	1.11032	1.02292	1.34891	1.39082	0.525016	1.52482	1.42689	1.44851	1.42875	1.23774	0.854515	0.780717	-0.329587	0.392219	0.633216	0.906516	0.549286	0.417813	0.763646	0.321836
BTN2A3	-2.00861	-1.1128	-1.37591	-1.2254	-1.8066	-1.2716	-1.26553	-1.06651	-1.07117	-1.37138	-2.47361	-0.905503	-1.24851	-1.2915	-0.929904	-0.879804	-0.0400344	-0.778707	-1.82667	-0.0427842
BTN3A1	0.510866	-0.507532	2.00556	0.36927	-0.507833	1.29207	0.584337	0.196864	1.2149	0.154787	-0.0339338	-0.507532	-0.507736	0.0502702	-0.507833	-0.507633	-0.507763	0.539164	-0.507703	-0.0525126
BTN3A2	3.13098	3.11228	2.80598	2.07668	3.76388	2.53608	2.41685	1.73408	1.91161	2.2469	2.02658	1.24538	0.290478	1.94588	1.96718	1.13538	-2.89175	1.06818	1.96121	1.4728
BTN3A3	-0.0472032	0.192699	0.782795	-0.226199	-0.585002	1.1225	-0.483432	-0.199005	-1.25877	-0.624382	-0.207203	-0.207701	-0.759305	-0.119499	-1.6509	-0.552202	-0.0274322	-0.226805	-1.16537	-0.276782
BTNL2	-0.949624	1.50628	0.546274	-1.04932	0.641477	0.044677	-1.04845	-1.13493	-0.857593	-1.3657	-3.63952	-0.213022	-4.91743	-2.90282	-0.998023	-1.49732	0.844247	-1.07443	-2.82569	-1.6591
BTNL3	-0.891312	-0.89091	-0.891114	-0.891108	-0.891211	-0.891011	-0.244141	-0.891114	-0.891081	-0.891091	-0.891312	-0.89091	-0.891114	-0.891108	-0.891211	-0.891011	-0.891141	-0.891114	0.733619	-0.891091
BTNL8	0.405096	0.241098	0.952594	1.2256	0.0469973	1.1647	1.62687	0.236594	0.727427	1.05812	0.101896	-0.614102	-3.38921	-2.2868	0.276497	0.874797	2.41027	0.278594	0.368727	0.674618
BTNL9	1.20349	1.59639	2.94449	-0.106606	1.77989	2.13489	1.77556	0.992288	1.39712	0.863411	-0.93201	0.675492	-0.0754121	1.86729	-1.51931	2.58669	0.661261	0.668588	0.363321	0.913411
BTRC	-1.53191	-1.5315	-0.00380888	-1.5317	-0.647906	1.91799	-0.439636	0.518691	-0.0853759	0.107714	-1.53191	-0.700205	1.25689	-0.572403	-0.169206	0.568194	0.968464	-0.915309	-0.216476	-1.07649
BUB1	-0.800371	-1.00047	-0.948073	-0.852167	-1.15367	-1.26507	-0.6118	-0.512973	-0.58334	-0.43245	-0.397971	-0.894069	-0.638173	-0.157567	-0.23667	-0.15997	-0.6855	-1.03437	-0.51564	-0.82595
BUB1B	-3.83013	-5.43723	-1.79783	-2.92082	-2.90643	-2.41573	-2.61306	-2.70743	-3.0149	-2.73101	0.519973	-1.98113	-0.867429	-1.78372	-0.562526	-1.65403	-2.60546	-3.22663	-0.928396	-2.91891
BUB3	1.45682	1.55512	0.943719	1.24943	2.54552	1.76192	1.17349	1.03302	1.10505	1.10614	1.14812	0.925923	1.18922	1.06683	0.193622	1.40472	0.0234921	1.34182	1.72445	1.59324
BUD13	0.311477	0.0302794	0.195275	0.0173814	0.212578	0.0674784	-0.00795162	0.0723754	-0.299092	-0.00610142	-0.271623	-0.106221	-0.278125	-0.292519	0.0331784	-0.376422	0.00884838	-0.712325	-0.240592	-0.379701
BUD31	-1.08339	-0.795292	-0.580596	-0.35799	-0.884993	-0.467293	-0.380123	-0.460896	-0.158963	-0.212073	-0.633994	-0.524892	-0.364996	-0.33359	0.495307	-0.391693	-0.348923	-0.529096	-0.102463	-0.596673
BVES	-1.23464	-1.15434	-0.803543	-0.734537	-1.37124	-1.22954	-0.39857	-0.127943	-0.13651	-0.39152	-1.04454	-1.19704	-0.291343	-0.220937	-0.69004	-0.83384	-0.50887	-0.834443	-1.04111	-0.74332
BYSL	0.978591	0.292493	0.715289	2.4945	-1.22041	-1.22021	1.24626	2.40439	2.20942	1.88001	-1.22051	-1.22011	-0.679711	1.8765	-0.326108	0.734292	1.45196	-0.173411	2.68572	-0.141088
BZRAP1	2.03578	2.65378	1.43627	1.33138	1.68258	1.92038	1.16675	0.621575	0.890908	1.0231	-2.53222	0.973579	-2.41793	-2.86842	0.790378	0.761578	2.48475	0.588575	-1.59829	1.2051
BZW1	-0.0334183	-0.329916	-0.22312	0.389886	-1.54042	0.641683	0.450853	0.73888	0.445513	0.474503	-1.87462	0.0564837	-1.28952	-0.0500143	-0.101517	-0.323017	1.23165	-0.84522	0.279213	0.0662029
BZW2	-1.18109	-0.677585	-0.686489	-0.875883	-0.635586	-1.25889	-1.19362	-0.606589	-0.967856	-0.454665	0.284913	-0.223985	-0.152389	-0.283083	0.223214	-0.0264856	-0.281616	0.864811	0.560944	-0.700965
C10orf10	-1.32933	-1.89752	-1.27863	-0.603822	-2.01873	-1.17353	-0.288955	-0.0133283	-0.212595	-0.328305	-1.52533	-0.643824	0.131472	-0.220122	-0.491625	-0.202325	-0.358455	-0.597728	-0.917395	-0.703105
C10orf105	0.922627	1.61983	0.631125	0.603831	1.55693	0.911128	0.475898	0.415725	0.278558	0.408748	1.45013	1.82073	1.60223	0.871031	1.62063	0.00842802	0.571098	0.321525	1.57536	0.435848
C10orf107	1.01141	-0.0221855	0.839311	1.01372	-0.0926865	1.10201	1.01618	1.23081	0.850844	1.02563	1.32831	0.804415	0.718411	1.80102	1.11291	0.756814	0.741084	-0.121389	0.546744	0.884834
C10orf108	-2.48623	-2.97913	-1.37313	-1.26502	-2.77473	-1.67803	0.419242	1.09567	0.767902	0.517892	-1.67183	-1.20713	0.323369	0.424775	-0.0787279	-0.559928	0.0658421	-0.801531	-0.113698	-1.32541
C10orf11	0.222699	-0.0270988	0.195697	0.645003	-0.4646	0.3335	0.10147	0.402497	-0.22857	0.0944204	0.455799	0.573201	0.314397	1.0438	-0.1912	-0.3474	0.14987	-0.953903	-0.59537	0.49952
C10orf110	2.7949	2.4816	1.7675	2.043	2.5184	1.9943	1.88287	2.0261	1.59863	2.04332	2.3943	1.858	1.2136	2.5604	2.1899	2.0286	1.66597	2.3631	2.42443	2.27512
C10orf111	0.584502	0.748404	-0.3432	-0.320694	1.2669	0.0808033	-0.338427	-0.1428	-0.106867	-0.232177	0.151002	0.296404	0.00740026	-0.0727937	-0.862097	0.304703	-0.454927	0.2006	-1.24537	0.526123
C10orf113	2.14437	0.972972	2.35797	1.16847	-0.403229	1.66207	1.27354	-0.173332	-0.143799	0.519991	-5.68843	-0.227928	-1.33253	4.42577	1.81137	1.32887	-4.26456	0.561168	1.9843	0.996991
C10orf114	-2.33757	0.413829	-1.12827	-1.54727	-1.06277	-1.06657	-2.5477	-1.87657	-2.58264	-2.19955	-2.16007	-0.850871	-2.81437	-3.18307	-0.979272	-2.70237	-0.0680018	-0.494575	-2.53004	-0.966952
C10orf116	3.02693	1.83584	-0.399069	0.773937	1.73213	1.00933	1.9117	1.13163	0.256364	1.33695	-0.399267	-0.398865	-0.399069	-0.399063	-0.399166	-0.398966	-0.399096	-0.399069	-0.399036	-0.399045
C10orf118	-0.808571	-0.560469	-1.18327	-0.385367	-0.56727	-0.68267	-1.3647	-1.22817	-1.44574	-0.467049	-0.101471	-1.42507	0.346627	-0.0145665	-0.67807	-1.22337	-0.6685	-2.18547	0.83936	-0.376249
C10orf119	-1.17043	-0.978233	-0.609337	-0.594631	-1.23933	-0.956334	-0.694964	-0.468337	-0.519604	-0.508214	-0.426335	-0.421433	-0.0677368	-0.0765308	-0.527034	-0.479934	0.0364362	-0.831837	0.0451962	-0.519914
C10orf12	-1.6294	-1.2066	-1.1371	-0.529497	-1.4266	-0.6822	-0.55533	-0.186903	0.0223304	0.322521	-0.153601	-0.194099	0.209297	1.0674	-0.4054	0.5233	0.0317704	-0.253303	-0.79417	-0.423579
C10orf120	-1.56786	-2.58625	-2.58646	-1.41345	-2.58655	-0.225854	0.0207155	2.22494	0.496876	0.513866	0.266245	-1.75495	1.19264	1.58345	0.674546	0.334446	0.443116	-1.97006	1.40308	1.85807
C10orf122	0.750543	1.02435	0.552341	0.309847	1.05994	0.761144	0.159514	0.278541	-0.119126	0.241764	0.704943	0.729145	0.099341	0.311347	0.947644	0.749944	0.389514	0.520141	0.556574	0.653864
C10orf125	-2.3321	-2.1168	-1.36471	-2.3076	-1.7888	-2.0233	-2.25543	-1.98381	-2.14417	-2.37878	0.471096	-1.7456	-0.658406	-1.8252	-0.835203	-1.2193	-2.07193	-2.92641	-1.67517	-1.74268
C10orf128	0.0756424	0.0112444	0.51984	0.0219464	0.184743	-0.802757	-0.105387	-0.52166	0.0272734	0.138664	1.07204	-1.05046	1.33494	0.389546	-0.913657	0.170643	-0.826587	-0.22766	0.200073	-0.0857364
C10orf129	-0.570259	-0.625557	-0.722761	0.446245	-1.41276	0.137042	-0.0415883	0.408639	0.152772	0.229662	-0.763759	-0.226157	0.261039	0.857645	0.0967417	0.308742	0.140312	-0.665161	-0.496328	-0.274538
C10orf131	-0.0305903	-0.139888	-0.181092	-0.0729863	-0.474189	-0.542089	0.0426807	-0.227392	0.0210407	-0.188269	0.36061	-0.404288	-0.945392	-0.987986	-0.280689	-0.0965893	0.487181	-0.500592	-0.298359	0.200231
C10orf137	1.35472	0.500419	0.626915	0.503021	1.83822	1.86532	1.09119	0.655815	1.11335	0.799238	-0.610983	0.973119	0.332315	0.470621	3.02442	0.584518	1.59149	2.01041	-0.103252	-0.997562
C10orf140	0.598267	2.21677	0.781865	0.426971	1.38517	2.46687	0.346038	1.68906	0.700298	1.59859	-0.746233	0.0854689	-0.746035	-0.188029	0.696168	-0.249432	-0.304262	0.901165	1.0116	-0.746012
C10orf18	-1.3225	-1.69049	-0.274998	-0.254892	-1.59299	-0.620895	-0.570925	0.0623024	-0.365365	-0.0897744	-0.286296	-0.444894	-0.0718976	0.177408	0.204005	-0.259895	-0.697525	-1.2258	0.188835	-0.476374
C10orf2	-0.432892	-1.44409	-0.462194	0.0288117	-1.37309	0.0600087	-0.00972131	0.0150057	-0.173361	0.0335289	-0.540892	0.0195097	0.296506	0.359712	0.348709	0.183409	0.102079	-0.427394	0.159639	-0.268971
C10orf25	1.20481	1.73301	1.09101	0.843517	1.62391	1.54421	0.479184	0.200911	0.214544	0.246334	1.65391	1.85081	1.25111	0.0710167	1.77971	0.958514	1.07668	0.857411	0.864244	0.515034
C10orf26	1.07814	0.882638	0.336734	1.59034	1.42364	1.59884	1.44781	1.66653	1.19037	0.916257	0.378436	0.938238	0.781734	1.57684	-0.762263	0.450137	-0.848093	0.124834	0.971867	-0.927043
C10orf27	-0.49964	-0.499238	-0.499442	-0.499436	-0.499539	-0.499339	1.20703	-0.499442	-0.499409	-0.499419	-0.49964	6.45646	0.0411579	-0.499436	-0.499539	9.39426	8.05423	11.5989	-0.499409	4.31208
C10orf28	1.42362	0.970726	0.599022	0.789728	0.253525	-0.499075	0.675395	0.158222	0.382955	0.440745	-0.493776	-0.452474	-0.309378	-1.00197	1.22242	-0.0517752	1.35109	-0.299878	0.384455	-0.394855
C10orf32	-0.0674772	-0.0670752	-0.0672792	-0.0672732	-0.0673762	-0.0671762	-0.0673062	0.327721	-0.0672462	-0.067256	-0.0674772	-0.0670752	-0.0672792	-0.0672732	0.448024	-0.0671762	-0.0673062	-0.0672792	-0.0672462	-0.067256
C10orf35	-0.52111	-1.02741	-0.346512	0.728694	-0.998509	-0.285609	0.521161	0.546488	0.523621	0.514911	-0.11941	0.537792	1.07269	0.794194	0.914391	0.123291	0.408361	0.0314878	-0.0761792	0.712911
C10orf4	0.899388	1.11599	0.564186	0.808092	1.42219	1.48739	0.497159	0.704386	-0.0498809	0.176109	0.133588	0.74909	-0.0965139	0.121592	0.659889	0.559689	0.303259	0.588686	-0.221481	-0.248791
C10orf40	-0.0195286	-0.0191266	-0.0193306	-0.0193246	-0.0194276	-0.0192276	-0.0193576	-0.0193306	-0.0192976	-0.0193074	-0.0195286	-0.0191266	-0.0193306	-0.0193246	-0.0194276	-0.0192276	-0.0193576	-0.0193306	-0.0192976	-0.0193074
C10orf41	-4.58325	-5.50535	-2.48885	-2.27445	-4.83585	-3.02085	-0.38708	0.468347	-0.11412	-0.667129	-4.24625	-1.95585	0.148447	0.525853	-1.17055	-1.19285	-1.40358	-1.99695	-0.39772	-1.59013
C10orf46	-0.423474	-0.297272	-0.198876	-0.30807	0.187827	-0.205473	-0.316503	-0.170676	-0.0803434	0.0478468	0.133226	0.0191276	0.395824	0.40673	-0.468273	0.130027	-0.0511034	-0.0111764	-0.280343	0.143747
C10orf47	0.539734	-2.69246	-1.91767	-3.85326	-2.96946	0.0596352	-2.42149	-2.67737	-2.40693	-0.854545	-3.85347	-2.49766	-3.31267	-3.29526	-1.70446	-2.24246	-2.19799	-2.20607	-3.47723	-1.50824
C10orf50	-1.1689	2.5668	4.76299	6.5545	-0.338404	4.5179	4.81137	6.33339	4.13243	6.82922	1.9406	1.0889	0.924293	3.6923	0.382596	3.068	0.430066	3.99679	6.88363	3.73032
C10orf53	2.34978	2.02688	1.52357	1.95768	2.21058	2.29668	2.40405	2.67017	2.08321	2.3643	2.56728	2.80858	1.41457	2.08378	3.92068	2.34138	1.07765	2.04047	1.69201	2.6194
C10orf54	-1.08784	-0.999942	-0.944246	-0.75214	-1.33434	-0.793743	-0.579573	-0.207846	-0.612013	-0.348423	-1.36834	-0.623842	-0.396046	-0.34804	-0.0630434	-0.636643	-0.308673	-1.19345	-0.271113	-0.459823
C10orf55	1.89903	1.03253	1.82063	1.47203	1.12093	1.59803	1.9849	1.12443	1.61476	1.28505	0.948028	-0.42857	-0.496974	1.07523	0.0174293	-0.816671	-1.5173	-1.31457	1.26856	0.0281495
C10orf57	-0.0863539	-0.277852	-0.647856	0.0958501	-0.0790529	-0.371753	0.215817	0.624344	0.247677	0.358567	0.996146	-0.539952	-0.308456	0.32885	0.903447	-0.188453	-0.573083	-0.814156	-0.514023	0.208667
C10orf58	1.35788	0.674885	0.473681	0.785487	0.825584	0.905984	0.959854	1.51978	0.539714	1.1828	-0.0664174	0.685985	1.50458	0.0287866	0.279084	0.301384	-0.646246	0.490281	0.191914	1.027
C10orf62	0.165921	0.137323	0.232519	0.456025	0.572022	0.287422	0.428892	0.699519	0.559452	0.725942	0.541121	0.692823	0.631219	0.0245245	0.464622	0.338122	0.160392	0.234519	0.891252	0.238742
C10orf67	-1.3344	0.515407	-0.0818973	-2.51339	-1.10349	-1.07469	-1.48292	-1.4752	-1.81286	-2.35657	-2.7686	-1.33859	-2.7664	-2.71999	0.602506	-0.973794	-0.433224	-1.671	-2.02086	-1.16787
C10orf68	-1.53381	-2.363	-1.25971	-0.618501	-2.1966	-1.9527	-0.206334	-0.183607	-0.292474	-0.359284	-1.09001	-0.723403	-0.0201073	-0.310401	0.148496	-1.0837	0.0293657	-1.03431	-0.0238743	-0.756684
C10orf71	-1.82206	-0.161355	-1.90396	-3.43185	-3.43196	-1.32456	-3.43189	-3.03686	-3.43183	-2.76934	-3.43206	1.30795	-3.43186	-3.43185	1.42144	3.18824	-1.95089	-3.43186	-3.43183	-3.43184
C10orf72	2.0648	1.2037	1.1428	1.3346	1.6792	1.2169	2.21307	1.6042	2.01723	1.37742	1.1394	2.39	2.328	1.0591	1.1651	1.2082	1.31857	0.971797	1.31873	1.76542
C10orf75	-0.108815	-1.43531	-1.42022	-0.695811	-2.94821	-0.840814	0.381656	1.14428	0.695916	-0.176694	-2.94832	-2.94791	-2.01512	-1.98881	0.0280856	-0.848214	0.885456	-1.57012	-1.32338	-0.959794
C10orf76	2.06166	2.67276	2.92616	4.92926	4.19676	3.52526	3.45043	5.14556	5.01889	3.99418	5.04846	5.11446	4.49136	6.75966	5.94866	5.31106	3.99693	4.05186	4.42629	4.40638
C10orf78	-2.57601	-2.59121	-2.06261	-0.295403	-3.41371	-0.664706	-1.52624	-0.439609	-0.921776	-0.719886	-3.94621	-1.00581	-3.78971	-3.1562	-1.16371	-1.60941	0.087564	-0.643809	-2.61298	-1.41119
C10orf79	-1.08967	0.0713344	-1.08947	-1.08946	-1.08957	-1.08937	-0.442497	-1.08947	-0.434037	-1.08945	-1.08967	-1.08927	-1.08947	-1.08946	-0.574167	0.703433	-1.0895	-0.47307	-1.08944	-1.08945
C10orf81	-0.650727	-0.196925	-0.609929	-0.552423	-0.324826	-0.393426	-0.223456	0.0997715	-0.0541955	-0.0953053	-0.349427	-0.158325	-0.254129	-0.0845225	0.105074	0.0261745	0.200944	-0.624929	-0.316396	0.101595
C10orf82	5.2994	2.9512	2.72279	3.2451	-1.1413	2.3676	4.07297	2.88269	1.91213	0.448818	-2.3228	-1.4911	-2.32261	-1.3633	1.1762	-0.368002	0.266168	-0.944605	-2.32257	-1.86738
C10orf84	0.317641	-0.0380574	-0.0827614	0.114045	-0.0595584	0.323742	0.0356116	-0.0370614	-0.271628	0.108862	0.0642406	0.454643	0.239939	0.0737446	0.248142	0.308042	0.273612	0.368439	0.268372	-0.117938
C10orf88	-1.74621	-1.36141	-0.393114	-1.52191	-3.77431	-1.41361	-1.30764	-0.113114	-0.344481	-1.60539	-3.30041	-0.40221	-3.23361	-1.83571	-0.878911	-0.446711	-1.36834	-2.39621	-2.85348	-2.69499
C10orf90	0.255243	-0.123055	-0.141659	0.829047	-0.379256	0.616744	0.459914	0.775041	0.699074	0.633665	0.509343	0.464645	1.08124	1.82625	0.591844	1.00144	-0.202186	-0.141959	1.35077	0.967765
C10orf91	3.09487	3.06967	2.64986	3.38067	4.13967	3.23947	2.23524	1.79426	2.386	2.68859	3.10167	2.90807	1.61316	2.71897	2.12017	1.04137	0.966038	2.78366	2.5282	1.74849
C10orf93	-0.436542	-0.25764	-0.710944	0.399862	-0.203741	-0.788641	0.0440288	0.00915581	0.221689	-0.075621	-0.241842	-0.49664	-0.283244	-0.549338	-0.124441	-0.189541	-0.0819712	-0.476544	0.0352888	-0.358921
C10orf95	1.56726	-2.01334	4.50146	-3.80894	-3.80904	-0.359241	-1.67287	1.50316	-1.85461	-3.80892	-3.80914	-3.80874	-2.87594	-3.80894	-3.80904	-3.80884	-3.36717	-3.80894	-1.71321	-3.80892
C10orf96	-0.328396	-0.327994	0.629202	-0.328192	-0.328295	-0.328095	-0.328225	-0.328198	-0.328165	-0.328175	-0.328396	-0.327994	-0.328198	-0.328192	-0.328295	-0.328095	-0.328225	-0.328198	-0.328165	-0.328175
C10orf99	1.5996	-0.186496	0.7482	-1.12939	1.2615	0.00580253	-2.11073	0.3394	-1.65327	-2.75768	-2.7579	-2.7575	-2.7577	-2.75769	-2.7578	-2.7576	-2.75773	-1.3797	-2.75767	-2.75768
C11orf1	-1.14784	-0.85554	-0.203144	-0.547938	-1.28014	-1.00804	-0.362071	-0.157644	-0.513111	-0.296621	-0.678242	-1.10434	-0.660744	-0.328938	-0.111841	-0.500741	-0.430071	-0.590844	-0.707511	-0.992721
C11orf10	-1.14187	-1.32077	-0.108876	0.25533	-1.67757	-0.518473	-0.125203	0.369524	0.283657	0.0412477	-1.03247	-0.0403715	-0.0135755	0.26563	0.0123275	-0.616973	-0.245103	-0.599676	0.0603575	-0.153952
C11orf16	1.11603	0.998536	0.626132	0.131338	1.23003	0.130235	0.385805	0.110232	-0.0108353	0.112855	0.500034	-0.467864	-0.216968	-0.507962	-0.179465	-0.275965	0.0427047	-0.465968	0.636465	-0.412645
C11orf17	-0.857288	0.596414	-1.87419	-2.65638	-1.05309	-1.27989	-1.07522	-2.33349	-0.865557	-0.806867	-8.61869	-1.67219	-5.55889	-4.63938	-0.678387	-2.20679	0.190883	-2.63199	-2.82006	-3.15827
C11orf2	-0.737991	-0.791189	-0.201493	0.557113	-1.09169	-0.78529	-0.0317195	0.101807	-0.0216595	0.425731	0.250109	0.174511	0.635007	0.564113	0.15551	0.0490105	-0.35482	-1.33229	0.42724	0.246131
C11orf20	-0.31716	-0.316758	-0.316962	-0.316956	-0.317059	-0.316859	-0.316989	0.0780382	-0.316929	0.345561	-0.31716	-0.316758	-0.316962	-0.316956	-0.317059	-0.316859	-0.316989	-0.316962	2.28247	-0.316939
C11orf21	-0.367449	-0.151447	0.627349	0.0303552	-0.0171478	0.181752	-0.124278	0.194949	-0.105118	-0.232528	0.122451	0.196453	-0.315451	0.468255	0.148552	0.308652	-0.277578	-0.284351	0.498382	0.370772
C11orf24	0.781039	1.54164	1.29064	0.673143	1.42764	1.30444	0.45911	0.654937	0.28137	0.84016	1.75774	2.02254	1.64974	0.971443	2.04844	0.86794	0.93831	0.737837	1.56447	0.87496
C11orf30	-0.398008	0.828894	-0.78491	0.631396	-1.23381	0.364993	0.194863	1.06139	-0.295977	-0.0062871	-1.26851	3.19399	-1.20171	-1.1843	0.539793	3.11249	3.46046	1.86579	0.0153227	1.33141
C11orf31	0.758378	1.20358	0.707176	0.0870823	1.05908	0.379379	0.364549	0.226376	-0.436791	-0.1133	-0.580022	1.87558	-1.31352	-0.772018	2.26868	4.57898	3.35895	5.94678	-0.697591	0.7653
C11orf34	-0.851379	-0.950077	-0.177581	-0.410875	-0.817978	-0.295878	-0.283308	-0.0642811	0.190752	-0.102758	0.255621	-0.148577	-0.165181	2.30932	-0.249678	-0.233778	-0.483308	-0.288281	-0.0921481	0.0268421
C11orf35	0.579319	0.777021	-0.337983	0.405423	2.00832	1.60152	0.36009	0.599217	-0.93345	0.0214398	-1.09258	-1.22088	-0.677583	-1.00638	1.01992	-0.50738	-1.78171	0.142617	0.00524965	-2.46196
C11orf36	-0.033048	-0.032646	-0.03285	-0.032844	0.475653	-0.032747	-0.032877	-0.03285	-0.032817	-0.0328268	-0.033048	-0.032646	-0.03285	-0.032844	-0.032947	-0.032747	-0.032877	-0.03285	-0.032817	-0.0328268
C11orf40	-0.104566	-0.104164	-0.104368	-0.104362	-0.104465	-0.104265	-0.104395	-0.104368	-0.104335	-0.104345	-0.104566	-0.104164	-0.104368	-0.104362	-0.104465	-0.104265	-0.104395	-0.104368	-0.104335	-0.104345
C11orf41	1.75715	-1.08194	-0.124747	-0.577941	0.556156	-0.212444	0.00992551	0.0937525	0.640486	-0.419624	0.271555	-1.08194	-1.08215	-1.08214	-0.566844	-1.08204	-0.0291745	-1.08215	1.51729	-0.281424
C11orf42	-0.378001	-0.562599	-0.021503	0.029203	-0.3648	0.0779	0.17627	0.275597	0.45543	0.31652	-0.055901	0.163301	0.206697	-0.277097	0.3092	0.2252	-0.31463	-0.303603	0.04783	0.38372
C11orf45	0.913993	0.147095	1.51539	0.370297	-0.633206	0.670994	1.42196	0.841791	0.960124	0.807515	-0.138107	-2.7083	-2.51831	-3.65	-0.137706	-2.93441	-1.15754	-3.32911	-1.43668	-2.45829
C11orf46	0.454638	0.14984	0.583336	1.01254	0.965739	0.885339	0.770909	1.36354	1.08667	0.803559	0.551038	0.79374	1.86024	1.27064	1.50334	1.23484	0.698109	0.800636	1.58347	1.19876
C11orf48	0.269659	-0.121739	-0.926343	-0.0420374	-0.69324	-0.52654	-0.26777	0.796857	-0.30971	0.36348	0.701459	-0.556739	0.0768566	-0.514837	-0.0317404	0.0228596	0.86223	-0.881743	0.35849	-0.0144202
C11orf49	0.826245	0.292647	1.05894	1.11525	-0.0457537	0.986946	0.781216	0.653743	0.539676	1.03907	0.421445	1.23045	1.40934	0.893749	0.892446	0.647146	0.579516	1.13014	1.97648	0.725366
C11orf51	-0.105099	0.277403	-0.0942011	-0.203595	0.289302	-0.0641981	-0.545628	-0.452501	-0.389368	-0.259278	0.591301	0.321103	-0.129001	-0.396195	0.280802	-0.235598	0.0021719	-0.658201	0.0913319	-0.0444779
C11orf52	-0.148091	-0.245989	0.185007	-0.00178722	-0.0937902	0.33791	-0.43382	-0.0820932	-0.15306	0.05423	-0.512891	-0.414989	-0.653893	-0.560887	-0.25649	-0.18009	0.31958	-0.0736932	-0.17086	-0.25917
C11orf53	3.36081	2.99702	3.22591	5.08582	1.62401	4.40361	4.57718	2.67511	4.89814	4.47234	-1.49449	1.06892	-1.34049	-0.654882	2.17051	2.60101	4.82128	0.443312	-1.21356	3.95244
C11orf54	-0.296829	-0.783927	0.144069	0.387175	-0.767828	0.652072	0.0394418	0.102469	-0.152998	-0.00100799	0.203771	-0.00512719	0.325769	0.459675	0.321172	0.119372	0.233142	0.211569	0.600802	0.057392
C11orf57	0.288301	-0.487497	0.0527993	-0.0674947	-0.252198	-0.298698	0.199472	0.450099	0.161432	0.287922	0.517401	0.101603	0.858499	0.511605	0.200602	0.179602	0.0444723	-0.411901	0.250232	0.519922
C11orf58	0.301775	-0.138123	-0.0671272	0.323179	-0.199824	0.463376	0.0876458	0.278673	0.0219058	0.262296	0.0578748	0.523877	0.329473	0.613779	0.479976	0.394876	0.309146	0.0533728	0.537906	0.098296
C11orf59	-0.598963	-0.724761	0.198035	0.427941	-0.857062	0.178038	0.244708	0.611735	-0.0944322	0.231458	0.668737	-0.192961	-0.0855652	0.378641	0.0820378	0.0543378	-0.415892	-0.434865	0.519568	-0.699242
C11orf61	-0.450358	-0.481756	0.12944	-0.378554	-1.11206	0.086643	0.036513	-0.33916	-0.161527	-0.402137	-1.21176	-0.995156	-1.72136	-1.30175	-1.01496	-0.732657	0.124213	0.24854	-1.29973	-0.911437
C11orf63	0.64497	-0.964628	-0.964832	-0.964826	-0.964929	-0.964729	-0.964859	-0.964832	-0.309399	-0.964809	-0.96503	-0.964628	-0.964832	-0.964826	-0.449529	0.437571	-0.523059	0.682368	0.166601	-0.964809
C11orf64	-0.089857	-0.089455	-0.089659	0.787347	-0.089756	-0.089556	-0.089686	-0.089659	-0.089626	-0.0896358	-0.089857	-0.089455	-0.089659	-0.089653	-0.089756	-0.089556	-0.089686	-0.089659	-0.089626	-0.0896358
C11orf65	-0.65585	-1.74115	-1.04685	-0.513746	-1.22115	-0.907349	-0.473979	-0.257752	-0.277119	-0.337329	-0.88255	-0.614848	-0.0984517	-0.157446	-0.588449	-0.521449	-0.322979	-1.10725	-0.356319	-0.651329
C11orf66	4.26691	4.01252	4.18481	4.19772	4.16261	3.50091	4.41688	3.74181	4.08754	3.74783	3.82301	3.99362	3.68011	3.96002	4.03611	3.93281	2.96838	3.26811	4.10364	3.97583
C11orf67	1.26268	0.283778	-0.425826	0.41338	1.26298	0.770677	1.48915	1.27367	0.404307	1.0476	-0.941924	0.457478	-0.968426	1.19808	4.87378	1.05708	3.33035	1.26507	0.907607	2.1886
C11orf68	4.59838	3.04178	3.74778	2.23168	4.99808	3.37828	3.24805	5.64908	3.13131	2.7605	0.230879	4.63208	4.70098	1.55018	-0.70362	-1.13952	-0.73125	2.47818	-1.06369	2.3257
C11orf70	0.36525	0.0166522	-0.443352	-2.50955	-0.443349	-0.438149	-1.23108	-0.564652	-2.17872	-1.80273	-3.02665	-0.325648	-4.28825	-3.13705	-1.60635	-1.47525	-1.18258	-1.48855	-3.65002	-2.22143
C11orf71	-1.00113	-1.01353	-0.720433	-1.07373	-1.26193	-2.81793	-0.60836	-0.661733	-0.3199	-0.81921	-1.67203	-0.643729	-0.345833	-0.847527	-0.81153	-0.48633	-0.25046	0.358467	-1.2555	-0.93061
C11orf73	-1.24917	-1.23187	-0.479576	-0.05277	-1.91077	0.388227	-0.691903	-0.465476	-0.583543	-0.675953	-0.746274	-0.531072	-1.60568	-0.11857	-0.597373	-0.787273	-0.123803	-0.028076	-0.492843	-0.399753
C11orf74	-0.52716	-0.526758	0.430438	-0.526956	-0.527059	-0.526859	-0.526989	-0.526962	-0.526929	0.135561	-0.52716	-0.526758	0.013638	-0.526956	-0.527059	-0.526859	-0.085189	-0.526962	-0.150929	-0.526939
C11orf75	6.90504	3.73494	-1.64976	2.65934	1.82834	0.92634	4.37151	-0.285563	-0.20343	1.87246	-1.64996	0.392041	-1.64976	3.45984	6.73284	3.89264	0.16091	-1.64976	-1.27373	-0.84904
C11orf80	-0.416067	-0.542065	-0.584369	-0.0406632	-0.593266	0.0456338	0.571504	-0.0815692	-0.232636	0.142154	-3.46267	-0.0955652	-2.88757	-0.883263	-0.815166	0.196034	1.2519	0.459631	-1.12164	0.000854043
C11orf82	-3.80185	-2.93435	-2.61475	-2.81905	-2.90035	-2.97885	-2.72488	-2.38915	-2.88982	-2.80723	-0.781652	-2.62415	-1.12895	-1.80595	-0.784051	-2.05075	-2.93608	-2.16075	-1.05942	-1.94883
C11orf83	-1.6183	1.1353	0.489597	0.516903	0.3579	0.3004	-0.62163	0.0608974	-0.99257	0.00682064	0.606799	1.0887	-1.2587	-1.5577	0.5399	-1.4133	2.07327	1.7225	0.25643	-0.172379
C11orf84	-0.366253	-0.706651	0.0253448	0.319551	-0.534952	0.137448	0.356118	0.320245	0.651478	0.214768	0.120747	-0.446851	0.207245	-0.750149	0.0202478	0.0278478	-0.0568822	-0.463655	0.491378	-0.799832
C11orf85	0.814027	-0.757171	-0.390075	-1.41377	0.684028	-0.509572	-0.486202	-0.958475	-1.91794	-1.91795	-1.08787	-0.562371	-1.91797	-1.91797	0.891628	-1.91787	-0.865002	-1.30157	1.86866	-0.838752
C11orf86	-0.0833529	-0.0829509	-0.0831549	-0.0831489	-0.0832519	-0.0830519	-0.0831819	-0.0831549	-0.0831219	-0.0831317	-0.0833529	-0.0829509	-0.0831549	-0.0831489	-0.0832519	-0.0830519	-0.0831819	-0.0831549	-0.0831219	-0.0831317
C11orf87	-2.71196	-4.32156	-0.940661	-2.20196	-4.32186	-1.74566	-2.18569	-0.697061	-1.69523	-2.15294	-2.76366	-1.81676	-2.25746	-1.39376	1.70944	-1.32456	-0.954988	-0.713661	-0.130728	-2.33344
C11orf88	-0.349678	0.213824	0.0104198	1.02683	-0.0631772	0.461423	-0.300007	0.0125198	0.157453	-0.284457	-0.947178	-0.946776	-0.94698	0.326026	-0.431677	-0.0816772	-0.505207	0.0999198	0.677753	0.132243
C11orf9	-0.767044	-0.203542	-1.36435	-0.86014	-0.480543	0.435457	1.24283	2.92675	1.90259	2.93198	-0.534244	-0.532842	1.60265	4.77346	5.15276	2.61666	3.19463	1.03195	0.113887	3.80038
C11orf90	-0.433253	-1.03035	-1.03056	-0.153549	-1.03065	-1.03045	-0.383582	0.145345	0.692078	-1.03053	-0.200453	-1.03035	0.210545	-0.472549	-0.515252	-0.165252	0.0224178	-1.03056	0.100878	-0.229832
C11orf92	1.86702	2.89082	2.12772	1.43312	2.56442	2.39972	1.48199	1.67492	1.61955	0.482639	2.69072	3.20892	2.61822	2.19502	0.188819	1.58712	0.0294888	2.07742	0.371349	-0.174161
C11orf93	0.644609	1.31281	1.30961	1.98981	2.00741	1.50561	1.16738	2.04251	2.06744	1.54353	1.14591	0.847811	0.289607	0.908513	0.86811	0.91191	0.0456796	1.26131	1.98174	0.51753
C11orf94	-1.83387	-3.08697	-2.32687	-0.618265	-3.87637	-0.944568	-1.2797	-1.08357	-1.70664	-1.34995	-3.45597	-1.95187	-0.341071	-2.54197	-0.930568	-0.962368	-0.273998	-0.782271	0.0796618	-1.68465
C11orf95	-1.50778	-1.19878	-0.786081	-0.351875	-2.27398	0.134522	-1.61531	-0.675181	-0.475648	-1.16476	-3.20518	-1.19808	-4.50358	-3.56618	-0.143178	-1.84128	1.40459	-0.787781	-2.74535	-1.01606
C12orf10	-1.50574	-1.72824	-0.314744	-0.170638	-2.44514	-0.557341	-0.0466714	0.0389556	-0.0962114	-0.0840212	-1.28164	-0.62434	-0.852244	-0.806838	-0.380941	-0.565241	0.142429	-0.510544	-0.606611	-0.871721
C12orf11	-0.876006	-1.188	-0.830208	-0.658002	-1.2073	-0.618405	-0.850135	-0.312808	-0.895275	-0.408085	-0.198106	-0.230804	-0.0964078	0.0984982	0.178995	-0.435905	-0.560735	-0.394308	-0.708275	-0.544185
C12orf12	0.294597	-0.302501	-0.302705	-0.302699	-0.302802	-0.302602	-0.302732	-0.302705	-0.302672	-0.302682	-0.302903	-0.302501	-0.302705	-0.302699	-0.302802	-0.302602	-0.302732	-0.302705	-0.302672	-0.302682
C12orf23	0.797452	0.807454	0.47575	-0.375544	1.02285	-0.0610473	-0.495377	-0.78135	-0.533617	-0.653927	0.0994517	0.0987537	-0.30825	-0.822744	-0.179247	-0.603047	-0.680577	-0.30895	-1.47872	-0.562527
C12orf24	-0.145554	1.36745	-0.145356	-0.14535	-0.145453	-0.145253	-0.145383	0.249644	-0.145323	0.517167	-0.145554	-0.145152	-0.145356	-0.14535	-0.145453	-0.145253	-0.145383	-0.145356	-0.145323	-0.145333
C12orf26	0.255475	-0.0708232	0.0909728	0.696179	-0.0277242	0.0882758	0.468846	0.966973	0.755506	0.888396	-0.262625	0.309377	-0.779427	0.471979	0.749776	0.540876	1.36795	-0.753727	-0.874694	1.0562
C12orf27	-0.866416	-0.866014	-0.866218	-0.866212	-0.866315	-0.866115	-0.866245	-0.866218	-0.866185	-0.866195	-0.866416	-0.866014	-0.866218	-0.866212	-0.866315	0.536185	-0.866245	-0.249818	-0.866185	-0.866195
C12orf29	0.469611	-0.127487	-0.127691	-0.127685	-0.127788	-0.127588	-0.127718	-0.127691	-0.127658	0.987032	-0.127889	-0.127487	-0.127691	-0.127685	-0.127788	-0.127588	-0.127718	-0.127691	-0.127658	-0.127668
C12orf32	-0.245067	-0.244665	-0.244869	0.928137	-0.244966	-0.244766	0.402104	0.459731	0.859564	-0.244845	-0.245067	-0.244665	-0.244869	-0.244863	0.649334	-0.244766	-0.244896	1.13313	0.428964	-0.244845
C12orf34	0.820763	-0.788835	0.168361	-0.284833	-0.789136	0.0806639	-0.142066	0.386861	-0.789006	0.669484	-0.789237	-0.788835	-0.789039	0.170267	-0.789136	0.821764	-0.789066	-0.789039	-0.789006	0.0116841
C12orf35	-0.121598	0.0682039	0.1904	-0.0834941	-0.140297	0.0632029	-0.376427	-0.56	-0.616267	-0.294477	-0.206298	-0.219796	-0.2343	-0.412894	-0.0644971	-0.163397	-0.332227	-0.4733	0.243233	-0.413277
C12orf36	4.05681	1.18541	2.9388	1.25831	0.410906	0.572406	3.43568	1.9218	1.25814	1.27393	4.49321	0.128207	-0.686797	3.47451	1.89831	1.91111	1.44488	1.7598	-0.851364	0.286026
C12orf39	2.74472	2.65953	2.69132	3.66883	3.74482	2.46072	3.27969	3.75372	4.28565	4.17395	3.54102	3.18203	3.87422	4.35823	2.55842	5.06052	4.14559	3.47972	2.97135	5.17255
C12orf4	1.15019	2.0765	1.18539	0.805297	2.15999	1.73709	0.297164	0.477091	0.00592426	0.610414	1.60659	1.7763	1.16969	0.500497	1.74669	0.728894	0.788264	1.17249	1.15662	0.615414
C12orf40	-0.343092	-0.34269	-0.342894	-0.342888	0.540909	-0.342791	-0.342921	-0.342894	-0.342861	-0.342871	-0.343092	-0.34269	-0.342894	-0.342888	-0.342991	-0.342791	-0.342921	-0.342894	-0.342861	-0.342871
C12orf41	-0.247891	-0.724489	-0.302193	0.325713	-0.59749	0.45411	0.48338	0.451707	0.54834	0.41573	-0.412391	-0.272189	0.608107	1.17691	0.10531	-0.21239	-0.0342204	-0.190593	0.31214	0.34273
C12orf42	-1.02737	-1.64227	-0.824469	-0.524163	-1.64007	-1.30607	-0.270096	-0.577569	-0.162536	-0.240546	-0.523867	-1.20507	-0.194369	-0.521263	-0.319466	-0.302066	-0.354996	-0.265769	0.0314637	-0.536046
C12orf43	0.158099	0.579001	0.361497	-0.0080967	0.2457	0.0198003	-0.14703	-0.131903	-0.58527	0.0551205	0.600399	-0.113299	-0.241403	-0.206697	-0.0177997	0.0642003	-0.18173	0.129797	-0.0960697	-0.118379
C12orf44	0.221046	1.83145	0.322644	0.87275	-0.729153	2.58645	-0.965983	0.202144	0.540977	0.731667	1.58365	0.428848	-0.118056	-0.33995	-0.718753	-1.61285	0.197717	-1.61296	-0.939123	-0.533733
C12orf45	-0.804115	0.232687	0.0779825	-0.0862115	-0.626914	-1.56801	-1.09124	-0.120017	0.817516	-0.797794	-0.815815	-0.663513	-2.17472	-1.39821	-0.896514	-0.592014	0.715956	-0.605317	-0.740084	0.752306
C12orf47	-1.21615	1.62775	-1.21595	-0.711746	-1.21605	3.76615	-0.123879	-0.511352	0.230381	-0.553429	-1.21615	-0.384448	-1.21595	-0.256646	-0.700649	-1.21585	-0.162979	0.431248	-0.839919	-0.760729
C12orf48	0.80973	2.03023	0.251228	-0.378566	1.08933	0.217431	-1.1693	0.848128	-0.0847392	-0.874849	-4.10937	0.954632	-1.46687	-1.10997	2.85193	1.60873	3.5349	2.26663	-0.643139	1.61825
C12orf49	0.339791	0.908493	1.33369	1.21059	1.14239	2.03189	1.44946	1.11149	0.916422	1.17111	1.60779	0.802693	0.713189	1.60659	-0.195508	1.26329	0.125162	0.616089	1.31822	-0.281388
C12orf5	1.47949	1.11939	1.30499	1.1524	1.22539	1.30929	1.32536	1.02679	0.453023	0.890813	1.58629	0.946094	0.76529	0.541696	0.730193	1.01349	0.288163	0.63139	1.09852	1.03221
C12orf50	1.76509	1.70019	1.67268	1.45599	3.16569	1.25419	2.04876	1.38518	2.40502	1.40871	2.25609	1.82129	2.57588	1.86159	1.71119	1.77799	0.518157	1.32128	1.21242	1.87691
C12orf51	-2.08562	-0.098922	0.268374	-3.00632	-1.78472	-1.26262	-1.33395	-1.66843	-2.06259	-2.6488	-2.52792	-1.68112	-3.10703	-2.71152	-0.739923	-1.49012	-0.549153	-3.17043	-2.08299	-1.7439
C12orf52	0.918286	1.39539	-1.08782	-0.33691	-1.20141	4.90359	-1.08624	-2.62842	-1.30078	-1.56489	-2.54961	-2.19191	-3.02342	-2.06411	-1.36961	-1.86471	-1.21274	-1.37622	-1.54518	-2.22269
C12orf53	2.70046	2.34657	0.837162	1.33287	-0.324035	0.976865	2.39873	0.711262	1.29319	2.10358	-0.562136	0.614866	0.532162	-2.59643	0.125465	1.51506	1.13953	1.32116	1.89389	0.561485
C12orf54	2.9192	3.2965	3.4141	1.3863	2.2748	1.3728	1.26327	-0.0274048	0.243028	-0.540782	-1.2035	0.152299	-0.662705	-1.2033	-1.2034	-0.706702	-0.761532	0.443895	-1.20327	-1.20328
C12orf56	2.84312	3.10492	4.25462	1.27372	-2.44118	0.488221	1.63319	3.60032	1.13495	3.57064	-2.44128	-1.08548	-2.44108	-2.44108	-1.24698	-2.44098	-2.44111	-2.44108	-2.44105	-2.44106
C12orf57	2.57806	3.81507	2.64996	4.61147	1.21697	1.86957	4.68614	3.60876	4.3517	2.86599	-1.89494	9.36847	-0.826837	-1.45203	-0.320834	12.2003	11.842	15.3243	-1.2468	6.57799
C12orf59	0.617666	1.43477	0.286964	0.12167	1.41177	0.586667	-0.530163	-0.0146357	-0.589903	-0.237113	0.688866	0.552468	-0.332236	-0.0385297	0.530767	0.177367	-0.0143627	0.765764	0.246597	0.372987
C12orf60	-0.574851	-1.17195	-0.214753	-1.17215	0.64985	-1.17205	0.53432	0.642947	-0.51672	-0.50963	-1.17235	0.869651	-0.631553	-0.614147	-1.17225	3.14245	4.01652	1.07005	-1.17212	2.02347
C12orf61	0.855947	0.295349	-0.190755	-0.107349	1.02775	0.866448	-0.242082	-0.0621546	0.199078	0.681069	0.0913474	0.261049	-0.446155	0.258151	-0.446152	-0.731352	-1.07168	-0.319555	-0.303922	0.195069
C12orf62	-0.911712	-1.33391	-0.540214	0.179792	-1.21941	-1.27341	0.126459	0.0839862	0.222919	-0.0636906	-0.413612	-0.40001	0.334286	-0.0476078	-0.0600108	-0.0393108	-0.116541	-0.382114	-0.166281	0.0231094
C12orf63	-0.207174	1.82493	1.72862	0.29723	-0.207073	1.90033	0.439997	0.188024	-0.206943	-0.206953	0.908626	0.624528	-0.206976	0.35103	-0.207073	-0.206873	-0.207003	-0.206976	-0.206943	1.30645
C12orf65	-2.42242	-3.11112	-0.991227	-1.24372	-2.64782	-0.676624	-1.35065	-1.13103	-1.58109	-1.6518	-0.578325	-2.29602	-1.19303	-1.48802	-1.61232	-1.98462	-1.91065	-2.64993	-1.28059	-2.6396
C12orf66	0.728784	0.147186	1.02698	1.06539	-2.32912	1.43028	2.17065	0.483582	0.431115	0.995205	1.24678	-0.522314	0.305082	1.23179	1.80238	-0.981015	-1.40225	-0.434018	1.75811	-1.3662
C12orf68	-2.34309	-1.95048	-2.24979	-0.558183	-1.79969	-2.77699	1.02158	-0.217289	2.09624	1.16483	-0.159487	-0.352485	-4.18539	1.72882	-0.831186	0.510214	0.259084	-0.441889	-0.138656	-1.31037
C12orf69	-0.704506	-0.496404	-0.416408	-0.321402	-0.915305	0.113895	-0.208235	-0.134908	-0.408775	-0.641684	-2.30461	-0.420704	0.551292	-1.3723	-0.0174047	-0.843305	0.0155653	-0.224008	-0.942675	0.0930155
C12orf70	-1.69126	-1.69086	0.562139	0.120245	0.293842	-0.821358	0.775512	0.124039	-0.586628	-1.02854	-1.69126	1.31154	-0.758061	0.565245	-0.796858	1.80344	1.20601	1.19584	-0.770328	-0.611838
C12orf71	-3.41213	-1.73633	-0.410631	-3.57423	-2.32753	-2.30893	-3.07326	-3.65523	-3.2521	-3.84331	0.0505705	-2.84523	-1.51113	-2.61823	-1.50853	-2.83843	-3.31156	-3.67043	-1.5608	-3.07831
C12orf72	-0.636653	-0.0300509	0.0837451	-0.396649	0.216348	-0.618952	-0.755882	-0.784855	-0.344422	-0.656332	0.848847	-0.497551	-0.0444549	-0.520349	0.394948	0.131948	-0.370982	-0.441455	0.360978	0.204068
C12orf73	-0.488583	1.02442	-0.488385	-0.488379	-0.488482	-0.488282	0.603688	0.216215	-0.488352	-0.488361	-0.0145826	-0.488181	0.444615	0.0696214	0.0269184	-0.488282	-0.488412	0.128015	-0.112352	-0.488361
C12orf74	1.91924	2.08065	1.60774	0.953248	0.967845	0.682645	1.74082	0.528542	0.619275	0.356565	-4.66466	2.64335	-2.45136	-2.91555	0.210145	2.24415	2.99122	0.232042	-2.56872	1.48007
C12orf75	2.20326	2.79697	2.26866	2.24067	3.47116	3.32786	2.92503	2.17726	2.52529	2.78708	2.90876	3.13767	4.41946	1.64597	2.39046	2.11996	0.869234	3.25826	3.78669	2.41068
C12orf76	-0.181533	-0.206831	-0.402735	0.354571	-1.19323	-0.462632	-0.380562	0.543765	-0.540502	0.197488	-0.786433	0.339269	-0.327735	-0.0693291	-0.463332	-0.733232	0.234038	-0.364035	-0.423002	-0.260612
C12orf77	-0.0251654	-0.0247634	-0.0249674	-0.0249614	-0.0250644	-0.0248644	-0.0249944	-0.0249674	-0.0249344	-0.0249442	-0.0251654	-0.0247634	-0.0249674	-0.0249614	-0.0250644	-0.0248644	-0.0249944	-0.0249674	-0.0249344	-0.0249442
C13orf1	-0.244067	-0.442765	-0.951269	0.782037	-2.03187	-0.202266	1.067	0.942831	0.784564	1.11715	-5.29157	0.00933523	-3.78917	-3.17796	-0.463266	0.784834	1.2379	0.127831	-0.934036	-0.372046
C13orf15	1.28606	0.847861	0.339057	1.04106	1.35276	0.64226	0.52743	0.860357	0.49939	0.156281	-0.280641	-0.399739	-1.15104	-0.607237	-0.16044	-0.25154	0.0617303	1.34926	-0.34181	-0.138819
C13orf16	0.812507	-0.0698912	0.480505	0.458311	0.455508	0.442508	0.490078	0.111805	-0.687662	0.925128	0.115707	-1.10899	-0.527895	0.835811	-0.980492	0.767208	-0.146422	-0.551995	0.875538	-0.314372
C13orf18	-1.7199	-1.26859	0.0291018	3.19461	0.358105	1.7584	3.04557	-0.905998	3.62083	3.35152	5.7178	1.67561	1.4374	-0.807892	1.4569	2.597	-0.867925	4.0031	-2.39037	-0.617475
C13orf23	2.15366	0.0338599	2.78396	2.78026	-0.259341	2.36026	3.98603	4.45906	4.44239	3.94558	2.68986	2.54236	4.63206	4.33736	3.56076	3.24046	1.46313	1.36916	4.43449	3.05538
C13orf26	-2.79256	-1.56656	-2.57536	-1.49765	-3.43256	-3.06676	-0.937588	-1.77266	-1.45133	-1.08534	-2.38596	-3.67876	-5.07626	2.49045	-2.03156	-3.60726	-1.42249	-3.01826	-1.06813	-2.90814
C13orf27	0.704955	1.15556	0.218953	0.00105925	1.02256	0.607556	-0.330574	-0.192847	-0.283714	-0.231824	0.311455	0.227257	-0.284847	-0.291541	-0.108644	0.0567563	0.0356263	0.317753	0.402986	0.121276
C13orf28	-0.000201	0.000201	-3e-06	3e-06	-0.0001	0.0001	-3e-05	-3e-06	3e-05	2.02e-05	-0.000201	0.000201	-3e-06	3e-06	-0.0001	0.0001	-3e-05	-3e-06	3e-05	2.02e-05
C13orf29	-2.12333	-1.56333	-1.09983	-0.790027	-2.76033	-1.45733	-0.63826	-1.12763	-0.6154	-0.95221	-1.30043	-1.16103	-2.86863	-2.81393	0.0701696	-0.97883	1.42334	-0.569633	-0.1125	-0.70631
C13orf30	1.3789	0.854905	0.783901	2.06801	-0.129696	2.016	2.68537	1.946	2.94793	1.87062	-3.7101	1.34951	-1.7803	0.803907	2.0605	2.9782	2.92787	1.7427	-1.78897	1.75642
C13orf31	0.263132	-0.0377659	0.0494301	0.0290361	-0.00736688	0.0640331	0.299003	0.26783	0.176863	0.106253	-0.140268	-0.358466	-0.28347	0.0246361	-0.0278669	-0.340867	-0.340497	-0.36897	0.825963	-0.638647
C13orf33	2.13705	-0.605647	-1.23215	-1.59205	-1.70165	-1.20225	0.631322	-2.15065	-0.882418	-0.117428	-0.096449	-3.13425	-3.96575	-2.43525	-3.07155	-3.10045	-3.18618	-3.34935	-3.04502	-2.65313
C13orf34	-1.46303	-3.22883	-0.322736	-0.0961295	-3.74753	-2.21553	0.0114375	0.387464	-0.0562025	0.0948877	-0.354234	-0.185632	1.03816	0.41317	-0.0167325	-0.0306325	-0.282263	-1.02984	0.664497	-0.134912
C13orf35	-0.350731	0.208871	0.577467	0.418873	0.31137	-0.0282296	0.41644	0.735167	0.4831	0.329891	0.0697694	0.673771	0.784667	0.707473	-0.60293	0.43217	-0.0116596	-0.207333	2.0603	0.763191
C13orf36	-1.17391	-0.832111	-1.57202	-2.21401	-0.760712	-2.22901	-2.55234	-0.513915	-3.72818	-1.46279	-0.416913	-0.874211	-3.98392	-1.50131	-2.55791	-0.853812	0.390558	-3.48582	-3.43188	-0.825792
C13orf37	-0.494707	-1.4478	-1.21261	-0.394403	-1.20051	-0.222306	-0.305536	0.246491	-0.256576	-0.284785	-0.611207	-0.922105	-0.511109	0.900497	-0.445306	-0.222106	-0.215036	-0.430009	-0.384876	-0.546685
C13orf38	1.66494	1.45404	0.83724	0.847446	1.49034	0.905843	0.611113	0.89524	0.317973	0.905063	1.30344	1.13274	0.55594	0.778546	0.746343	0.758143	0.310513	0.65624	0.533273	1.17496
C13orf39	0.389014	0.183416	1.24341	1.33752	0.356915	2.24222	1.36219	1.73331	1.60435	1.46704	0.418914	1.73082	1.56471	1.23722	-0.177585	0.990015	0.672085	0.936312	1.48375	0.0338357
C14orf1	-0.0751795	1.72062	-0.0749815	-0.0749755	-0.0750785	-0.0748785	-0.0750085	-0.0749815	-0.0749485	-0.0749583	-0.0751795	0.756522	-0.0749815	-0.0749755	-0.0750785	-0.0748785	-0.0750085	-0.0749815	-0.0749485	-0.0749583
C14orf101	3.4889	-1.5399	0.019097	0.628703	-0.5958	1.3209	-0.29693	-0.295303	0.63883	-0.77558	-2.2343	-0.878499	-1.6935	0.780803	-1.3399	-2.234	-2.23413	-0.586903	-1.31337	0.39672
C14orf102	1.30244	1.05795	0.725743	0.363249	0.923646	0.686246	0.334216	1.13924	-0.0967243	0.808666	0.649745	0.590047	0.350543	0.161149	0.449246	0.437446	0.645616	0.920543	0.440676	0.967666
C14orf104	-0.542694	-0.613292	-0.522796	0.12741	-0.695193	-0.604193	-0.368523	-0.166296	-0.195563	0.235527	0.190006	0.241508	0.476404	0.88481	0.725707	0.0507067	-0.481123	-0.410996	0.337837	-0.0528731
C14orf105	-0.0960175	1.56808	-0.71112	-0.186714	-0.269417	-0.946317	-1.14195	0.13118	-0.671587	-0.554396	-1.99302	-0.875816	-2.18272	-2.47961	0.983483	-0.766717	1.83745	-0.59642	0.357213	-0.885096
C14orf106	1.10707	1.07597	1.26597	0.550777	1.33277	-0.0964265	0.703444	-0.0363295	0.730404	0.769294	1.05737	0.912775	1.01747	0.649877	-0.299626	0.442674	0.647544	0.138471	1.6138	1.11889
C14orf109	-0.109089	0.384313	0.556009	1.20222	-0.415888	0.994412	1.36188	-0.614291	0.779642	0.525232	-3.27239	0.325313	-2.61289	-3.82038	0.416512	0.116812	2.50998	0.228709	-2.03786	0.936932
C14orf115	-0.41058	-0.761378	-0.889282	0.196224	-0.656879	-0.614479	-0.127509	-0.190182	-0.252849	0.200341	-0.85008	0.0591218	0.176918	-0.469076	-0.277979	-0.722779	-0.0711092	-1.18178	-0.186449	0.229641
C14orf118	-0.319945	-0.772043	-0.698547	-0.602941	-0.694344	-0.861844	-0.270374	-0.169247	-0.163114	-0.361924	-0.591145	-0.599043	-0.640047	-0.373141	-0.771944	-0.317444	0.0643257	-0.451747	-0.268214	-0.356724
C14orf119	-0.562748	0.0930542	-0.31335	-0.647244	-0.146547	0.0400532	-1.11958	-0.81965	-1.34192	-0.734027	0.300152	-0.404946	-0.48825	-0.591944	-0.245147	-0.794247	-1.04138	-0.37575	-0.219917	-1.29203
C14orf126	-2.58962	-3.35881	-0.970118	-1.18511	-4.99271	-2.74791	-0.720245	-0.436618	-0.543185	-0.602194	-1.71812	-1.21491	-0.293118	-0.756912	-0.281115	-0.944915	0.474455	-1.65842	-0.370285	-0.580594
C14orf128	2.59833	2.63584	2.57053	1.79574	2.31723	2.58343	1.9506	1.47943	1.40626	1.58495	1.19033	2.15614	1.49283	0.0890375	0.540935	0.839935	0.989405	2.35923	1.81936	0.900455
C14orf129	-0.183133	-0.503131	-0.599335	-0.218429	-0.756032	-0.865132	-0.312162	-0.0594354	-0.336702	-0.166112	-0.685233	-0.106231	-0.227435	-0.255229	-0.0729324	-0.0825324	-0.0971624	-0.790435	0.512298	-0.512412
C14orf132	-0.194559	0.384243	0.896139	0.0912446	1.91344	-1.15886	-0.322088	0.708539	-0.0742284	-0.913838	-1.55476	2.90774	0.938439	-2.02856	-2.02866	-0.626158	-1.58679	1.86474	0.255272	-0.949338
C14orf135	0.200782	-0.967116	-0.25722	0.514886	-1.06292	-0.215517	0.387553	0.99508	0.702013	0.445603	0.129482	1.02938	0.80228	1.43169	1.71868	0.539883	0.0217528	-0.29592	1.11431	0.591803
C14orf138	0.0376612	0.167263	0.168459	0.238265	-0.162738	1.01436	-0.0954678	0.222359	-0.0794078	0.144482	-0.570839	-0.384137	-0.637541	-0.0256348	-0.310638	-0.308738	-0.586968	0.0579592	-0.136908	-0.983818
C14orf139	0.486486	0.214688	0.174884	0.65729	0.329387	0.927687	1.23516	1.44058	1.08962	1.28361	0.544286	0.767488	1.99128	1.33359	0.555387	0.849387	0.549257	0.281584	1.53242	1.56041
C14orf142	3.06568	4.50218	1.88838	2.88758	3.49278	3.80018	2.20065	1.56618	1.68291	2.6952	-0.51392	3.62088	-0.399022	-0.320316	3.36378	4.09518	5.30895	6.12088	-1.29309	4.0803
C14orf143	-0.339982	-1.06618	-0.682884	-0.273978	-0.583281	-0.822081	-0.0844115	0.254716	0.154449	-0.112261	-0.470282	0.14832	0.277716	0.742922	0.0575185	-0.0579815	0.00128851	-0.828584	0.0279485	-0.0870613
C14orf145	-0.119577	-1.06648	0.342221	0.339327	-0.642576	0.433124	0.219994	0.486821	-0.0491461	0.0215441	-0.0577771	-0.172975	0.926421	0.0633269	0.0810239	-0.268476	0.262394	-0.593779	0.540154	0.478244
C14orf147	-0.0725577	-0.347756	-0.53826	-0.112354	0.0772433	-0.462757	-0.124187	0.22194	-0.0432267	-0.0896365	-0.310258	0.279944	0.12754	0.106046	0.120343	0.0815433	-0.500087	-0.16626	0.0967733	0.266363
C14orf148	1.38539	0.801895	0.850191	1.342	0.637094	0.834594	1.18716	1.43219	1.02662	1.22881	0.131593	1.1148	1.18959	1.27	1.95099	0.878294	0.802764	0.425791	1.10452	1.36041
C14orf149	0.112266	-0.107432	0.436264	1.64597	0.734967	1.74707	1.23734	1.15066	0.650997	1.37769	1.93807	0.368968	0.620864	1.73487	-0.023533	-0.513233	-1.20056	0.630964	1.6809	0.456487
C14orf153	0.129996	0.256198	0.801594	0.0683998	1.1372	0.641497	0.271167	0.415894	-0.237573	0.209017	1.7837	0.0591978	-0.408306	1.0636	0.115997	-0.108603	-0.0786332	0.480794	0.687227	0.958917
C14orf156	-0.456266	-0.346564	-0.197868	-1.21496	0.0612347	-0.739765	-1.0259	-0.964968	-1.18664	-0.873845	0.695434	-0.634664	-0.833568	-1.12756	-0.643265	-0.481065	-1.4956	-1.19107	-0.625835	-0.678845
C14orf159	0.547004	0.127106	0.813202	0.185508	-0.474295	0.483405	0.565675	-0.0684976	0.420135	0.282426	-1.7733	-1.16499	-2.975	0.335508	-1.23209	-0.211595	0.179875	0.778502	0.240535	0.130026
C14orf162	0.807291	0.894393	0.237389	0.141395	1.11579	-0.945108	0.330462	0.132089	0.241522	0.435813	0.544691	0.125993	0.120889	0.333895	0.469392	-0.0765076	-0.263938	0.0762894	0.162022	0.0473126
C14orf165	-0.394503	-0.394101	-0.394305	-0.394299	1.0335	-0.394202	-0.394332	-0.394305	-0.394272	-0.394282	-0.394503	-0.394101	-0.394305	-0.394299	-0.394402	-0.394202	-0.394332	-0.394305	-0.394272	-0.394282
C14orf166	-1.49608	-1.49568	0.0320157	-1.49588	0.142419	-1.49578	-1.49591	-1.49588	-1.49585	-1.49586	-0.665782	-1.49568	-1.49588	-1.49588	-0.601681	-1.49578	-0.442911	-0.448984	-1.49585	-1.49586
C14orf166B	-0.977433	-0.351131	-0.413235	-0.547429	-1.05153	-0.266232	-0.463562	-0.402735	-0.607902	-0.762212	-1.63853	-1.21683	-2.16373	-0.313229	-0.610732	-0.761532	-0.784262	-0.0421349	-0.211002	-1.14311
C14orf167	-0.422147	-0.837745	0.226851	0.592557	-1.34935	-0.143146	0.266724	0.167951	-0.0347159	0.510574	-0.00274695	0.473155	1.18895	0.792057	0.870854	0.269554	0.121724	0.158951	1.02908	0.668674
C14orf169	-0.621595	-0.621193	-0.621397	-0.621391	-0.621494	-0.621294	-0.621424	-0.621397	-0.621364	-0.621374	-0.621595	0.210107	-0.621397	-0.621391	-0.106094	3.63241	2.74538	3.2719	-0.621364	-0.621374
C14orf174	0.900576	1.34678	0.433874	-0.17692	1.72188	0.115077	-0.114853	-0.117226	-0.192493	0.0248976	1.18578	0.325778	-0.231626	0.69898	-0.159423	0.212077	0.357447	0.532674	0.678907	0.267398
C14orf176	3.95594	3.51974	2.67624	2.65685	2.37814	2.50364	2.63941	2.00874	1.84587	2.08606	-4.15066	1.16154	-2.71576	-2.33005	0.914843	1.34894	2.82341	1.52384	-1.57003	1.67496
C14orf177	-0.00669842	-0.00629642	-0.00650042	-0.00649442	-0.00659742	-0.00639742	-0.00652742	-0.00650042	-0.00646742	-0.00647722	-0.00669842	-0.00629642	-0.00650042	-0.00649442	-0.00659742	-0.00639742	-0.00652742	-0.00650042	-0.00646742	-0.00647722
C14orf178	0.420834	1.73614	0.954932	0.484838	1.24564	2.02734	1.01141	0.966632	0.766565	-0.177644	0.137234	1.26884	1.45993	-0.914162	1.47484	0.0984354	1.06701	1.12403	-0.843735	2.19366
C14orf179	-0.809298	-1.3433	-0.5784	-0.410494	-1.2395	-0.368797	-0.440327	-0.1997	-0.302767	-0.0507771	-1.0586	-0.348096	0.2004	0.767806	-0.0296973	-0.279097	-0.335827	-0.3155	-0.647067	-0.436977
C14orf180	-2.8582	-1.90079	0.576402	-4.22499	-0.784795	-0.990595	-2.22112	-2.9676	-1.96306	-3.70587	-2.9535	-2.90299	-4.2642	-1.85609	-2.22689	-1.72869	-1.26052	-3.1465	-2.96396	-2.49187
C14orf181	2.33422	2.57342	-1.00158	2.39172	1.97872	2.79342	1.95129	0.968216	2.12635	1.87714	1.02782	-1.40428	-3.55428	-2.82188	1.74412	0.0289187	2.49469	2.02952	1.11535	-0.109461
C14orf182	4.55225	3.40295	3.40055	5.21735	3.10635	4.86125	4.80452	4.57295	4.60128	4.36387	3.40145	3.24125	4.68415	4.82245	5.03255	4.15345	4.45872	3.99835	4.20878	4.77637
C14orf183	-0.408674	-0.801772	0.195924	0.0418301	-1.14847	-0.361373	-0.177503	0.271824	-0.213843	-0.178753	-0.108274	-0.0649719	0.0166241	0.42533	0.0370271	-0.316073	-0.128603	-0.231876	0.267557	-0.194653
C14orf184	-2.80601	0.00269142	-1.05581	-1.29171	-1.11661	-0.83521	0.0821604	-1.48141	-1.27378	-0.352889	-2.05711	-0.692509	-2.80071	-3.09081	-0.81841	-2.59891	-0.00813958	-1.31441	-0.34048	-2.56539
C14orf19	-0.212495	1.01961	0.546003	1.70911	0.290306	0.751706	1.61698	2.2883	1.68284	1.92753	-0.536495	2.78201	1.7983	-1.57999	0.119606	0.336606	0.367776	2.0275	2.02914	0.765226
C14orf2	2.2205	2.0129	1.6321	2.53801	1.9824	2.193	2.37467	2.0436	2.06883	1.18592	0.733502	2.6725	0.8664	3.20441	2.5243	1.9799	0.559073	2.0184	0.910933	2.11402
C14orf21	-1.25284	-1.06704	-0.349347	-0.176141	-2.86274	-0.502044	0.0991261	1.11905	-0.236114	0.421476	0.137555	-1.12354	1.49825	1.14726	-0.241644	-0.197944	-1.20737	-1.21545	-0.00441394	-2.40742
C14orf23	-0.555971	1.49723	0.236427	-0.506367	1.47803	1.52023	-1.0896	-1.03137	-0.73424	-0.49255	0.465929	-0.236269	-0.691473	0.292933	3.96463	0.33643	-1.9317	1.73383	1.20366	0.37175
C14orf28	0.890335	0.633737	0.943433	0.827839	0.396736	1.14254	1.37251	1.29963	1.35677	0.950256	0.553635	0.726937	-0.502367	0.252139	0.100836	0.501436	0.322606	0.284233	0.768066	0.115256
C14orf33	-1.38025	-0.276745	-0.578949	-1.97074	-0.856946	-1.30515	-1.52298	-1.66495	-1.47022	-1.61133	-3.74635	-1.31275	-4.35085	-3.32104	-1.62765	-1.20265	0.0169238	-2.20825	-2.66242	-3.11313
C14orf34	-0.435753	-0.435351	-0.435555	0.0686515	-0.435652	-0.435452	-0.435582	-0.435555	0.219878	1.02297	-0.435753	-0.435351	-0.435555	-0.435549	-0.435652	-0.435452	-0.435582	-0.435555	-0.0595215	-0.435531
C14orf37	1.50075	1.12466	1.15015	1.59516	1.28485	2.03285	0.674125	1.22405	0.844385	0.962375	1.72065	1.87046	1.21275	1.26726	0.583755	1.59935	1.03022	1.72255	1.26308	1.43897
C14orf39	0.0768632	-0.405135	-0.675239	-0.00323283	-0.347836	-0.0831358	-0.170866	-0.236839	-0.193106	-0.0259156	-1.47724	-0.0489348	-0.112239	0.367867	-0.307736	0.185264	-0.287566	-0.125139	0.214094	-0.344416
C14orf4	-0.633226	-0.628224	0.376272	0.519478	-0.659225	-0.787425	0.713845	-0.625528	0.845505	-0.000704427	0.195274	0.464376	0.802272	0.798378	1.14078	1.07958	-0.431255	0.0722724	0.864505	0.300896
C14orf43	0.147869	0.362871	0.434567	-0.0688268	0.58487	0.0157702	-0.13266	-0.0616328	-0.159	0.0619904	0.608269	0.361471	0.154367	0.0463732	0.30767	-0.23043	-0.26026	-0.0731328	0.0673002	-0.23501
C14orf45	-0.463857	0.235445	0.911941	1.15165	-0.693156	2.13434	0.808114	1.46704	0.577074	1.11506	2.15244	1.25545	1.30974	1.26145	0.471944	0.832644	0.224414	0.0107413	1.52657	0.380164
C14orf48	-1.39805	-1.39765	-1.39785	-1.39784	-1.39795	-1.39775	-1.39788	-1.39785	-1.39782	-1.39783	-1.39805	-1.39765	-1.39785	-1.39784	-1.39795	-1.39775	0.798424	1.93295	-0.724016	-1.39783
C14orf49	0.124332	-0.849866	0.32063	1.55754	-0.486867	0.371933	1.5139	0.60773	1.70696	0.847853	-3.00477	0.392034	-1.33177	-1.38346	0.475633	1.74023	1.1239	-0.71507	-1.14834	1.19985
C14orf50	-3.80734	-1.39614	-2.58154	-3.49983	-1.82624	-2.19504	-2.87907	-2.54864	-2.95701	-3.63662	-3.13434	-2.72044	-4.49364	-3.29853	-0.372536	-2.70794	-0.213066	-2.04254	-2.79271	-2.97962
C14orf53	-0.0531218	-0.0527198	-0.0529238	-0.0529178	-0.0530208	-0.0528208	-0.0529508	-0.0529238	-0.0528908	0.609599	-0.0531218	-0.0527198	-0.0529238	-0.0529178	-0.0530208	-0.0528208	-0.0529508	-0.0529238	-0.0528908	-0.0529006
C14orf64	2.36982	2.60952	0.206815	0.877721	-0.750682	2.46232	3.05839	1.76612	2.00445	1.21804	-0.276783	0.0809191	0.744315	0.998321	0.691618	0.651818	-0.750612	-0.750585	-0.750552	-0.295362
C14orf68	-0.987874	0.0932282	1.57232	-0.49467	-1.25037	0.620827	0.406097	-0.236176	0.377157	-1.25745	-3.93857	-1.54387	-2.81458	-0.94957	-1.39347	0.280727	-0.261103	0.335124	-1.65574	0.672647
C14orf70	-0.0710084	-0.0706064	-0.0708104	-0.0708044	-0.0709074	-0.0707074	-0.0708374	-0.0708104	-0.0707774	-0.0707872	-0.0710084	-0.0706064	-0.0708104	-0.0708044	-0.0709074	-0.0707074	-0.0708374	-0.0708104	-0.0707774	-0.0707872
C14orf72	0.10076	-0.404538	0.0629585	-0.488336	-0.865539	-0.411339	0.809131	-0.0136415	0.382191	-0.0597183	-1.01394	-1.31094	-2.15804	-1.45404	-0.638039	-1.90534	-2.08707	-2.36424	0.281091	-2.61472
C14orf73	-1.00271	-1.81801	-1.01281	-0.0536068	-1.77251	-0.53791	-0.36344	-0.169713	-0.23848	-0.21929	-0.828111	-0.615509	0.0375872	0.0742932	-0.0373098	-0.49871	-0.15784	-0.387213	-0.0131798	-0.49359
C14orf79	-1.58355	-3.19315	-0.459755	-1.77485	-1.37135	-0.429852	-1.48688	-2.23385	-2.08892	-2.07863	-3.19355	1.04895	-1.95225	-2.63535	-0.676652	0.301148	2.16872	0.647245	-3.19332	0.407069
C14orf80	0.0712078	-0.30419	0.792606	0.494712	0.170809	0.215109	0.557579	0.731106	0.688039	0.488129	-0.282892	1.06831	0.951906	1.49241	0.0849088	1.26251	0.0737788	1.08421	-0.439361	0.856529
C14orf86	-0.724925	-1.32202	6.43087	-1.32222	-1.32232	-0.452524	-0.675254	0.208473	-1.32219	-1.3222	0.414875	-1.32202	-0.389227	-1.32222	-0.806924	-1.32212	-1.32225	-1.32223	0.773506	-1.3222
C14orf93	0.686975	0.720277	0.324673	0.487279	0.429576	0.724476	0.329846	-0.0409269	0.125206	0.224296	0.676375	-0.126023	-0.244727	0.0666791	-0.290724	-0.364624	-0.246554	0.0927731	-0.925994	-0.496604
C15orf17	-1.91111	0.415889	0.373585	-1.17361	-0.108612	0.618388	-1.66564	-1.01611	-0.971282	-0.387391	-2.11131	-0.219411	-2.69041	-2.14471	0.515188	-0.346912	1.71656	-1.41381	-1.60328	-1.39229
C15orf2	-0.255219	0.297483	0.0311788	-0.00751522	-0.0813182	-0.479118	0.206252	-0.0143212	0.406712	0.583802	-0.0364192	0.222383	-0.0613212	-0.0182152	0.545082	0.886482	0.861452	1.41248	0.815612	-0.033098
C15orf21	0.570081	0.700383	0.114779	-0.197015	0.920582	-0.250818	-0.0492483	0.0338787	-0.240688	-0.0413981	0.116081	0.416883	0.0928787	0.0140847	0.376982	-0.0088183	0.199652	0.156779	0.0293117	0.289302
C15orf23	-0.59085	-1.46455	-0.218952	0.642854	-1.15715	-0.410549	-0.819579	-0.342152	-0.862919	-0.223228	0.52455	0.253552	0.320248	0.0231543	-0.282349	-0.240749	-0.647579	0.117848	-0.0833187	-0.0573285
C15orf24	-0.0979313	-0.248629	0.183267	0.637773	-0.80563	0.86257	0.22324	0.0963667	0.2898	0.23569	0.299869	0.518371	0.766867	0.109473	1.02207	0.0378697	-0.31276	-0.104833	1.348	0.0243899
C15orf26	1.03017	0.826971	-0.628433	0.533973	0.0524695	1.96917	-1.58586	-0.409933	0.1368	-0.12731	-0.0277315	0.153271	-1.58583	0.163073	-0.39173	0.36877	0.0694395	1.07647	-0.912	0.95589
C15orf27	0.186825	-0.410273	-0.410477	-0.410471	-0.410574	-0.410374	0.236496	-0.410477	-0.410444	-0.410454	-0.410675	-0.410273	-0.410477	-0.410471	-0.410574	0.0861263	0.0312963	-0.410477	-0.410444	-0.410454
C15orf28	-1.56603	-0.316825	-0.734929	-0.328023	-1.17603	-1.04363	-0.919356	-0.875729	-0.912696	-0.869406	-0.677427	-0.0674253	-1.79603	-0.791323	0.00867375	-1.61123	0.265244	-0.328329	-0.244996	-1.59531
C15orf29	2.08818	2.40208	2.66378	1.32158	3.54488	2.65578	1.18555	0.950875	1.33831	1.9426	2.30288	3.35948	1.76438	-0.307419	1.98848	1.60638	1.56725	3.33028	1.04981	1.3166
C15orf32	-0.133975	-0.133573	-0.133777	-0.133771	-0.133874	-0.133674	-0.133804	-0.133777	-0.133744	-0.133754	-0.133975	-0.133573	-0.133777	-0.133771	-0.133874	-0.133674	-0.133804	-0.133777	-0.133744	0.321446
C15orf33	-1.15508	-1.27548	-0.424582	-0.579076	-1.65088	-0.587579	-0.212509	-0.794582	-0.351249	-0.892859	-1.69438	-1.71068	-0.446382	-0.792576	-0.990079	-1.14478	-0.198909	-0.940782	-1.30455	-0.745959
C15orf34	0.750519	0.429321	-0.126083	1.40222	-1.08358	1.68002	-1.08351	0.855317	0.36285	0.88514	-1.08368	0.272121	-1.08348	0.447023	-0.56818	-0.21818	-0.64171	-0.467083	-1.08345	-0.62826
C15orf37	1.35258	1.13118	1.89607	1.64598	1.20818	2.33378	1.17325	1.30357	1.86391	1.7703	2.19198	2.14838	0.955275	2.52158	1.33318	2.82478	1.40695	2.20467	1.50301	3.2864
C15orf38	-1.14251	-0.885607	-0.880211	-0.479905	-1.66231	-0.411708	-0.453738	-0.596611	-0.0146776	-0.690787	-0.846209	-1.30381	-2.33571	-1.5527	-1.00831	-0.612808	0.0926624	-2.12821	-1.46108	-1.28819
C15orf39	-0.835902	-0.7493	0.235796	-0.893998	-0.665101	-1.3224	-0.629331	-1.476	-0.809071	-0.689181	-0.393902	-1.3768	-1.9754	-2.2058	-1.2421	-2.1678	-0.803431	-1.1928	-0.942871	-2.29478
C15orf40	3.33473	2.93263	2.74383	3.57023	1.84363	3.79463	3.0008	2.77183	3.90816	3.76825	-2.34027	4.21873	-0.559372	-1.56087	3.76983	4.97963	5.8711	3.74243	-0.387239	5.04345
C15orf41	1.70978	1.33738	1.14608	1.29018	1.31528	0.444081	1.58365	1.51308	1.12251	1.5377	0.62458	1.78118	-1.24652	1.85208	2.30358	1.18148	2.06255	1.48598	1.36911	1.4102
C15orf42	1.20508	1.38998	0.405873	0.873479	1.66718	1.10438	0.688546	0.693973	0.534006	0.789897	1.60658	1.08128	0.887373	1.07268	0.908376	0.332476	0.659746	0.965273	1.14151	0.198797
C15orf43	1.22425	3.03235	1.34134	2.05655	3.19765	2.08895	1.31302	2.01124	2.14368	2.79257	2.03125	3.92925	1.76154	1.84235	2.40905	2.02705	2.40842	1.94554	2.60698	2.33667
C15orf44	5.16586	4.55846	4.29266	6.03337	4.58406	5.44186	5.29923	5.87236	5.26539	5.74728	4.93596	4.92616	6.07756	6.56377	4.78206	5.35306	4.17953	4.46826	-0.304108	3.23308
C15orf48	0.302798	-1.3951	0.285596	-0.397898	-1.457	-1.0716	-0.181031	0.219796	-0.594571	-0.653581	-0.530002	-1.0083	0.406096	-0.582898	0.475999	-0.913001	-1.75453	-1.4477	-0.482971	-0.0164812
C15orf5	0.089219	0.389421	-0.624883	-0.285977	-0.31578	-0.27068	0.01409	-1.09738	-0.15315	-0.16276	-1.18778	-0.875579	-4.12428	-3.85278	0.66302	-1.11978	1.66219	-0.427283	-0.78585	-0.0737598
C15orf50	1.36084	1.93255	0.636243	0.882549	2.35975	0.350746	0.464416	0.00204288	0.661176	0.451866	0.942545	0.180447	0.349843	-0.200251	0.493246	0.665246	0.433316	1.17384	-0.312724	0.317166
C15orf51	-1.08407	-0.520566	-1.68137	-1.17716	-0.500067	0.679233	-1.0344	-1.28637	-1.02594	-1.01885	-1.68157	-1.68117	-1.14077	-1.68136	-1.16607	-1.68127	-1.6814	-1.68137	-1.68134	-1.68135
C15orf52	0.24133	0.435032	0.159128	1.02353	1.03993	1.16473	0.269401	0.265728	0.193261	0.900352	0.38053	0.991132	-0.0153716	-0.0615656	0.753031	1.27963	0.277101	0.155928	0.376361	0.149252
C15orf53	-4.00269	-4.67589	-1.91759	-2.54629	-3.45099	-3.26059	-2.35302	-1.69199	-2.19266	-1.67477	-1.42889	-2.26239	-1.92089	-1.78509	-1.79609	-2.56949	-2.62872	-4.45869	-2.21476	-3.04267
C15orf54	-1.11778	-0.82618	-0.157384	-0.313378	-0.946481	-0.0756809	-0.310211	-0.374084	-0.360551	-0.726561	-1.53688	-1.17988	-1.15408	-1.64018	-0.785981	-0.372381	-1.23291	-0.377884	0.191149	-1.64706
C15orf55	0.988639	1.06264	0.555437	1.31384	1.18524	0.38884	0.89641	-0.237563	1.51087	1.22656	-1.60596	1.40284	0.666637	-3.50886	0.26654	0.55044	1.04551	0.040537	2.34517	-0.11804
C15orf56	-0.0890017	-0.9667	-0.880604	0.0425023	-0.612301	-0.00360073	-0.116331	-0.0741037	-0.115771	-0.226081	-0.134402	0.1655	0.688496	0.446002	-0.469801	-0.0520007	-0.150031	-0.130404	0.138129	-0.603881
C15orf57	1.66313	1.08773	1.89273	0.427333	4.06583	0.54833	0.7224	1.95413	0.74476	1.21285	1.01463	2.62113	3.09143	0.304133	2.28563	0.22483	0.7272	2.01953	0.41886	0.23745
C15orf58	-1.69927	-2.86797	-1.02507	-0.640965	-3.06107	-0.497568	-0.258598	-0.0374715	-0.118338	-0.312348	-0.690169	-1.38957	-1.02047	-0.250965	-0.469268	-0.427068	-0.566498	-1.48407	-0.488638	-1.46005
C15orf59	2.36181	1.63711	0.514809	1.61371	0.661512	1.50271	2.15598	2.42501	1.44304	1.84493	-0.636889	-0.0332871	-2.97579	1.07801	-0.683988	0.248112	0.429582	-0.511891	1.10024	0.833632
C15orf60	-0.168501	-0.168099	-0.168303	-0.168297	-0.1684	-0.1682	-0.16833	-0.168303	0.48713	-0.16828	-0.168501	-0.168099	-0.168303	-0.168297	-0.1684	-0.1682	-0.16833	-0.168303	-0.16827	-0.16828
C15orf61	1.41721	1.61211	0.575304	0.33991	1.30611	0.124307	0.133777	-0.0506963	-0.246963	-0.0333731	0.160206	0.177708	0.0550037	-0.25589	0.306807	0.0411067	0.0905767	0.701104	-0.430963	0.456827
C15orf62	1.27951	1.67591	0.329608	0.666014	0.340511	1.82141	0.683581	-0.559392	-0.200959	0.847831	1.00471	-1.09209	-0.682492	-0.964286	-0.269789	-0.312789	-1.48182	-1.92359	1.29904	-1.46837
C15orf63	-0.763308	-0.971006	-0.26631	-0.209404	-1.04771	-0.0964074	-0.184237	-0.37041	-0.135977	-0.419687	-0.0883084	-0.748406	0.13569	0.168496	-0.555207	-0.582707	-0.283537	-1.01021	-0.409177	-0.440687
C16orf11	0.875612	0.958114	0.45581	0.366916	1.36531	0.498813	0.317683	0.32901	0.810843	0.714233	1.07891	0.858514	0.71091	0.725816	0.486713	0.646213	-0.0576169	0.41501	0.0503431	0.727133
C16orf13	-3.28653	-4.30493	-3.34773	-2.88663	-4.30523	-2.19783	-2.36796	0.0315651	-1.6786	-1.53371	-4.30533	-3.47363	-3.06403	-3.03213	-2.46683	-0.181332	-0.707362	-0.361035	-0.161902	-3.50441
C16orf3	-0.529995	-1.12709	-0.169897	-0.623091	-1.12739	-1.12719	-0.480324	0.0486032	-1.12726	-0.0125736	-1.12749	-1.12709	-1.1273	-0.569291	-0.611994	-0.630694	-1.12732	-1.1273	-1.12726	-0.672074
C16orf42	-0.351952	-0.35155	-0.351754	-0.351748	-0.351851	-0.351651	-0.351781	-0.351754	-0.351721	-0.351731	-0.351952	-0.35155	-0.351754	-0.351748	0.542449	-0.351651	-0.351781	-0.351754	-0.351721	0.448969
C16orf45	0.703094	1.2232	0.544992	2.028	1.47339	2.80739	-0.131535	0.368992	0.182725	0.791615	1.18919	1.0511	-0.412808	0.548598	-0.266405	1.09919	0.636565	3.26679	-0.149475	-0.208485
C16orf46	-1.54665	-1.47115	-1.30605	-1.32145	-1.62485	-1.46645	-0.976081	-0.845554	-1.00252	-1.04853	-1.44695	-1.02665	-0.572654	-1.11235	-0.687851	-0.982351	-1.05158	-1.43205	0.0799786	-1.11503
C16orf48	0.428424	0.253126	0.797622	0.147028	-0.248675	1.31263	0.391495	0.257522	-0.208245	-0.131855	-0.909076	-0.289374	-1.37878	-0.984172	-0.769675	0.136425	0.423895	-0.162178	-1.56334	-0.381255
C16orf5	0.397009	-1.43679	0.816207	-0.932787	0.69421	-1.43689	-0.79002	-0.0727931	0.00933991	0.0215301	-1.43719	-0.605489	-1.43699	-1.43699	0.21681	-1.43689	-1.43702	-1.43699	-0.76316	-1.43697
C16orf52	-0.383566	-0.383164	-0.383368	-0.383362	-0.383465	0.486335	-0.383395	-0.383368	0.272065	-0.383345	-0.383566	-0.383164	-0.383368	1.36554	1.05883	-0.383265	2.5815	-0.383368	-0.383335	0.417355
C16orf53	-0.747537	-0.747135	0.780561	-0.243133	-0.747436	-0.747236	-0.747366	-0.747339	-0.747306	-0.0848156	-0.747537	-0.747135	-0.747339	-0.747333	-0.747436	-0.747236	-0.747366	-0.747339	-0.747306	-0.747316
C16orf54	-0.791244	-0.989042	-0.509446	-0.16434	-1.09134	-0.295043	-0.0673727	-0.0390457	0.216487	-0.168423	-0.777544	-0.558642	0.420754	0.0612603	-0.128243	-0.0147427	-0.158173	-0.910746	0.151587	-0.242823
C16orf55	-0.334348	-1.05205	-0.13215	0.527656	-0.698747	0.0328532	0.469823	0.46895	0.644383	0.186773	-0.0169478	0.0981542	0.58515	1.00046	0.345753	0.653053	0.126023	-0.60645	-0.0495168	1.15767
C16orf57	0.254328	0.20003	-0.426074	0.260232	-0.0249708	0.267429	-0.386301	0.0446262	-0.497641	0.167949	0.683628	-0.11117	0.0211262	0.666632	0.248129	-0.0519708	-0.571501	-0.180774	-0.0761408	-0.378051
C16orf58	2.70001	2.00981	0.140604	2.13301	-0.613693	1.28311	3.54888	-0.430796	0.690537	1.09453	0.893306	-0.439392	-1.2544	2.17201	3.33091	-0.392593	5.37448	-1.1786	-1.12116	0.322328
C16orf59	-1.16426	-0.962957	-0.677161	-0.854055	-0.0297579	1.37474	-0.241188	0.404539	1.03627	0.101562	-3.71406	-1.08066	-5.18536	2.76255	0.637142	0.495542	-0.664788	-1.42326	-2.61533	-0.455138
C16orf61	3.5495	2.74691	3.2452	2.62581	2.7374	3.8736	2.69437	2.7553	2.44643	2.58762	2.4189	3.49511	1.7091	3.62331	3.4186	2.6713	1.87367	4.1596	1.41803	3.50592
C16orf62	-0.483374	0.0536279	0.264624	0.0808299	0.135927	0.0928269	-0.0374031	-0.0372761	-0.00754308	0.0733471	0.0320259	-0.203972	0.165724	0.18533	-0.546773	-0.300373	-0.662203	-0.164876	-0.0894431	0.260647
C16orf63	3.38343	3.04383	1.03492	3.75663	1.00073	3.53713	2.5665	2.71212	3.13316	3.16065	-1.57097	0.584827	0.573323	1.18133	3.88783	2.61073	2.8187	0.373323	0.319356	2.15405
C16orf68	2.87629	2.12289	0.870289	1.10079	2.37679	1.34969	1.06276	0.513889	1.80302	1.30611	1.04239	1.09679	1.03589	0.364495	0.560692	1.78269	1.34226	0.751389	0.497622	1.69921
C16orf7	0.604845	0.729047	0.373943	0.616249	-0.0922538	1.41945	0.241216	0.970943	0.137676	0.583166	-0.725255	0.217947	-0.905157	-0.0736508	0.319846	-0.0536538	-0.0911838	-0.143057	0.121776	0.181266
C16orf70	0.830064	0.950466	0.415662	0.196068	1.15887	0.473265	0.205035	0.188062	0.111595	0.201685	0.851364	0.717166	0.228562	-0.736532	0.445065	0.0982651	-0.363065	0.187562	0.492695	0.294185
C16orf71	-1.61716	-1.70585	-0.551657	-1.63895	-2.72035	-0.661154	-0.621384	-1.17886	-1.30852	-1.46143	-3.71056	-1.54445	-4.41516	-2.21955	-0.995454	-1.37175	-0.545784	-0.900557	-2.80142	-1.10233
C16orf72	0.765074	0.704976	0.635772	1.10408	0.382975	2.23237	0.864045	0.531672	0.134705	0.993895	0.995674	0.470376	0.472272	0.666578	0.441375	0.701275	-0.607255	0.669872	0.668905	-0.211205
C16orf73	1.03417	1.19267	0.565868	0.0635745	1.37577	-0.0639285	0.242441	-0.142832	0.149201	-0.0986083	-0.0966295	-0.403828	-0.911232	-0.767726	-0.748629	-0.208629	-0.536259	-0.192532	0.0301015	-0.138808
C16orf74	1.7111	2.07031	2.0544	1.28511	1.4602	1.9135	1.05827	0.0220017	0.207535	0.560725	0.00980367	-1.72459	-4.7013	-3.11779	-0.697695	-1.8982	-1.95363	0.0709017	-3.64267	-2.03388
C16orf75	-0.217985	-0.217583	-0.217787	-0.217781	-0.217884	-0.217684	-0.217814	-0.217787	-0.217754	0.444736	-0.217985	-0.217583	-0.217787	-0.217781	-0.217884	-0.217684	0.223986	-0.217787	-0.217754	-0.217764
C16orf78	-0.0351115	-0.0347095	-0.0349135	-0.0349075	-0.0350105	-0.0348105	-0.0349405	-0.0349135	-0.0348805	-0.0348903	-0.0351115	-0.0347095	-0.0349135	-0.0349075	-0.0350105	-0.0348105	-0.0349405	-0.0349135	-0.0348805	-0.0348903
C16orf79	-1.26088	-0.747282	0.307114	-0.71468	-0.453683	1.12092	-0.621513	-0.737886	-0.543453	-1.04666	-2.09648	-1.34768	-2.13089	-2.29168	-1.67108	-2.08068	-0.129313	-1.37929	-1.22865	-3.34866
C16orf80	-1.27116	-1.75766	-0.775459	-0.327353	-2.44726	-0.863156	-0.326386	-0.525959	-0.084026	-0.315936	-0.205657	-0.967355	-0.851559	-0.153353	-0.744756	-0.226556	-1.07319	-0.992959	-0.544926	-0.144036
C16orf81	0.0342611	-0.363037	-0.176341	0.299365	-0.553138	-0.131438	0.505232	0.454759	0.409192	0.197782	-0.109539	-0.298337	0.331559	0.203565	0.348362	-0.161638	0.0268321	-0.427041	-0.171508	-0.282918
C16orf82	0.624886	0.618588	0.320684	-0.17971	0.459487	-0.637313	-0.213943	0.0823837	-0.306883	-0.0890931	0.137086	-0.238312	-0.139816	-0.48911	-0.0964133	-0.283913	-0.226543	0.132784	-0.309183	0.273007
C16orf86	0.384709	-0.175189	0.899107	0.0185129	-0.14799	0.0291099	0.58828	-0.00349306	0.77374	-0.0101699	-0.966391	-1.00979	-0.856093	-1.01359	-0.54439	-0.64349	-1.02162	-0.742693	-0.0986601	-0.92147
C16orf87	-0.51393	-0.839228	-1.31373	-0.0274261	-1.28273	-0.423329	-0.390559	-0.391232	-0.857299	-0.0363089	-0.00373014	-0.157628	1.82427	0.507574	0.363671	0.562671	-0.520659	0.0297679	0.161501	0.0970911
C16orf88	1.48874	0.32514	-0.613964	1.36084	0.366839	1.06674	1.05781	1.01934	1.74797	2.27806	0.138238	-0.0409596	1.13394	1.14824	0.207039	1.43874	0.483209	-0.615864	2.09067	1.15296
C16orf89	1.67301	1.65461	0.496204	1.05201	1.87811	3.08091	0.847777	0.668804	0.930337	0.733527	-4.87379	-1.24159	-5.1633	-5.14589	0.942507	-1.61449	1.07168	-3.1685	-1.56066	-0.631573
C16orf90	0.355529	0.248731	0.110227	0.127233	0.56633	0.0126297	0.0201997	0.267127	-0.00204034	0.29495	0.370429	0.242331	0.200727	-0.598367	0.44223	0.13253	-0.2779	-0.465273	0.71696	-0.32095
C16orf91	2.45174	3.51844	0.477138	2.19734	1.51744	3.77744	4.29521	5.92214	1.17327	1.11146	-1.42636	1.22024	5.11874	-0.725956	0.638841	0.408241	0.951511	0.405838	-0.498829	1.38746
C16orf92	-3.52053	-1.56183	-1.98593	-3.27843	-3.36303	-1.48663	-2.56756	-2.20133	-2.024	-2.00541	-3.68993	-1.87033	-3.31833	-2.66733	-1.85653	-2.43723	-1.77216	-3.54123	-2.15	-3.06621
C16orf93	0.146923	0.0531249	0.775321	0.251227	-0.770076	-0.122676	0.843194	0.228421	0.520754	0.353944	-6.38428	-0.376175	-3.66778	-3.67667	0.279624	-0.370076	1.08059	-0.958279	-0.843446	-1.31986
C17orf100	-0.0813435	0.203158	0.423654	0.95776	-0.337343	1.23046	0.761827	-0.298646	1.20629	0.452078	-0.545844	-0.502142	-1.10985	-1.33364	-0.157443	1.35356	1.42273	2.18415	-0.600313	0.378278
C17orf101	-1.04337	-1.04927	-0.552175	-0.626769	-1.54387	-0.937572	-0.353702	-0.194975	-0.193542	-0.598552	-0.817573	-0.552471	-0.608075	-0.822069	-0.245772	-0.448672	0.480798	-0.629275	-1.18534	-0.248952
C17orf102	-2.6092	-2.409	-1.12691	-1.6849	-3.1377	-0.887902	-0.772232	-0.872905	-1.11547	-1.05758	-1.1017	-2.0396	-1.09701	-2.4503	-1.193	-1.6471	-0.918832	-2.83211	-1.78477	-2.45048
C17orf103	-0.910585	-2.08738	-0.247387	-0.830781	-1.72508	-0.729584	-0.0136141	-0.481487	-0.689054	-0.592164	-0.815185	-1.29878	-0.765887	-0.712681	-1.25848	0.153216	-0.587314	-0.973687	-0.598854	-0.973264
C17orf104	-1.7226	-1.955	-0.369505	-0.523199	-2.8668	-0.672502	-1.28403	-0.707605	-0.768672	-0.228382	-0.977803	-0.748001	-0.122405	0.0794008	-0.0478022	-0.0597022	-0.542632	0.506695	-0.623072	-0.956582
C17orf105	-0.000399127	2.87281e-06	-0.000201127	-0.000195127	-0.000298127	-9.81272e-05	-0.000228127	-0.000201127	-0.000168127	-0.000177927	-0.000399127	2.87281e-06	-0.000201127	-0.000195127	-0.000298127	-9.81272e-05	-0.000228127	-0.000201127	-0.000168127	-0.000177927
C17orf106	-0.453355	0.241047	-0.453157	-0.453151	-0.453254	0.955246	-0.453184	0.251443	0.202276	0.661566	-0.453355	-0.452953	-0.453157	0.104849	-0.453254	-0.453054	-0.453184	-0.453157	-0.453124	0.626066
C17orf107	0.23074	0.685442	-0.314262	-0.476556	-0.184859	-0.390559	-0.692789	-0.977162	-1.13773	-1.20884	-1.14756	-1.60166	-2.24946	-1.99476	-1.53986	-1.30156	-0.876589	-0.429962	-0.856529	-2.57694
C17orf108	1.4719	1.2845	1.2471	1.1081	1.3712	1.4122	1.14637	0.345597	0.83783	1.08902	0.933399	1.3478	0.647597	-0.0982973	0.78	0.379	0.80837	0.931097	-0.0835703	0.15022
C17orf28	-1.0367	2.3862	0.6001	0.201606	-0.611797	-0.408797	-1.08553	0.0399998	-1.57687	0.227623	-2.3958	-2.328	-4.9239	-2.36769	-0.568897	-0.436197	-0.275827	-1.6239	1.96313	-1.82058
C17orf37	1.5341	1.2823	1.55639	1.9794	0.348998	1.1577	1.73457	1.54259	1.82823	1.72682	0.671397	1.0579	-0.997805	1.6658	1.2909	0.609798	3.17457	1.46549	2.14373	1.80082
C17orf39	-1.56973	-2.89623	-0.0996302	-0.628224	-3.90053	-3.00063	-0.152857	0.36047	-0.0138972	0.584493	-1.41443	-0.129726	-2.51083	-3.01192	-0.359827	-1.11143	1.47014	0.0286698	-2.0396	1.02099
C17orf42	0.0471115	0.0231135	-0.0949905	-0.314384	-0.142587	-0.218887	-0.166317	-0.24129	-0.362857	-0.308967	0.316212	-0.316586	-0.36819	-0.117384	0.180513	-0.171787	-0.562317	-0.14249	-0.245657	0.0284327
C17orf44	0.193766	-1.64003	-0.682836	-1.13603	-1.64033	-0.770533	-0.993263	-0.276036	-0.984803	-0.525512	-0.524634	-0.808732	-1.09964	0.87627	0.876467	-1.64013	-1.64026	0.895164	0.809997	-1.64021
C17orf46	1.67553	1.67303	0.971226	-0.237368	1.14173	0.266729	-0.316401	-0.603174	-1.16064	-0.45105	-1.35647	-0.64357	-0.247474	-1.70767	0.276829	-0.725271	-2.5932	-0.565074	-0.729941	-0.85215
C17orf47	0.252808	0.21601	0.162906	0.318512	-0.231091	0.115509	0.384079	0.105006	0.312939	0.154329	-0.882192	-0.17749	-1.33789	-1.03109	0.772409	-0.314791	1.38378	1.01921	-1.02636	-0.301371
C17orf48	0.452904	0.254506	0.332302	1.35911	-1.17879	0.440505	0.669775	1.3211	0.611435	1.23993	-3.2719	0.427406	-2.6776	0.496008	-0.245895	-0.799695	0.574875	-2.4547	2.17024	0.491325
C17orf49	-1.64414	-3.03174	-1.34144	-0.656435	-2.88894	-1.13894	-0.609868	-0.204741	-0.552208	-0.499218	-2.53104	-0.979637	-0.397841	0.0789653	-0.585138	-0.247838	-0.586968	-0.578241	-0.223108	-1.09622
C17orf50	-0.00809152	0.90361	0.236806	0.606612	0.892209	0.887509	0.770279	0.0442065	1.23094	0.37093	-0.453592	0.24591	0.0409065	0.0346125	0.915009	0.649009	1.93698	0.698706	-1.05006	0.35153
C17orf51	-1.50188	-1.53598	-0.787782	0.0924242	-1.89878	-0.537779	0.125891	-0.334582	0.00415118	-0.229059	-0.19858	-1.39768	0.191118	-0.859276	0.177121	-1.03608	-0.737309	-0.922482	-0.0518488	-1.70436
C17orf53	0.70168	1.93558	0.619778	-0.0311158	1.79098	4.11128	2.05365	1.14448	1.71841	4.033	-0.0780198	-0.0766178	-0.908122	-0.908116	0.745681	1.65998	-0.466349	2.69998	-0.908089	3.941
C17orf54	-0.0239039	-0.0235019	-0.0237059	-0.0236999	-0.0238029	-0.0236029	-0.0237329	-0.0237059	-0.0236729	-0.0236827	-0.0239039	-0.0235019	-0.0237059	-0.0236999	-0.0238029	-0.0236029	-0.0237329	1.02319	-0.0236729	-0.0236827
C17orf55	3.07197	-0.229028	3.33427	-0.512826	-0.881329	2.35517	2.01894	2.30667	1.5921	-1.38981	-1.39003	-1.38963	-0.849232	-1.38983	-1.38993	1.60737	-0.106959	2.33917	-1.0138	-0.934609
C17orf56	0.0445802	0.00738215	0.380978	0.264584	0.680981	-0.560219	0.261951	0.149678	0.268611	-0.0645986	0.54978	-1.41172	-0.746222	-1.50162	-1.08652	-0.718319	-0.868749	-0.767422	-0.759489	-0.911999
C17orf57	0.241996	0.100498	0.125894	0.2091	0.386797	-0.167703	0.201467	0.0881944	0.498227	0.120218	0.759296	-0.0437016	0.528294	0.1752	0.643797	0.211097	0.0796674	0.0887944	0.559527	0.155118
C17orf58	2.17379	1.4284	2.01159	2.5897	0.555996	2.1576	2.23267	2.06869	2.27213	2.63482	2.99229	2.4143	3.18859	2.6162	2.5478	1.8805	-0.406934	2.07009	3.30223	1.63942
C17orf59	1.30312	1.29313	0.608122	-0.0420716	1.44513	1.00823	-0.125105	-0.168578	-0.724345	-0.486954	0.219624	0.0162264	0.393522	-0.244172	0.0334254	-0.453575	-0.503105	0.200122	0.195555	-0.115754
C17orf60	-0.198621	-0.163419	-0.125423	-0.162317	-0.23882	0.10118	0.21515	0.372977	0.0596102	0.1162	0.283379	0.376381	-0.437923	-0.626217	-0.63022	0.23978	-0.14125	0.0654772	-0.34819	0.1134
C17orf61	-1.11698	-2.46107	-0.933378	-1.95707	-2.46137	-1.59157	0.696195	-1.75668	-1.35684	-0.725254	-1.63118	-0.722174	-2.46128	-2.46127	-0.312475	0.00322545	0.954695	-1.84488	-0.836545	-1.38205
C17orf62	0.597583	-0.420815	-0.421019	-0.421013	-0.421116	0.448684	0.225954	-0.421019	-0.420986	0.241504	-0.421217	-0.420815	-0.421019	-0.421013	-0.421116	-0.420916	-0.421046	-0.421019	-0.420986	0.0342041
C17orf63	1.20196	1.33927	0.902761	0.997567	1.32486	1.54336	0.467734	0.994061	0.202094	0.665484	1.28816	1.36777	0.576761	0.533967	-0.285336	0.579664	0.359734	0.896861	0.683094	1.34048
[truncated: 18,477 more rows]
