# Supplementary material for: HOXB3 drives WNT-activation associated progression in castration-resistant prostate cancer
Source: Cell Death Dis. 2023 Mar 27;14(3):215. doi: 10.1038/s41419-023-05742-y (PMC10042887; doi:10.1038/s41419-023-05742-y)
Supplement: Supplementary file 3 — Table S3 [file 41419_2023_5742_MOESM3_ESM.xlsx]

## Sheet: Table S3
Table S3. Differently expressed genes in HOXB3 + vs. HOXB3- aPCA
Note: differently expressed gene was defined as no less than 2-fold change with p-value
Gene	Log2(Ratio)	p-value		Gene	Log2(Ratio)	p-value
KRT13	8.97199	0.0121184		IL6	-5.58348	0.0211895
OLFM4	8.13302	0.000533301		FNDC1	-3.64565	0.0126445
FOXI1	7.67316	0.00304351		CA2	-3.4533	0.010148
ABP1	7.05448	0.0488031		ARHGAP36	-3.44102	0.0367443
MUC4	6.83982	4.18592e-05		GADL1	-3.39251	0.0492488
WNT3A	6.64866	1.18416e-09		FABP5	-3.35044	0.0342755
CXCL14	6.5299	3.69788e-05		TMEM132D	-3.28304	0.0166331
GPR87	6.50672	0.000479482		PPP1R1C	-3.2153	0.0302959
ANXA8	6.47189	0.00559441		PTPRT	-3.16135	0.0219242
MSLN	6.38922	0.0319822		E2F8	-3.12116	0.0420951
DLK2	6.37927	1.75474e-07		TSPAN19	-2.96288	0.0446133
DEFB1	6.36278	0.0233786		LGI1	-2.90846	0.0136796
S100A14	6.33656	0.000631987		CCL18	-2.83032	0.0298945
CAPNS2	6.32399	0.0231397		MS4A8B	-2.80041	0.0400386
DUOXA1	6.28981	0.000438263		ADAMTS4	-2.75226	0.00340711
CLCA4	6.25877	0.0256265		ENPEP	-2.72061	0.0295982
TNS4	6.22913	1.90611e-08		DOK5	-2.64436	0.0487853
SCGB3A1	6.08169	0.0240506		ELAVL2	-2.5591	0.0429733
GJB5	6.05966	5.00858e-06		BMPER	-2.51776	0.0311208
MMP2	5.98065	0.00044818		VSTM2A	-2.50274	0.035142
SLC14A1	5.97868	3.25856e-07		STC1	-2.48318	0.00777234
CD177	5.97194	0.0223465		UNC5A	-2.38153	0.0118527
CALML3	5.96239	0.0116965		PTHLH	-2.37475	0.0072347
CYP3A5	5.94626	0.00203831		PNMA2	-2.36406	0.0360985
LTF	5.9417	0.00936048		RELN	-2.35528	0.0462905
TRIM29	5.90642	3.87674e-07		GDF1	-2.34891	0.0199047
CPA6	5.90478	1.80184e-07		BICD1	-2.30915	0.0114235
ERN2	5.86282	1.5655e-08		NOL4	-2.2388	0.0471236
MMP10	5.8317	0.0126093		MADCAM1	-2.22033	0.00844472
CHGA	5.83005	0.0254488		MGC45800	-2.19725	0.03962
DUOX2	5.82623	0.00174669		GHRHR	-2.18487	0.00527504
SCGB1A1	5.7868	0.00189291		C21orf62	-2.17328	0.0452144
FAM55D	5.73466	0.0448355		DLX2	-2.16687	0.000522255
GABRP	5.70922	3.72636e-05		KALRN	-2.14006	0.00431732
S100A2	5.62376	0.00421753		PCA3	-2.05844	0.0131739
CHP2	5.59188	8.06866e-07		OTX1	-2.05356	0.00648595
SEMA5A	5.57309	0.0474357
SYT15	5.56365	0.00112422
HSD17B13	5.54066	0.0148515
GPR172B	5.49319	2.04609e-05
PIGR	5.49176	0.000573924
KRT23	5.48568	0.000196798
LAMB3	5.48481	4.4431e-05
KRT7	5.42652	0.000163684
CALCA	5.41436	0.00248989
LY6D	5.40909	0.00506419
KRT17	5.40456	0.00167848
ATP6V0A4	5.38971	0.00502796
CFTR	5.26294	7.33556e-06
VTCN1	5.18631	1.60222e-05
GABRE	5.15259	8.72644e-05
CYP4B1	5.06208	0.000347463
GPX2	5.03692	0.00061765
MUC15	5.02485	0.00172201
TP63	4.99379	1.44347e-06
FGF4	4.99008	0.0241681
NTF4	4.97747	1.06756e-09
CLCA2	4.91936	0.0133243
NEFH	4.86354	0.0157116
COL17A1	4.8525	4.15524e-05
C12orf56	4.849	0.00313697
VGLL1	4.84678	0.000905356
DUOXA2	4.84078	0.00945823
GJB4	4.8195	6.11058e-06
ABCC3	4.75734	2.17214e-08
KIAA1210	4.71466	0.00042605
DSG3	4.63595	0.0233029
FAT2	4.61743	0.000415252
VSNL1	4.60499	9.66691e-06
GATA3	4.58308	9.33267e-06
GGT6	4.57128	9.75497e-10
CYP2W1	4.55092	5.92066e-08
DUOX1	4.5369	1.41878e-05
PLA2G4D	4.5293	0.0465425
NEU4	4.48543	4.81427e-06
FLRT3	4.48264	3.87635e-09
MYCN	4.47078	8.95215e-05
C19orf33	4.44341	0.035445
PADI3	4.43592	3.48889e-05
MSMB	4.39613	0.0116974
FOLR1	4.37011	0.00262184
ASCL2	4.33641	4.54901e-05
GJB3	4.30755	8.30737e-06
TFCP2L1	4.29973	4.5905e-05
BNIPL	4.29906	0.000118066
NRCAM	4.28147	5.76499e-08
ANXA8L2	4.26168	0.00468898
FLJ45983	4.24839	0.00121439
WFDC2	4.23485	0.000268431
WIF1	4.21086	0.0127067
SV2C	4.20014	0.00633595
CYP24A1	4.18137	0.0384375
PRSS50	4.16963	5.36195e-05
KRT14	4.16402	0.00323825
SERPINB3	4.13848	0.0414922
WNT11	4.13436	0.000806192
SCNN1G	4.11562	0.00342838
ZNF750	4.08695	7.21316e-05
PCDH8	4.07748	0.010187
CGB7	4.06688	2.29146e-08
CDH22	4.04994	5.95497e-08
PON3	4.03867	0.0183637
C1orf106	4.03072	2.81514e-07
GIPR	4.0224	0.000197884
MUC16	3.98066	0.000237002
WDR72	3.97912	0.00369611
ALDH3A1	3.97703	2.54871e-06
SP8	3.95703	2.15896e-07
C10orf82	3.94441	0.0200791
S1PR5	3.943	1.04926e-05
CYP3A7	3.88711	0.0473672
CSTA	3.88617	0.028372
NCAM1	3.85223	0.00434037
LOC554202	3.79121	3.87705e-07
TPRXL	3.79109	1.89159e-05
KCNJ15	3.7613	2.11132e-05
CDHR1	3.73719	2.29018e-06
SNAP91	3.71928	1.50117e-06
NLRP9	3.69661	0.0294233
SOX9	3.69289	0.000626422
DMKN	3.67121	1.34814e-06
FAM83B	3.61886	1.98809e-05
SLC16A5	3.60695	0.000128459
DSC3	3.60454	0.000174021
FOXQ1	3.59286	0.000629327
SLC34A2	3.5705	0.000428662
RUFY4	3.57042	0.00230023
TF	3.55122	0.0125896
CLIC3	3.54378	0.0195851
NPY4R	3.53492	0.0117058
CXCL1	3.51416	0.00143892
RPE65	3.48694	0.00760589
SCNN1B	3.46533	0.000379268
BCL11A	3.46466	7.76238e-06
LGALS7	3.46399	0.00598823
GDNF	3.45227	3.57007e-08
ZNF488	3.44839	0.00258854
SERPINB11	3.44208	0.0298291
MUC12	3.44128	0.048695
RNASE7	3.4381	2.06678e-05
PIK3C2G	3.4319	8.52493e-05
BNC1	3.41663	0.000130165
CDCA3	3.41025	1.64752e-08
HS3ST6	3.4063	0.008023
CPNE6	3.40175	0.00517728
LASS3	3.38784	0.00142756
EDAR	3.3874	0.00801021
C1orf175	3.37626	5.44414e-05
ABO	3.35777	0.00413107
TEKT2	3.35697	6.26118e-05
SOX2	3.35452	0.000105668
C2orf54	3.34996	0.000221351
SCNN1A	3.33662	9.07963e-08
PCP4L1	3.33212	2.09933e-05
CXCL6	3.32692	0.000412815
ANO9	3.32029	0.000112907
TG	3.29928	9.25144e-05
UPK1A	3.29577	0.00809871
CXCR2	3.29519	0.0149236
COL7A1	3.2822	2.66136e-09
CCNI2	3.2815	0.00147124
CFB	3.27806	0.00338634
FOXA3	3.27189	0.00745726
FER1L5	3.22652	4.41782e-06
NXPH3	3.21619	0.000210653
HSD17B2	3.21467	0.01207
TREH	3.20985	0.003466
PRSS16	3.20284	6.39087e-06
CEL	3.20256	0.0278711
MACC1	3.19615	2.07197e-05
GPR144	3.18268	0.000106468
LPA	3.17931	0.00207944
JAKMIP1	3.17046	0.0459263
ID1	3.16795	0.00152906
DNAH11	3.16772	3.67173e-05
STAC2	3.16654	0.020111
RASSF10	3.164	0.00198868
MYEOV	3.14473	0.0143668
DACT2	3.14295	0.000686951
TMPRSS4	3.14161	0.0192726
WNT6	3.13744	0.00197101
CSAG3	3.1259	0.000830129
KLK1	3.12249	0.00368929
CRIP3	3.11713	0.000211225
FUT2	3.09131	4.87277e-06
ALG1L	3.07496	0.0105288
ZSCAN4	3.07337	0.0172219
SPINK5	3.07275	0.0350211
UPK3B	3.07232	0.00603192
ADAD2	3.06557	0.00068875
CYP4Z1	3.05675	1.68841e-05
PRSS45	3.03876	0.00687474
PAK7	3.03626	7.58166e-07
MMP12	3.02284	0.00199758
SLITRK2	3.01988	0.000277856
TRIM17	3.00869	1.01262e-06
KLK10	3.0072	0.000413843
OR7A5	2.99172	0.0271904
NCCRP1	2.984	0.00838551
TP73	2.97766	8.69639e-06
ALS2CL	2.96911	2.83598e-06
C3orf54	2.96765	0.000809996
FAM153C	2.96179	0.000959629
FAM167A	2.95638	0.000382866
ITPRIPL1	2.94099	2.16154e-07
LY6H	2.9379	0.0313207
ST6GALNAC2	2.92811	2.48293e-06
FUT6	2.9079	0.0390841
SLC4A11	2.90548	3.14145e-06
TMPRSS6	2.89572	0.00953173
MST1R	2.88655	6.28232e-05
IFNE	2.88432	0.0049452
KRT19	2.87714	4.35705e-05
SEMA6B	2.87182	0.000212674
OR7C1	2.86601	0.00724671
HOXD11	2.85205	7.12391e-06
EPHX3	2.84727	0.000205203
CST4	2.8432	0.0309302
HOXD10	2.84272	4.59473e-07
ITGB4	2.84231	9.14787e-08
CCK	2.83839	0.0270357
SERPINB5	2.83577	0.00544317
EFCAB1	2.82211	2.29561e-05
ISM2	2.81396	3.22041e-06
PRODH	2.80404	0.000702068
PHYHIP	2.80265	0.00526133
DLEC1	2.80248	2.27967e-05
TMEM139	2.79707	1.31417e-08
FAM183A	2.79261	0.00591496
LIX1	2.78668	0.00776162
B3GNT8	2.78561	0.000367345
CLEC4GP1	2.78517	0.022502
LCNL1	2.77808	1.13373e-06
CPAMD8	2.77489	2.98173e-05
CARTPT	2.77025	0.0162026
SVOPL	2.76708	8.10806e-05
EGOT	2.76524	0.00220856
ACSF2	2.75702	2.45656e-05
DMBT1	2.75273	0.0147945
C12orf54	2.74241	0.00597125
MUC1	2.74166	0.00230654
OXER1	2.73956	2.34644e-05
TP53AIP1	2.73893	0.00409175
C10orf99	2.73401	0.00559617
C16orf74	2.72457	2.45448e-05
APOBEC3D	2.71118	4.41332e-05
PLA2G3	2.70594	0.0181527
RAPGEFL1	2.69848	5.89599e-05
TMEM105	2.6916	0.00993574
CD207	2.68973	0.000200558
ENHO	2.68505	0.00321172
MAT1A	2.68336	0.000343201
CXCL2	2.65888	0.0234553
KCNH3	2.65849	1.81476e-05
GPR109B	2.65251	0.0197907
NRXN3	2.64794	5.61191e-05
HAP1	2.64721	5.17895e-05
COL27A1	2.64045	0.010912
UCN2	2.63787	0.00011673
RHBDL3	2.63468	3.03893e-05
PLCH2	2.63368	1.90487e-06
TNFRSF25	2.63062	1.45728e-06
SDC1	2.62288	0.000103252
WDR86	2.61059	0.00093713
C3orf57	2.61023	0.00132189
TMPRSS3	2.60827	1.28226e-08
TGM5	2.60521	0.0159055
TRPM5	2.60113	0.00244111
ZNF711	2.59829	5.01657e-06
CLCNKB	2.59367	0.00543283
IQCA1	2.57678	2.28057e-07
ROR2	2.56562	1.54249e-06
WDR49	2.56169	0.000802042
PROM1	2.56159	0.000319388
GDPD3	2.56147	0.00308957
IL10	2.55973	0.000318467
RNF165	2.55798	0.000290227
DUSP15	2.55676	0.00268821
MUC5B	2.55327	0.0383167
CFC1B	2.54288	0.0188426
NELL2	2.53913	0.000364457
CYP2S1	2.53769	0.000706953
QRFPR	2.53489	0.000415904
LOC100240726	2.52682	0.000645363
C4orf19	2.52512	9.23843e-05
SLC38A11	2.52461	0.00890109
SLC2A5	2.52301	0.0162363
INSRR	2.52204	0.0493713
RPPH1	2.52006	0.0221382
FGF3	2.51885	0.000212332
ZNF204P	2.51342	2.39255e-06
LCN15	2.51311	0.028524
AIFM3	2.49848	0.00593399
WNT7A	2.49604	0.00354871
SLC1A6	2.49158	0.0240773
PLLP	2.49044	8.41273e-05
LRRC24	2.48313	0.0410759
PALM3	2.47732	0.000484727
PYCARD	2.46672	0.00407666
GPR126	2.46052	5.12329e-05
MST1P9	2.45583	0.000134505
AIM1L	2.45487	0.00296286
SCG2	2.45247	0.0015317
ARHGAP22	2.44087	5.70119e-05
SLC8A2	2.43985	0.00152191
BATF	2.43704	0.00344123
FAM66D	2.43579	0.0462455
CYP4F12	2.43435	0.000444447
ROBO3	2.42684	3.39227e-06
ATP6V0D2	2.42172	0.0371024
HCG26	2.41743	0.00385625
CP	2.41693	0.012068
IL34	2.41571	0.00118978
MAPK15	2.41124	0.000865861
FOXE1	2.41124	0.0477851
VSIG2	2.40178	0.00284965
ZNF683	2.40005	0.000104155
SLC6A16	2.38924	0.000146274
CLEC4F	2.38234	0.00757523
WISP3	2.37911	0.00176069
CCNJL	2.37875	2.56757e-06
PRKY	2.37851	3.24933e-05
BCORL2	2.37581	0.000282093
PSG4	2.37545	0.0420183
POU5F1	2.3747	0.00832864
HTR3C	2.37206	0.0169366
CDX2	2.37144	0.0364341
CES8	2.37049	3.31721e-06
A1BG	2.36577	0.0121407
PLAC8	2.36349	0.0017564
FAM83A	2.35399	0.0136785
CA14	2.34831	0.00109062
UGT1A6	2.34774	0.0227279
C11orf45	2.34455	1.08717e-05
NYNRIN	2.33948	7.00695e-05
PSAT1	2.33777	0.012327
USH1G	2.33734	0.000538013
CPLX3	2.32588	0.000222085
ATHL1	2.32548	0.00347104
UPK3BL	2.32524	0.00364753
LOC389493	2.3188	0.000795194
SCGB2A1	2.31431	0.000619633
COX6B2	2.30972	8.29578e-07
GALNT5	2.30927	0.00605831
PLA2G2F	2.3087	0.0120258
NKX2-8	2.30468	0.000129966
FBN3	2.30286	0.000997708
GSTP1	2.30013	0.00246382
L3MBTL4	2.29518	8.18607e-06
LOC644165	2.29346	0.00740776
AGER	2.29068	0.00495725
FGF20	2.28457	0.00256071
SERPINF2	2.28186	0.000515611
AGBL2	2.27948	0.000378101
C16orf89	2.2787	0.00462841
ATP6V1B1	2.27349	0.00963456
NCRNA00092	2.26789	0.00191764
GABRQ	2.26243	0.0437348
ATP6V1G3	2.26174	0.0344059
RTP4	2.26152	0.00447234
BMP7	2.25843	4.24537e-05
ZFR2	2.25686	0.00230158
CAPG	2.25177	0.00111293
GPRC6A	2.24976	0.000531014
C6orf123	2.22785	0.00556853
AMY2B	2.22687	4.13022e-05
COL22A1	2.22646	0.000190378
PAPL	2.22428	0.00181214
SLC22A3	2.2175	0.000991322
NELL1	2.21534	2.44809e-05
CD164L2	2.2124	3.05583e-05
GPR114	2.2103	0.000164618
ATAD3C	2.20803	0.00240881
KLC3	2.20698	0.000574495
CNFN	2.2042	0.000693252
SYT7	2.20236	0.00983921
KLRC1	2.1959	1.50733e-05
LOC389791	2.1926	4.65173e-07
KLKB1	2.19208	0.00484529
CCDC60	2.19085	0.00735715
SFN	2.18244	0.000920551
LIME1	2.17502	0.00924756
LY6G6D	2.17399	0.0031729
ATP6V1C2	2.16898	0.0190727
RMST	2.16635	3.01056e-05
JUB	2.16587	0.000745708
KLK5	2.16553	0.0106706
KCNS1	2.16516	0.00752214
HPDL	2.16501	0.000722642
LOC148824	2.16324	0.0214397
NTN4	2.16312	5.85942e-05
C1orf190	2.16156	8.7206e-05
HR	2.15292	2.997e-06
DNM1P35	2.1527	5.62709e-08
RIN1	2.15171	0.000470121
ETV7	2.15054	0.00569092
PIP5KL1	2.14725	1.58183e-06
SSTR5	2.14419	0.00199551
TMPRSS11D	2.14332	0.00452729
APOBEC3C	2.14297	0.00204801
GPR109A	2.12988	0.0217901
TPRG1	2.12627	4.36626e-05
NINL	2.12207	0.000463276
UCN3	2.1176	0.00624021
ASCL3	2.1145	0.00302006
BDNF	2.11375	0.00395418
CEACAM1	2.11357	1.87804e-05
CXCL3	2.11309	0.01778
ZNF296	2.10981	0.000656843
ITGB6	2.10573	0.00165771
MUC20	2.10102	2.43632e-05
TRO	2.09997	2.07621e-05
LOC388242	2.09673	0.000791368
COL23A1	2.09644	0.000466609
DNAJB13	2.0951	0.000930543
SPATA18	2.09326	1.04644e-05
SALL3	2.09213	0.018805
ADRA2C	2.09146	0.00407838
RNF39	2.08498	0.00434148
HES5	2.07397	3.18686e-05
ZFP57	2.06749	0.0410831
MEG3	2.06397	9.42373e-05
GSDMD	2.05977	0.00110697
ALDH1L1	2.05945	0.000342183
KCNN4	2.059	0.00833484
SLC4A9	2.0588	0.0104586
GNB3	2.05814	2.41402e-05
TRIM31	2.05735	0.0021654
ODF3B	2.053	0.00323797
ZNF662	2.04911	2.25087e-06
CHST2	2.04889	0.000384929
FAM153A	2.04196	0.0182061
LOC643008	2.04155	2.57057e-05
SERPINB13	2.04047	0.00511457
RFPL1S	2.03912	0.0324845
PBX4	2.0359	0.000490711
KCNJ1	2.02589	0.0119599
RHBDL2	2.02471	0.000149987
SLC2A9	2.02245	7.45657e-06
GALNT9	2.01833	0.00105094
XAF1	2.01816	0.0210964
CCR1	2.01746	0.000197094
CNTNAP3	2.01742	0.00413166
DKK1	2.01615	0.00877568
APOBEC3F	2.01396	1.1248e-05
NPFF	2.01292	0.0163561
FER1L4	2.01244	6.09562e-05
CAPN12	2.01224	0.0131744
CLDN1	2.00994	0.0124307
SEMA3F	2.00817	0.0127366
APOBEC3G	2.00481	0.000173152
CCR3	2.00153	0.0357651
SYT14	2.0008	2.60633e-05
