# Supplementary material for: HOXB3 drives WNT-activation associated progression in castration-resistant prostate cancer
Source: Cell Death Dis. 2023 Mar 27;14(3):215. doi: 10.1038/s41419-023-05742-y (PMC10042887; doi:10.1038/s41419-023-05742-y)
Supplement: Supplementary file 4 — Table S4 [file 41419_2023_5742_MOESM4_ESM.xlsx]

## Sheet: Table S4
Table S4. Overlap genes of HOXB3+ vs. HOXB3- and APC-KO vs. APC-intact
Gene	Sample		Gene	Sample		Gene	Sample
ABCA1	APC-KO vs. APC-intact		A1BG	HOXB3+ vs. HOXB3-		C10orf82	overlap
ABCA12	APC-KO vs. APC-intact		ABCC3	HOXB3+ vs. HOXB3-		C10orf99	overlap
ABCG1	APC-KO vs. APC-intact		ABO	HOXB3+ vs. HOXB3-		CALML3	overlap
ACMSD	APC-KO vs. APC-intact		ABP1	HOXB3+ vs. HOXB3-		CCDC60	overlap
ACSL6	APC-KO vs. APC-intact		ACSF2	HOXB3+ vs. HOXB3-		CCR1	overlap
ADAMTS17	APC-KO vs. APC-intact		ADAD2	HOXB3+ vs. HOXB3-		CCR3	overlap
ADAMTS7	APC-KO vs. APC-intact		ADRA2C	HOXB3+ vs. HOXB3-		CEACAM1	overlap
ADAMTSL2	APC-KO vs. APC-intact		AGBL2	HOXB3+ vs. HOXB3-		CHP2	overlap
ADGRA1	APC-KO vs. APC-intact		AGER	HOXB3+ vs. HOXB3-		CLIC3	overlap
ADH4	APC-KO vs. APC-intact		AIFM3	HOXB3+ vs. HOXB3-		COL23A1	overlap
ADORA1	APC-KO vs. APC-intact		AIM1L	HOXB3+ vs. HOXB3-		CXCL14	overlap
AKNAD1	APC-KO vs. APC-intact		ALDH1L1	HOXB3+ vs. HOXB3-		CXCR2	overlap
AKR1C2	APC-KO vs. APC-intact		ALDH3A1	HOXB3+ vs. HOXB3-		DUOX2	overlap
ALPL	APC-KO vs. APC-intact		ALG1L	HOXB3+ vs. HOXB3-		DUOXA2	overlap
ANKRD33B	APC-KO vs. APC-intact		ALS2CL	HOXB3+ vs. HOXB3-		FGF20	overlap
ANOS1	APC-KO vs. APC-intact		AMY2B	HOXB3+ vs. HOXB3-		FGF3	overlap
ANPEP	APC-KO vs. APC-intact		ANO9	HOXB3+ vs. HOXB3-		FGF4	overlap
APBB1IP	APC-KO vs. APC-intact		ANXA8	HOXB3+ vs. HOXB3-		GDNF	overlap
APCDD1	APC-KO vs. APC-intact		ANXA8L2	HOXB3+ vs. HOXB3-		HES5	overlap
APOB	APC-KO vs. APC-intact		APOBEC3C	HOXB3+ vs. HOXB3-		ID1	overlap
APOBEC3H	APC-KO vs. APC-intact		APOBEC3D	HOXB3+ vs. HOXB3-		IL10	overlap
ASPG	APC-KO vs. APC-intact		APOBEC3F	HOXB3+ vs. HOXB3-		IL34	overlap
ATOH8	APC-KO vs. APC-intact		APOBEC3G	HOXB3+ vs. HOXB3-		LCN15	overlap
AXIN2	APC-KO vs. APC-intact		ARHGAP22	HOXB3+ vs. HOXB3-		LIX1	overlap
B3GAT1	APC-KO vs. APC-intact		ASCL2	HOXB3+ vs. HOXB3-		LY6G6D	overlap
BAMBI	APC-KO vs. APC-intact		ASCL3	HOXB3+ vs. HOXB3-		MMP10	overlap
BEX4	APC-KO vs. APC-intact		ATAD3C	HOXB3+ vs. HOXB3-		MMP12	overlap
C10orf82	APC-KO vs. APC-intact		ATHL1	HOXB3+ vs. HOXB3-		MMP2	overlap
C10orf99	APC-KO vs. APC-intact		ATP6V0A4	HOXB3+ vs. HOXB3-		MUC16	overlap
C17orf78	APC-KO vs. APC-intact		ATP6V0D2	HOXB3+ vs. HOXB3-		MYCN	overlap
C2orf88	APC-KO vs. APC-intact		ATP6V1B1	HOXB3+ vs. HOXB3-		NCAM1	overlap
C8A	APC-KO vs. APC-intact		ATP6V1C2	HOXB3+ vs. HOXB3-		NCCRP1	overlap
CA6	APC-KO vs. APC-intact		ATP6V1G3	HOXB3+ vs. HOXB3-		NELL1	overlap
CACNA1C	APC-KO vs. APC-intact		B3GNT8	HOXB3+ vs. HOXB3-		NELL2	overlap
CACNA1E	APC-KO vs. APC-intact		BATF	HOXB3+ vs. HOXB3-		NEU4	overlap
CACNG4	APC-KO vs. APC-intact		BCL11A	HOXB3+ vs. HOXB3-		NPY4R	overlap
CALML3	APC-KO vs. APC-intact		BCORL2	HOXB3+ vs. HOXB3-		NRCAM	overlap
CASP5	APC-KO vs. APC-intact		BDNF	HOXB3+ vs. HOXB3-		NRXN3	overlap
CCDC188	APC-KO vs. APC-intact		BMP7	HOXB3+ vs. HOXB3-		NXPH3	overlap
CCDC3	APC-KO vs. APC-intact		BNC1	HOXB3+ vs. HOXB3-		PRODH	overlap
CCDC33	APC-KO vs. APC-intact		BNIPL	HOXB3+ vs. HOXB3-		SEMA3F	overlap
CCDC60	APC-KO vs. APC-intact		C10orf82	HOXB3+ vs. HOXB3-		SEMA5A	overlap
CCR1	APC-KO vs. APC-intact		C10orf99	HOXB3+ vs. HOXB3-		SEMA6B	overlap
CCR3	APC-KO vs. APC-intact		C11orf45	HOXB3+ vs. HOXB3-		SLC14A1	overlap
CD200	APC-KO vs. APC-intact		C12orf54	HOXB3+ vs. HOXB3-		SNAP91	overlap
CD5	APC-KO vs. APC-intact		C12orf56	HOXB3+ vs. HOXB3-		STAC2	overlap
CD7	APC-KO vs. APC-intact		C16orf74	HOXB3+ vs. HOXB3-		SV2C	overlap
CDC20B	APC-KO vs. APC-intact		C16orf89	HOXB3+ vs. HOXB3-		SYT14	overlap
CDH11	APC-KO vs. APC-intact		C19orf33	HOXB3+ vs. HOXB3-		SYT15	overlap
CDH7	APC-KO vs. APC-intact		C1orf106	HOXB3+ vs. HOXB3-		SYT7	overlap
CEACAM1	APC-KO vs. APC-intact		C1orf175	HOXB3+ vs. HOXB3-		TG	overlap
CEACAM20	APC-KO vs. APC-intact		C1orf190	HOXB3+ vs. HOXB3-		TGM5	overlap
CEACAM5	APC-KO vs. APC-intact		C2orf54	HOXB3+ vs. HOXB3-		TMPRSS6	overlap
CEACAM7	APC-KO vs. APC-intact		C3orf54	HOXB3+ vs. HOXB3-		WIF1	overlap
CEACAM8	APC-KO vs. APC-intact		C3orf57	HOXB3+ vs. HOXB3-		WNT6	overlap
CELF2	APC-KO vs. APC-intact		C4orf19	HOXB3+ vs. HOXB3-		WNT11	overlap
CELF4	APC-KO vs. APC-intact		C6orf123	HOXB3+ vs. HOXB3-
CES1	APC-KO vs. APC-intact		CA14	HOXB3+ vs. HOXB3-
CFI	APC-KO vs. APC-intact		CALCA	HOXB3+ vs. HOXB3-
CHI3L1	APC-KO vs. APC-intact		CALML3	HOXB3+ vs. HOXB3-
CHP2	APC-KO vs. APC-intact		CAPG	HOXB3+ vs. HOXB3-
CKMT2	APC-KO vs. APC-intact		CAPN12	HOXB3+ vs. HOXB3-
CLIC3	APC-KO vs. APC-intact		CAPNS2	HOXB3+ vs. HOXB3-
CLSTN2	APC-KO vs. APC-intact		CARTPT	HOXB3+ vs. HOXB3-
CMKLR1	APC-KO vs. APC-intact		CCDC60	HOXB3+ vs. HOXB3-
CNN1	APC-KO vs. APC-intact		CCK	HOXB3+ vs. HOXB3-
COL23A1	APC-KO vs. APC-intact		CCNI2	HOXB3+ vs. HOXB3-
COL5A3	APC-KO vs. APC-intact		CCNJL	HOXB3+ vs. HOXB3-
COL9A3	APC-KO vs. APC-intact		CCR1	HOXB3+ vs. HOXB3-
COLGALT2	APC-KO vs. APC-intact		CCR3	HOXB3+ vs. HOXB3-
COMP	APC-KO vs. APC-intact		CD164L2	HOXB3+ vs. HOXB3-
CPLX2	APC-KO vs. APC-intact		CD177	HOXB3+ vs. HOXB3-
CPZ	APC-KO vs. APC-intact		CD207	HOXB3+ vs. HOXB3-
CRYAB	APC-KO vs. APC-intact		CDCA3	HOXB3+ vs. HOXB3-
CRYBB1	APC-KO vs. APC-intact		CDH22	HOXB3+ vs. HOXB3-
CSDC2	APC-KO vs. APC-intact		CDHR1	HOXB3+ vs. HOXB3-
CSF2RB	APC-KO vs. APC-intact		CDX2	HOXB3+ vs. HOXB3-
CSMD3	APC-KO vs. APC-intact		CEACAM1	HOXB3+ vs. HOXB3-
CST1	APC-KO vs. APC-intact		CEL	HOXB3+ vs. HOXB3-
CST7	APC-KO vs. APC-intact		CES8	HOXB3+ vs. HOXB3-
CTLA4	APC-KO vs. APC-intact		CFB	HOXB3+ vs. HOXB3-
CXCL14	APC-KO vs. APC-intact		CFC1B	HOXB3+ vs. HOXB3-
CXCR2	APC-KO vs. APC-intact		CFTR	HOXB3+ vs. HOXB3-
CYP4F8	APC-KO vs. APC-intact		CGB7	HOXB3+ vs. HOXB3-
CYP4X1	APC-KO vs. APC-intact		CHGA	HOXB3+ vs. HOXB3-
DACT1	APC-KO vs. APC-intact		CHP2	HOXB3+ vs. HOXB3-
DBH	APC-KO vs. APC-intact		CHST2	HOXB3+ vs. HOXB3-
DCT	APC-KO vs. APC-intact		CLCA2	HOXB3+ vs. HOXB3-
DKK4	APC-KO vs. APC-intact		CLCA4	HOXB3+ vs. HOXB3-
DLX3	APC-KO vs. APC-intact		CLCNKB	HOXB3+ vs. HOXB3-
DLX4	APC-KO vs. APC-intact		CLDN1	HOXB3+ vs. HOXB3-
DOC2B	APC-KO vs. APC-intact		CLEC4F	HOXB3+ vs. HOXB3-
DOCK8	APC-KO vs. APC-intact		CLEC4GP1	HOXB3+ vs. HOXB3-
DPEP1	APC-KO vs. APC-intact		CLIC3	HOXB3+ vs. HOXB3-
DPYSL4	APC-KO vs. APC-intact		CNFN	HOXB3+ vs. HOXB3-
DRD5	APC-KO vs. APC-intact		CNTNAP3	HOXB3+ vs. HOXB3-
DSC1	APC-KO vs. APC-intact		COL17A1	HOXB3+ vs. HOXB3-
DUOX2	APC-KO vs. APC-intact		COL22A1	HOXB3+ vs. HOXB3-
DUOXA2	APC-KO vs. APC-intact		COL23A1	HOXB3+ vs. HOXB3-
DUSP27	APC-KO vs. APC-intact		COL27A1	HOXB3+ vs. HOXB3-
ECEL1	APC-KO vs. APC-intact		COL7A1	HOXB3+ vs. HOXB3-
EML1	APC-KO vs. APC-intact		COX6B2	HOXB3+ vs. HOXB3-
ENPP3	APC-KO vs. APC-intact		CP	HOXB3+ vs. HOXB3-
EPHB1	APC-KO vs. APC-intact		CPA6	HOXB3+ vs. HOXB3-
EVC	APC-KO vs. APC-intact		CPAMD8	HOXB3+ vs. HOXB3-
FABP2	APC-KO vs. APC-intact		CPLX3	HOXB3+ vs. HOXB3-
FABP6	APC-KO vs. APC-intact		CPNE6	HOXB3+ vs. HOXB3-
FADS6	APC-KO vs. APC-intact		CRIP3	HOXB3+ vs. HOXB3-
FAM110B	APC-KO vs. APC-intact		CSAG3	HOXB3+ vs. HOXB3-
FASLG	APC-KO vs. APC-intact		CST4	HOXB3+ vs. HOXB3-
FBLN2	APC-KO vs. APC-intact		CSTA	HOXB3+ vs. HOXB3-
FGF20	APC-KO vs. APC-intact		CXCL1	HOXB3+ vs. HOXB3-
FGF3	APC-KO vs. APC-intact		CXCL14	HOXB3+ vs. HOXB3-
FGF4	APC-KO vs. APC-intact		CXCL2	HOXB3+ vs. HOXB3-
FGL2	APC-KO vs. APC-intact		CXCL3	HOXB3+ vs. HOXB3-
FGR	APC-KO vs. APC-intact		CXCL6	HOXB3+ vs. HOXB3-
FLG	APC-KO vs. APC-intact		CXCR2	HOXB3+ vs. HOXB3-
FLI1	APC-KO vs. APC-intact		CYP24A1	HOXB3+ vs. HOXB3-
FMNL3	APC-KO vs. APC-intact		CYP2S1	HOXB3+ vs. HOXB3-
FOXL2NB	APC-KO vs. APC-intact		CYP2W1	HOXB3+ vs. HOXB3-
FOXN1	APC-KO vs. APC-intact		CYP3A5	HOXB3+ vs. HOXB3-
FRMD3	APC-KO vs. APC-intact		CYP3A7	HOXB3+ vs. HOXB3-
FXYD6-FXYD2	APC-KO vs. APC-intact		CYP4B1	HOXB3+ vs. HOXB3-
G6PC	APC-KO vs. APC-intact		CYP4F12	HOXB3+ vs. HOXB3-
GABRA3	APC-KO vs. APC-intact		CYP4Z1	HOXB3+ vs. HOXB3-
GAL3ST2	APC-KO vs. APC-intact		DACT2	HOXB3+ vs. HOXB3-
GALNT14	APC-KO vs. APC-intact		DEFB1	HOXB3+ vs. HOXB3-
GAST	APC-KO vs. APC-intact		DKK1	HOXB3+ vs. HOXB3-
GATA2	APC-KO vs. APC-intact		DLEC1	HOXB3+ vs. HOXB3-
GDNF	APC-KO vs. APC-intact		DLK2	HOXB3+ vs. HOXB3-
GJD3	APC-KO vs. APC-intact		DMBT1	HOXB3+ vs. HOXB3-
GLP1R	APC-KO vs. APC-intact		DMKN	HOXB3+ vs. HOXB3-
GPA33	APC-KO vs. APC-intact		DNAH11	HOXB3+ vs. HOXB3-
GPR78	APC-KO vs. APC-intact		DNAJB13	HOXB3+ vs. HOXB3-
GPR83	APC-KO vs. APC-intact		DNM1P35	HOXB3+ vs. HOXB3-
GPX3	APC-KO vs. APC-intact		DSC3	HOXB3+ vs. HOXB3-
GRAP	APC-KO vs. APC-intact		DSG3	HOXB3+ vs. HOXB3-
GREM1	APC-KO vs. APC-intact		DUOX1	HOXB3+ vs. HOXB3-
GRHL3	APC-KO vs. APC-intact		DUOX2	HOXB3+ vs. HOXB3-
GRIP2	APC-KO vs. APC-intact		DUOXA1	HOXB3+ vs. HOXB3-
HEPHL1	APC-KO vs. APC-intact		DUOXA2	HOXB3+ vs. HOXB3-
HES5	APC-KO vs. APC-intact		DUSP15	HOXB3+ vs. HOXB3-
HLA-DOA	APC-KO vs. APC-intact		EDAR	HOXB3+ vs. HOXB3-
HLA-DPA1	APC-KO vs. APC-intact		EFCAB1	HOXB3+ vs. HOXB3-
HOPX	APC-KO vs. APC-intact		EGOT	HOXB3+ vs. HOXB3-
HOXB1	APC-KO vs. APC-intact		ENHO	HOXB3+ vs. HOXB3-
HOXB2	APC-KO vs. APC-intact		EPHX3	HOXB3+ vs. HOXB3-
HOXB3	APC-KO vs. APC-intact		ERN2	HOXB3+ vs. HOXB3-
HOXB4	APC-KO vs. APC-intact		ETV7	HOXB3+ vs. HOXB3-
HOXB5	APC-KO vs. APC-intact		FAM153A	HOXB3+ vs. HOXB3-
HOXB6	APC-KO vs. APC-intact		FAM153C	HOXB3+ vs. HOXB3-
HOXB9	APC-KO vs. APC-intact		FAM167A	HOXB3+ vs. HOXB3-
HPN	APC-KO vs. APC-intact		FAM183A	HOXB3+ vs. HOXB3-
HS3ST3A1	APC-KO vs. APC-intact		FAM55D	HOXB3+ vs. HOXB3-
HUNK	APC-KO vs. APC-intact		FAM66D	HOXB3+ vs. HOXB3-
ID1	APC-KO vs. APC-intact		FAM83A	HOXB3+ vs. HOXB3-
ID3	APC-KO vs. APC-intact		FAM83B	HOXB3+ vs. HOXB3-
ID4	APC-KO vs. APC-intact		FAT2	HOXB3+ vs. HOXB3-
IGF2	APC-KO vs. APC-intact		FBN3	HOXB3+ vs. HOXB3-
IGFBP5	APC-KO vs. APC-intact		FER1L4	HOXB3+ vs. HOXB3-
IGFL2	APC-KO vs. APC-intact		FER1L5	HOXB3+ vs. HOXB3-
IL10	APC-KO vs. APC-intact		FGF20	HOXB3+ vs. HOXB3-
IL34	APC-KO vs. APC-intact		FGF3	HOXB3+ vs. HOXB3-
KCNJ12	APC-KO vs. APC-intact		FGF4	HOXB3+ vs. HOXB3-
KCNJ5	APC-KO vs. APC-intact		FLJ45983	HOXB3+ vs. HOXB3-
KCNK3	APC-KO vs. APC-intact		FLRT3	HOXB3+ vs. HOXB3-
KCNN3	APC-KO vs. APC-intact		FOLR1	HOXB3+ vs. HOXB3-
KIAA1644	APC-KO vs. APC-intact		FOXA3	HOXB3+ vs. HOXB3-
KIT	APC-KO vs. APC-intact		FOXE1	HOXB3+ vs. HOXB3-
KRT31	APC-KO vs. APC-intact		FOXI1	HOXB3+ vs. HOXB3-
KRT5	APC-KO vs. APC-intact		FOXQ1	HOXB3+ vs. HOXB3-
KRT6A	APC-KO vs. APC-intact		FUT2	HOXB3+ vs. HOXB3-
KRT74	APC-KO vs. APC-intact		FUT6	HOXB3+ vs. HOXB3-
L1TD1	APC-KO vs. APC-intact		GABRE	HOXB3+ vs. HOXB3-
LAMA1	APC-KO vs. APC-intact		GABRP	HOXB3+ vs. HOXB3-
LAMP5	APC-KO vs. APC-intact		GABRQ	HOXB3+ vs. HOXB3-
LAYN	APC-KO vs. APC-intact		GALNT5	HOXB3+ vs. HOXB3-
LCN15	APC-KO vs. APC-intact		GALNT9	HOXB3+ vs. HOXB3-
LCP1	APC-KO vs. APC-intact		GATA3	HOXB3+ vs. HOXB3-
LGR6	APC-KO vs. APC-intact		GDNF	HOXB3+ vs. HOXB3-
LHFP	APC-KO vs. APC-intact		GDPD3	HOXB3+ vs. HOXB3-
LIFR	APC-KO vs. APC-intact		GGT6	HOXB3+ vs. HOXB3-
LINC00961	APC-KO vs. APC-intact		GIPR	HOXB3+ vs. HOXB3-
LINGO1	APC-KO vs. APC-intact		GJB3	HOXB3+ vs. HOXB3-
LIX1	APC-KO vs. APC-intact		GJB4	HOXB3+ vs. HOXB3-
LOC100507537	APC-KO vs. APC-intact		GJB5	HOXB3+ vs. HOXB3-
LOC100996693	APC-KO vs. APC-intact		GNB3	HOXB3+ vs. HOXB3-
LOC101928583	APC-KO vs. APC-intact		GPR109A	HOXB3+ vs. HOXB3-
LPO	APC-KO vs. APC-intact		GPR109B	HOXB3+ vs. HOXB3-
LRRC32	APC-KO vs. APC-intact		GPR114	HOXB3+ vs. HOXB3-
LY6G6D	APC-KO vs. APC-intact		GPR126	HOXB3+ vs. HOXB3-
MAFB	APC-KO vs. APC-intact		GPR144	HOXB3+ vs. HOXB3-
MALRD1	APC-KO vs. APC-intact		GPR172B	HOXB3+ vs. HOXB3-
MEDAG	APC-KO vs. APC-intact		GPR87	HOXB3+ vs. HOXB3-
MEP1B	APC-KO vs. APC-intact		GPRC6A	HOXB3+ vs. HOXB3-
MME	APC-KO vs. APC-intact		GPX2	HOXB3+ vs. HOXB3-
MMP10	APC-KO vs. APC-intact		GSDMD	HOXB3+ vs. HOXB3-
MMP12	APC-KO vs. APC-intact		GSTP1	HOXB3+ vs. HOXB3-
MMP2	APC-KO vs. APC-intact		HAP1	HOXB3+ vs. HOXB3-
MRAS	APC-KO vs. APC-intact		HCG26	HOXB3+ vs. HOXB3-
MTSS1	APC-KO vs. APC-intact		HES5	HOXB3+ vs. HOXB3-
MTUS2	APC-KO vs. APC-intact		HOXD10	HOXB3+ vs. HOXB3-
MUC16	APC-KO vs. APC-intact		HOXD11	HOXB3+ vs. HOXB3-
MUC6	APC-KO vs. APC-intact		HPDL	HOXB3+ vs. HOXB3-
MUC7	APC-KO vs. APC-intact		HR	HOXB3+ vs. HOXB3-
MXRA5	APC-KO vs. APC-intact		HS3ST6	HOXB3+ vs. HOXB3-
MYBPH	APC-KO vs. APC-intact		HSD17B13	HOXB3+ vs. HOXB3-
MYCN	APC-KO vs. APC-intact		HSD17B2	HOXB3+ vs. HOXB3-
NANOG	APC-KO vs. APC-intact		HTR3C	HOXB3+ vs. HOXB3-
NCAM1	APC-KO vs. APC-intact		ID1	HOXB3+ vs. HOXB3-
NCCRP1	APC-KO vs. APC-intact		IFNE	HOXB3+ vs. HOXB3-
NELL1	APC-KO vs. APC-intact		IL10	HOXB3+ vs. HOXB3-
NELL2	APC-KO vs. APC-intact		IL34	HOXB3+ vs. HOXB3-
NEU4	APC-KO vs. APC-intact		INSRR	HOXB3+ vs. HOXB3-
NFE2	APC-KO vs. APC-intact		IQCA1	HOXB3+ vs. HOXB3-
NKD1	APC-KO vs. APC-intact		ISM2	HOXB3+ vs. HOXB3-
NODAL	APC-KO vs. APC-intact		ITGB4	HOXB3+ vs. HOXB3-
NOG	APC-KO vs. APC-intact		ITGB6	HOXB3+ vs. HOXB3-
NOS2	APC-KO vs. APC-intact		ITPRIPL1	HOXB3+ vs. HOXB3-
NOTUM	APC-KO vs. APC-intact		JAKMIP1	HOXB3+ vs. HOXB3-
NOX1	APC-KO vs. APC-intact		JUB	HOXB3+ vs. HOXB3-
NPPC	APC-KO vs. APC-intact		KCNH3	HOXB3+ vs. HOXB3-
NPSR1	APC-KO vs. APC-intact		KCNJ1	HOXB3+ vs. HOXB3-
NPY4R	APC-KO vs. APC-intact		KCNJ15	HOXB3+ vs. HOXB3-
NRCAM	APC-KO vs. APC-intact		KCNN4	HOXB3+ vs. HOXB3-
NRXN3	APC-KO vs. APC-intact		KCNS1	HOXB3+ vs. HOXB3-
NTNG2	APC-KO vs. APC-intact		KIAA1210	HOXB3+ vs. HOXB3-
NUPR2	APC-KO vs. APC-intact		KLC3	HOXB3+ vs. HOXB3-
NXPH3	APC-KO vs. APC-intact		KLK1	HOXB3+ vs. HOXB3-
ODAM	APC-KO vs. APC-intact		KLK10	HOXB3+ vs. HOXB3-
OLFM2	APC-KO vs. APC-intact		KLK5	HOXB3+ vs. HOXB3-
OPRL1	APC-KO vs. APC-intact		KLKB1	HOXB3+ vs. HOXB3-
OR7D2	APC-KO vs. APC-intact		KLRC1	HOXB3+ vs. HOXB3-
OTOG	APC-KO vs. APC-intact		KRT13	HOXB3+ vs. HOXB3-
OTOP3	APC-KO vs. APC-intact		KRT14	HOXB3+ vs. HOXB3-
P2RY4	APC-KO vs. APC-intact		KRT17	HOXB3+ vs. HOXB3-
PARVG	APC-KO vs. APC-intact		KRT19	HOXB3+ vs. HOXB3-
PCDH19	APC-KO vs. APC-intact		KRT23	HOXB3+ vs. HOXB3-
PCDHB14	APC-KO vs. APC-intact		KRT7	HOXB3+ vs. HOXB3-
PCYT1B	APC-KO vs. APC-intact		L3MBTL4	HOXB3+ vs. HOXB3-
PDCD1	APC-KO vs. APC-intact		LAMB3	HOXB3+ vs. HOXB3-
PDE4B	APC-KO vs. APC-intact		LASS3	HOXB3+ vs. HOXB3-
PGC	APC-KO vs. APC-intact		LCN15	HOXB3+ vs. HOXB3-
PHGR1	APC-KO vs. APC-intact		LCNL1	HOXB3+ vs. HOXB3-
PHOSPHO1	APC-KO vs. APC-intact		LGALS7	HOXB3+ vs. HOXB3-
PHYHIPL	APC-KO vs. APC-intact		WIF1	HOXB3+ vs. HOXB3-
PKP1	APC-KO vs. APC-intact		LIME1	HOXB3+ vs. HOXB3-
PLA2G2A	APC-KO vs. APC-intact		LIX1	HOXB3+ vs. HOXB3-
PLEKHG4B	APC-KO vs. APC-intact		LOC100240726	HOXB3+ vs. HOXB3-
PLPP4	APC-KO vs. APC-intact		LOC148824	HOXB3+ vs. HOXB3-
PLXDC2	APC-KO vs. APC-intact		LOC388242	HOXB3+ vs. HOXB3-
PLXNA4	APC-KO vs. APC-intact		LOC389493	HOXB3+ vs. HOXB3-
PLXND1	APC-KO vs. APC-intact		LOC389791	HOXB3+ vs. HOXB3-
PPP1R16B	APC-KO vs. APC-intact		LOC554202	HOXB3+ vs. HOXB3-
PPP1R3C	APC-KO vs. APC-intact		LOC643008	HOXB3+ vs. HOXB3-
PPP2R2B	APC-KO vs. APC-intact		LOC644165	HOXB3+ vs. HOXB3-
PPP2R2C	APC-KO vs. APC-intact		LPA	HOXB3+ vs. HOXB3-
PRMT8	APC-KO vs. APC-intact		LRRC24	HOXB3+ vs. HOXB3-
PRODH	APC-KO vs. APC-intact		LTF	HOXB3+ vs. HOXB3-
PRR9	APC-KO vs. APC-intact		LY6D	HOXB3+ vs. HOXB3-
PRSS35	APC-KO vs. APC-intact		LY6G6D	HOXB3+ vs. HOXB3-
PSCA	APC-KO vs. APC-intact		LY6H	HOXB3+ vs. HOXB3-
PTCHD1	APC-KO vs. APC-intact		MACC1	HOXB3+ vs. HOXB3-
PTGDS	APC-KO vs. APC-intact		MAPK15	HOXB3+ vs. HOXB3-
PTPN20	APC-KO vs. APC-intact		MAT1A	HOXB3+ vs. HOXB3-
PTPRO	APC-KO vs. APC-intact		MEG3	HOXB3+ vs. HOXB3-
PTPRS	APC-KO vs. APC-intact		SOX9	HOXB3+ vs. HOXB3-
PXDN	APC-KO vs. APC-intact		MMP10	HOXB3+ vs. HOXB3-
RAI2	APC-KO vs. APC-intact		MMP12	HOXB3+ vs. HOXB3-
RASL10B	APC-KO vs. APC-intact		MMP2	HOXB3+ vs. HOXB3-
REN	APC-KO vs. APC-intact		MSLN	HOXB3+ vs. HOXB3-
RFTN1	APC-KO vs. APC-intact		MSMB	HOXB3+ vs. HOXB3-
RGS9BP	APC-KO vs. APC-intact		MST1P9	HOXB3+ vs. HOXB3-
RNF152	APC-KO vs. APC-intact		MST1R	HOXB3+ vs. HOXB3-
SAMD11	APC-KO vs. APC-intact		MUC1	HOXB3+ vs. HOXB3-
SBSPON	APC-KO vs. APC-intact		MUC12	HOXB3+ vs. HOXB3-
SCN1B	APC-KO vs. APC-intact		MUC15	HOXB3+ vs. HOXB3-
SEMA3F	APC-KO vs. APC-intact		MUC16	HOXB3+ vs. HOXB3-
SEMA5A	APC-KO vs. APC-intact		MUC20	HOXB3+ vs. HOXB3-
SEMA6B	APC-KO vs. APC-intact		MUC4	HOXB3+ vs. HOXB3-
SERPINE3	APC-KO vs. APC-intact		MUC5B	HOXB3+ vs. HOXB3-
SFRP5	APC-KO vs. APC-intact		MYCN	HOXB3+ vs. HOXB3-
SH3RF3	APC-KO vs. APC-intact		MYEOV	HOXB3+ vs. HOXB3-
SIGLEC6	APC-KO vs. APC-intact		NCAM1	HOXB3+ vs. HOXB3-
SIRPA	APC-KO vs. APC-intact		NCCRP1	HOXB3+ vs. HOXB3-
SIT1	APC-KO vs. APC-intact		NCRNA00092	HOXB3+ vs. HOXB3-
SKAP1	APC-KO vs. APC-intact		NEFH	HOXB3+ vs. HOXB3-
SLC11A2	APC-KO vs. APC-intact		NELL1	HOXB3+ vs. HOXB3-
SLC14A1	APC-KO vs. APC-intact		NELL2	HOXB3+ vs. HOXB3-
SLC18A2	APC-KO vs. APC-intact		NEU4	HOXB3+ vs. HOXB3-
SLC1A7	APC-KO vs. APC-intact		NINL	HOXB3+ vs. HOXB3-
SLC22A11	APC-KO vs. APC-intact		NKX2-8	HOXB3+ vs. HOXB3-
SLC22A17	APC-KO vs. APC-intact		NLRP9	HOXB3+ vs. HOXB3-
SLC30A2	APC-KO vs. APC-intact		NPFF	HOXB3+ vs. HOXB3-
SLC6A2	APC-KO vs. APC-intact		NPY4R	HOXB3+ vs. HOXB3-
SLCO2A1	APC-KO vs. APC-intact		NRCAM	HOXB3+ vs. HOXB3-
SLIT3	APC-KO vs. APC-intact		NRXN3	HOXB3+ vs. HOXB3-
SMAD9	APC-KO vs. APC-intact		NTF4	HOXB3+ vs. HOXB3-
SMOC2	APC-KO vs. APC-intact		NTN4	HOXB3+ vs. HOXB3-
SMPX	APC-KO vs. APC-intact		NXPH3	HOXB3+ vs. HOXB3-
SNAP91	APC-KO vs. APC-intact		NYNRIN	HOXB3+ vs. HOXB3-
STAC2	APC-KO vs. APC-intact		ODF3B	HOXB3+ vs. HOXB3-
STRA6	APC-KO vs. APC-intact		OLFM4	HOXB3+ vs. HOXB3-
STUM	APC-KO vs. APC-intact		OR7A5	HOXB3+ vs. HOXB3-
SULT1B1	APC-KO vs. APC-intact		OR7C1	HOXB3+ vs. HOXB3-
SULT4A1	APC-KO vs. APC-intact		OXER1	HOXB3+ vs. HOXB3-
SV2C	APC-KO vs. APC-intact		PADI3	HOXB3+ vs. HOXB3-
SYT14	APC-KO vs. APC-intact		PAK7	HOXB3+ vs. HOXB3-
SYT15	APC-KO vs. APC-intact		PALM3	HOXB3+ vs. HOXB3-
SYT7	APC-KO vs. APC-intact		PAPL	HOXB3+ vs. HOXB3-
TBC1D3E	APC-KO vs. APC-intact		PBX4	HOXB3+ vs. HOXB3-
TEPP	APC-KO vs. APC-intact		PCDH8	HOXB3+ vs. HOXB3-
TG	APC-KO vs. APC-intact		PCP4L1	HOXB3+ vs. HOXB3-
TGM3	APC-KO vs. APC-intact		PHYHIP	HOXB3+ vs. HOXB3-
TGM5	APC-KO vs. APC-intact		PIGR	HOXB3+ vs. HOXB3-
TIMP3	APC-KO vs. APC-intact		PIK3C2G	HOXB3+ vs. HOXB3-
TM4SF20	APC-KO vs. APC-intact		PIP5KL1	HOXB3+ vs. HOXB3-
TMEM200C	APC-KO vs. APC-intact		PLA2G2F	HOXB3+ vs. HOXB3-
TMPRSS6	APC-KO vs. APC-intact		PLA2G3	HOXB3+ vs. HOXB3-
TNS1	APC-KO vs. APC-intact		PLA2G4D	HOXB3+ vs. HOXB3-
TRPM3	APC-KO vs. APC-intact		PLAC8	HOXB3+ vs. HOXB3-
TRPM6	APC-KO vs. APC-intact		PLCH2	HOXB3+ vs. HOXB3-
TSPAN11	APC-KO vs. APC-intact		PLLP	HOXB3+ vs. HOXB3-
TSPEAR	APC-KO vs. APC-intact		PON3	HOXB3+ vs. HOXB3-
UGT2B11	APC-KO vs. APC-intact		POU5F1	HOXB3+ vs. HOXB3-
USP51	APC-KO vs. APC-intact		PRKY	HOXB3+ vs. HOXB3-
VAT1L	APC-KO vs. APC-intact		PRODH	HOXB3+ vs. HOXB3-
VCAN	APC-KO vs. APC-intact		PROM1	HOXB3+ vs. HOXB3-
VENTX	APC-KO vs. APC-intact		PRSS16	HOXB3+ vs. HOXB3-
VSIG1	APC-KO vs. APC-intact		PRSS45	HOXB3+ vs. HOXB3-
VTN	APC-KO vs. APC-intact		PRSS50	HOXB3+ vs. HOXB3-
VWA5B2	APC-KO vs. APC-intact		PSAT1	HOXB3+ vs. HOXB3-
WIF1	APC-KO vs. APC-intact		PSG4	HOXB3+ vs. HOXB3-
WNT11	APC-KO vs. APC-intact		PYCARD	HOXB3+ vs. HOXB3-
WNT6	APC-KO vs. APC-intact		QRFPR	HOXB3+ vs. HOXB3-
XG	APC-KO vs. APC-intact		RAPGEFL1	HOXB3+ vs. HOXB3-
ZAP70	APC-KO vs. APC-intact		RASSF10	HOXB3+ vs. HOXB3-
ZNF114	APC-KO vs. APC-intact		RFPL1S	HOXB3+ vs. HOXB3-
ZNF704	APC-KO vs. APC-intact		RHBDL2	HOXB3+ vs. HOXB3-
ZNF736	APC-KO vs. APC-intact		RHBDL3	HOXB3+ vs. HOXB3-
			RIN1	HOXB3+ vs. HOXB3-
			RMST	HOXB3+ vs. HOXB3-
			RNASE7	HOXB3+ vs. HOXB3-
			RNF165	HOXB3+ vs. HOXB3-
			RNF39	HOXB3+ vs. HOXB3-
			ROBO3	HOXB3+ vs. HOXB3-
			ROR2	HOXB3+ vs. HOXB3-
			RPE65	HOXB3+ vs. HOXB3-
			RPPH1	HOXB3+ vs. HOXB3-
			RTP4	HOXB3+ vs. HOXB3-
			RUFY4	HOXB3+ vs. HOXB3-
			S100A14	HOXB3+ vs. HOXB3-
			S100A2	HOXB3+ vs. HOXB3-
			S1PR5	HOXB3+ vs. HOXB3-
			SALL3	HOXB3+ vs. HOXB3-
			SCG2	HOXB3+ vs. HOXB3-
			SCGB1A1	HOXB3+ vs. HOXB3-
			SCGB2A1	HOXB3+ vs. HOXB3-
			SCGB3A1	HOXB3+ vs. HOXB3-
			SCNN1A	HOXB3+ vs. HOXB3-
			SCNN1B	HOXB3+ vs. HOXB3-
			SCNN1G	HOXB3+ vs. HOXB3-
			SDC1	HOXB3+ vs. HOXB3-
			SEMA3F	HOXB3+ vs. HOXB3-
			SEMA5A	HOXB3+ vs. HOXB3-
			SEMA6B	HOXB3+ vs. HOXB3-
			SERPINB11	HOXB3+ vs. HOXB3-
			SERPINB13	HOXB3+ vs. HOXB3-
			SERPINB3	HOXB3+ vs. HOXB3-
			SERPINB5	HOXB3+ vs. HOXB3-
			SERPINF2	HOXB3+ vs. HOXB3-
			SFN	HOXB3+ vs. HOXB3-
			SLC14A1	HOXB3+ vs. HOXB3-
			SLC16A5	HOXB3+ vs. HOXB3-
			SLC1A6	HOXB3+ vs. HOXB3-
			SLC22A3	HOXB3+ vs. HOXB3-
			SLC2A5	HOXB3+ vs. HOXB3-
			SLC2A9	HOXB3+ vs. HOXB3-
			SLC34A2	HOXB3+ vs. HOXB3-
			SLC38A11	HOXB3+ vs. HOXB3-
			SLC4A11	HOXB3+ vs. HOXB3-
			SLC4A9	HOXB3+ vs. HOXB3-
			SLC6A16	HOXB3+ vs. HOXB3-
			SLC8A2	HOXB3+ vs. HOXB3-
			SLITRK2	HOXB3+ vs. HOXB3-
			SNAP91	HOXB3+ vs. HOXB3-
			SOX2	HOXB3+ vs. HOXB3-
			SP8	HOXB3+ vs. HOXB3-
			SPATA18	HOXB3+ vs. HOXB3-
			SPINK5	HOXB3+ vs. HOXB3-
			SSTR5	HOXB3+ vs. HOXB3-
			ST6GALNAC2	HOXB3+ vs. HOXB3-
			STAC2	HOXB3+ vs. HOXB3-
			SV2C	HOXB3+ vs. HOXB3-
			SVOPL	HOXB3+ vs. HOXB3-
			SYT14	HOXB3+ vs. HOXB3-
			SYT15	HOXB3+ vs. HOXB3-
			SYT7	HOXB3+ vs. HOXB3-
			TEKT2	HOXB3+ vs. HOXB3-
			TF	HOXB3+ vs. HOXB3-
			TFCP2L1	HOXB3+ vs. HOXB3-
			TG	HOXB3+ vs. HOXB3-
			TGM5	HOXB3+ vs. HOXB3-
			TMEM105	HOXB3+ vs. HOXB3-
			TMEM139	HOXB3+ vs. HOXB3-
			TMPRSS11D	HOXB3+ vs. HOXB3-
			TMPRSS3	HOXB3+ vs. HOXB3-
			TMPRSS4	HOXB3+ vs. HOXB3-
			TMPRSS6	HOXB3+ vs. HOXB3-
			TNFRSF25	HOXB3+ vs. HOXB3-
			TNS4	HOXB3+ vs. HOXB3-
			TP53AIP1	HOXB3+ vs. HOXB3-
			TP63	HOXB3+ vs. HOXB3-
			TP73	HOXB3+ vs. HOXB3-
			TPRG1	HOXB3+ vs. HOXB3-
			TPRXL	HOXB3+ vs. HOXB3-
			TREH	HOXB3+ vs. HOXB3-
			TRIM17	HOXB3+ vs. HOXB3-
			TRIM29	HOXB3+ vs. HOXB3-
			TRIM31	HOXB3+ vs. HOXB3-
			TRO	HOXB3+ vs. HOXB3-
			TRPM5	HOXB3+ vs. HOXB3-
			UCN2	HOXB3+ vs. HOXB3-
			UCN3	HOXB3+ vs. HOXB3-
			UGT1A6	HOXB3+ vs. HOXB3-
			UPK1A	HOXB3+ vs. HOXB3-
			UPK3B	HOXB3+ vs. HOXB3-
			UPK3BL	HOXB3+ vs. HOXB3-
			USH1G	HOXB3+ vs. HOXB3-
			VGLL1	HOXB3+ vs. HOXB3-
			VSIG2	HOXB3+ vs. HOXB3-
			VSNL1	HOXB3+ vs. HOXB3-
			VTCN1	HOXB3+ vs. HOXB3-
			WDR49	HOXB3+ vs. HOXB3-
			WDR72	HOXB3+ vs. HOXB3-
			WDR86	HOXB3+ vs. HOXB3-
			WFDC2	HOXB3+ vs. HOXB3-
			WISP3	HOXB3+ vs. HOXB3-
			WNT11	HOXB3+ vs. HOXB3-
			WNT3A	HOXB3+ vs. HOXB3-
			WNT6	HOXB3+ vs. HOXB3-
			WNT7A	HOXB3+ vs. HOXB3-
			XAF1	HOXB3+ vs. HOXB3-
			ZFP57	HOXB3+ vs. HOXB3-
			ZFR2	HOXB3+ vs. HOXB3-
			ZNF204P	HOXB3+ vs. HOXB3-
			ZNF296	HOXB3+ vs. HOXB3-
			ZNF488	HOXB3+ vs. HOXB3-
			ZNF662	HOXB3+ vs. HOXB3-
			ZNF683	HOXB3+ vs. HOXB3-
			ZNF711	HOXB3+ vs. HOXB3-
			ZNF750	HOXB3+ vs. HOXB3-
			ZSCAN4	HOXB3+ vs. HOXB3-
